# Supplementary material for: Neuroligin-2 is ubiquitinated by Nedd4l to control developmental astrocyte morphogenesis
Source: bioRxiv. 2025 Dec 16:2025.12.15.694023. Preprint. [Version 2] doi: 10.64898/2025.12.15.694023 (PMC12724466; doi:10.64898/2025.12.15.694023)
Supplement: Supplement 1 [file media-1.xlsx]

## Sheet: syn_nl2
Accession	Description	Genes	Peptides	Detected_Imputed	Unique	61890 hSynNL2 Normalized	61891 hSynNL2 Normalized	61892 hSynNL2 Normalized	61887 hSynBirA Normalized	61888 hSynBirA Normalized	61889 hSynBirA Normalized	61902_1 SPQC Normalized	61902_2 SPQC Normalized	61902_3 SPQC Normalized	61902_4 SPQC Normalized	hSynNL2_CV	hSynBirA_CV	SPQC_CV	hSynNL2_v_hSynBirA_FC	hSynNL2_v_hSynBirA_pval	hSynNL2_v_hSynBirA_adjpval	Stats
Q68FH0	Plakophilin-4 OS=Mus musculus OX=10090 GN=Pkp4 PE=1 SV=1	Pkp4	64	62.63.62.50.51.52	64	3.01422e+08	2.95951e+08	3.08071e+08	2.08643e+07	2.07146e+07	1.99e+07	1.08538e+08	1.05818e+08	1.11004e+08	1.13204e+08	2.01	2.53	2.9	14.7277	3.17359e-08	0.000167312	Up
P70175	Disks large homolog 3 OS=Mus musculus OX=10090 GN=Dlg3 PE=1 SV=1	Dlg3	83	83.83.83.59.57.60	83	1.84892e+09	1.96441e+09	1.91904e+09	1.15883e+08	1.14089e+08	1.11499e+08	7.16761e+08	7.09681e+08	7.07875e+08	7.06606e+08	3.05	1.94	0.638	16.7873	1.93709e-07	0.000179396	Up
Q62108	Disks large homolog 4 OS=Mus musculus OX=10090 GN=Dlg4 PE=1 SV=1	Dlg4	57	56.55.57.36.32.39	54	7.09748e+08	7.01051e+08	7.72087e+08	3.47571e+07	3.22068e+07	3.4737e+07	2.25494e+08	2.35423e+08	2.42175e+08	2.36381e+08	5.33	4.33	2.95	21.4638	2.48055e-07	0.000179396	Up
P0C192	Leucine-rich repeat-containing protein 4B OS=Mus musculus OX=10090 GN=Lrrc4b PE=1 SV=1	Lrrc4b	27	27.27.27.19.21.20	21	1.82004e+08	1.95075e+08	2.0263e+08	7.61544e+06	8.49884e+06	8.35216e+06	6.68364e+07	7.06719e+07	6.93967e+07	6.91289e+07	5.4	5.8	2.31	23.6941	2.98208e-07	0.000179396	Up
Q810B7	SLIT and NTRK-like protein 5 OS=Mus musculus OX=10090 GN=Slitrk5 PE=2 SV=1	Slitrk5	33	32.32.33.20.22.20	33	1.06582e+08	1.09488e+08	1.17306e+08	8.8402e+06	9.07091e+06	8.25906e+06	3.79411e+07	3.82888e+07	4.02763e+07	4.01241e+07	4.99	4.8	3.1	12.7388	3.66386e-07	0.000179396	Up
Q5FWI3	Cell surface hyaluronidase OS=Mus musculus OX=10090 GN=Cemip2 PE=1 SV=1	Cemip2	31	30.29.30.24.25.27	31	2.57064e+07	2.44642e+07	2.43325e+07	5.15296e+06	5.29371e+06	5.49227e+06	9.248e+06	8.90383e+06	9.81106e+06	9.52871e+06	3.05	3.21	4.14	4.67428	4.60384e-07	0.000179396	Up
Q8BUV3	Gephyrin OS=Mus musculus OX=10090 GN=Gphn PE=1 SV=2	Gphn	41	41.40.41.33.32.35	41	3.84474e+08	3.83662e+08	4.12634e+08	4.98477e+07	4.76643e+07	4.5628e+07	1.47993e+08	1.52064e+08	1.51624e+08	1.60565e+08	4.19	4.42	3.48	8.24906	4.76422e-07	0.000179396	Up
Q3V0I2	Proline-rich protein 7 OS=Mus musculus OX=10090 GN=Prr7 PE=1 SV=1	Prr7	12	12.12.12.3.5.5	12	8.86415e+07	9.63664e+07	1.03297e+08	977232	1.02381e+06	921152	2.62584e+07	2.75852e+07	2.88704e+07	2.64288e+07	7.63	5.28	4.43	98.6604	5.10421e-07	0.000179396	Up
Q9EPE9	Endoplasmic reticulum transmembrane helix translocase OS=Mus musculus OX=10090 GN=Atp13a1 PE=1 SV=2	Atp13a1	10	10.10.10.9.9.10	10	5.30057e+06	5.40356e+06	5.51251e+06	2.08883e+06	2.11002e+06	2.04566e+06	3.24814e+06	3.26506e+06	3.12417e+06	3.00383e+06	1.96	1.58	3.85	2.59694	5.52319e-07	0.0001796	Up
Q9WTK3	Glycosylphosphatidylinositol anchor attachment 1 protein OS=Mus musculus OX=10090 GN=Gpaa1 PE=1 SV=3	Gpaa1	8	8.8.8.6.6.6	8	3.10434e+07	3.24155e+07	3.31245e+07	1.93338e+06	1.9615e+06	1.7877e+06	1.20357e+07	1.17362e+07	1.22773e+07	1.28363e+07	3.29	4.93	3.81	16.9964	7.9039e-07	0.000219312	Up
Q61527	Receptor tyrosine-protein kinase erbB-4 OS=Mus musculus OX=10090 GN=Erbb4 PE=1 SV=5	Erbb4	27	27.27.27.15.12.16	25	4.27549e+07	4.00168e+07	4.18881e+07	3.72763e+06	3.38624e+06	3.51879e+06	1.41562e+07	1.42948e+07	1.495e+07	1.47699e+07	3.37	4.86	2.6	11.7242	8.46818e-07	0.000223221	Up
P15209	BDNF/NT-3 growth factors receptor OS=Mus musculus OX=10090 GN=Ntrk2 PE=1 SV=1	Ntrk2	7	7.7.7.5.5.6	7	8.10038e+06	8.13446e+06	8.48235e+06	1.43756e+06	1.39942e+06	1.43213e+06	3.82137e+06	3.81747e+06	3.47822e+06	3.92057e+06	2.57	1.45	5.15	5.78978	1.01516e-06	0.000236822	Up
Q3ZK22	Vezatin OS=Mus musculus OX=10090 GN=Vezt PE=1 SV=2	Vezt	12	11.12.12.10.11.10	12	2.15331e+07	2.30667e+07	2.10569e+07	3.22721e+06	3.49206e+06	3.42734e+06	8.79343e+06	8.81471e+06	8.3568e+06	8.16517e+06	4.8	4.08	3.79	6.4708	1.0712e-06	0.000236822	Up
Q01097	Glutamate receptor ionotropic, NMDA 2B OS=Mus musculus OX=10090 GN=Grin2b PE=1 SV=3	Grin2b	83	83.83.83.52.54.54	78	6.07219e+08	5.74224e+08	6.69651e+08	3.24952e+07	2.99405e+07	2.78932e+07	2.03267e+08	2.04974e+08	2.12854e+08	2.0639e+08	7.85	7.66	2.02	20.4928	1.13506e-06	0.000236822	Up
Q9JM52	Misshapen-like kinase 1 OS=Mus musculus OX=10090 GN=Mink1 PE=1 SV=3	Mink1	63	61.62.62.55.55.54	45	4.22471e+08	4.16926e+08	4.03781e+08	1.13197e+08	1.06364e+08	1.10339e+08	1.96083e+08	1.99543e+08	1.97305e+08	1.96581e+08	2.32	3.12	0.774	3.76834	1.25279e-06	0.000236822	Up
Q3UJK4	GTP-binding protein 2 OS=Mus musculus OX=10090 GN=Gtpbp2 PE=1 SV=1	Gtpbp2	1	1.1.1.1.1.1	1	104787	107853	101322	22065.8	21185.8	22937.2	76626.5	63884.5	61527.5	69027.9	3.12	3.97	9.87	4.74343	1.3578e-06	0.000236822	Up
Q7TN99	Cytoplasmic polyadenylation element-binding protein 3 OS=Mus musculus OX=10090 GN=Cpeb3 PE=1 SV=1	Cpeb3	17	17.16.17.16.15.16	10	1.69019e+07	1.75155e+07	1.72613e+07	6.43582e+06	6.53737e+06	6.40034e+06	8.76296e+06	9.36501e+06	9.65714e+06	9.03322e+06	1.79	1.1	4.23	2.66749	1.39808e-06	0.000236822	Up
Q9D517	1-acyl-sn-glycerol-3-phosphate acyltransferase gamma OS=Mus musculus OX=10090 GN=Agpat3 PE=1 SV=2	Agpat3	12	12.12.12.11.11.11	12	1.23007e+07	1.1917e+07	1.2213e+07	6.00304e+06	5.81925e+06	6.03027e+06	7.78928e+06	8.39905e+06	8.4244e+06	8.07042e+06	1.66	1.93	3.69	2.04065	1.41222e-06	0.000236822	Up
Q6NXK8	Acid-sensing ion channel 1 OS=Mus musculus OX=10090 GN=Asic1 PE=1 SV=1	Asic1	15	15.15.15.4.6.5	14	2.92701e+07	2.99276e+07	3.38283e+07	835960	724583	871742	1.09339e+07	1.0838e+07	1.08101e+07	1.13925e+07	7.95	9.47	2.47	38.2463	1.49281e-06	0.000236822	Up
Q8BZ81	Leucine-rich repeat transmembrane neuronal protein 3 OS=Mus musculus OX=10090 GN=Lrrtm3 PE=2 SV=2	Lrrtm3	11	11.10.10.2.2.2	11	1.27279e+07	1.32641e+07	1.50319e+07	659231	574626	586136	4.7527e+06	5.02333e+06	5.11836e+06	4.86337e+06	8.82	7.56	3.3	22.5407	1.54492e-06	0.000236822	Up
Q61235	Beta-2-syntrophin OS=Mus musculus OX=10090 GN=Sntb2 PE=1 SV=2	Sntb2	8	7.7.7.6.6.6	7	6.19679e+06	5.70665e+06	6.37791e+06	897111	804756	842130	2.08725e+06	2.1395e+06	2.33552e+06	2.13308e+06	5.7	5.48	5.07	7.18607	1.80773e-06	0.000262503	Up
Q9Z2W9	Glutamate receptor 3 OS=Mus musculus OX=10090 GN=Gria3 PE=1 SV=2	Gria3	40	40.40.40.29.26.29	34	2.53613e+08	2.317e+08	2.61086e+08	1.64175e+07	1.61957e+07	1.5192e+07	8.01473e+07	8.42442e+07	8.2999e+07	8.36353e+07	6.14	4.1	2.19	15.6134	1.8423e-06	0.000262503	Up
O35926	Cyclin-dependent kinase 5 activator 2 OS=Mus musculus OX=10090 GN=Cdk5r2 PE=1 SV=2	Cdk5r2	3	3.3.3.2.2.2	3	476875	457687	487804	63746.1	68018	70005.1	171104	158484	166883	153484	3.22	4.76	4.91	7.04948	2.29025e-06	0.000309803	Up
Q9R111	Guanine deaminase OS=Mus musculus OX=10090 GN=Gda PE=1 SV=1	Gda	29	29.29.29.24.27.24	29	1.03577e+08	1.0679e+08	1.09393e+08	1.80553e+07	1.833e+07	1.85579e+07	4.16114e+07	4.40126e+07	4.45104e+07	4.29923e+07	2.73	1.37	2.96	5.81982	2.70025e-06	0.000331063	Up
B5TVM2	Immunoglobulin-like domain-containing receptor 2 OS=Mus musculus OX=10090 GN=Ildr2 PE=1 SV=2	Ildr2	57	57.57.57.30.31.31	57	5.1291e+08	5.53813e+08	5.59263e+08	2.01973e+07	1.95358e+07	2.03918e+07	1.64621e+08	1.80803e+08	1.83753e+08	1.80051e+08	4.67	2.24	4.85	27.0435	2.91932e-06	0.000342015	Up
O08547	Vesicle-trafficking protein SEC22b OS=Mus musculus OX=10090 GN=Sec22b PE=1 SV=3	Sec22b	15	15.15.15.14.14.14	15	1.36208e+08	1.49217e+08	1.38021e+08	2.97644e+07	2.73296e+07	3.01674e+07	6.34862e+07	6.10366e+07	6.16745e+07	5.42747e+07	4.99	5.28	6.71	4.85263	3.21119e-06	0.000349151	Up
A2AJA9	Apical junction component 1 homolog OS=Mus musculus OX=10090 GN=Ajm1 PE=1 SV=1	Ajm1	38	38.35.37.29.27.28	38	5.72473e+07	5.14931e+07	5.53539e+07	1.08719e+07	9.99195e+06	1.02958e+07	1.88612e+07	1.90561e+07	2.03405e+07	2.11024e+07	5.36	4.3	5.38	5.26625	3.39133e-06	0.000349151	Up
A2A690	Protein TANC2 OS=Mus musculus OX=10090 GN=Tanc2 PE=1 SV=1	Tanc2	46	46.43.46.44.43.44	46	6.90777e+07	6.52415e+07	6.64615e+07	2.07303e+07	1.97154e+07	1.92162e+07	2.76974e+07	2.85853e+07	2.93847e+07	2.81829e+07	2.93	3.88	2.51	3.36531	3.55383e-06	0.000349151	Up
A2ANU3	Synapse differentiation-inducing gene protein 1 OS=Mus musculus OX=10090 GN=Syndig1 PE=1 SV=1	Syndig1	2	2.2.2.1.1.1	2	4.70054e+06	4.10229e+06	3.82569e+06	151266	187744	177499	716611	666659	781553	675338	10.6	10.9	7.38	24.4498	3.68209e-06	0.000349151	Up
Q9WV60	Glycogen synthase kinase-3 beta OS=Mus musculus OX=10090 GN=Gsk3b PE=1 SV=2	Gsk3b	27	27.26.27.26.25.26	19	1.94723e+08	2.02802e+08	2.17323e+08	3.36783e+07	3.10173e+07	2.96139e+07	8.15312e+07	8.7256e+07	9.02934e+07	8.71956e+07	5.59	6.57	4.22	6.51947	3.70261e-06	0.000349151	Up
Q8BJ42	Disks large-associated protein 2 OS=Mus musculus OX=10090 GN=Dlgap2 PE=1 SV=2	Dlgap2	58	58.58.58.44.42.44	52	2.25491e+08	2.27085e+08	2.45704e+08	2.90884e+07	2.9995e+07	3.0773e+07	7.77739e+07	8.71597e+07	8.87498e+07	8.22399e+07	4.83	2.81	5.93	7.77107	3.77092e-06	0.000349151	Up
P59281	Rho GTPase-activating protein 39 OS=Mus musculus OX=10090 GN=Arhgap39 PE=1 SV=2	Arhgap39	51	50.51.51.44.41.46	51	7.88378e+07	7.52023e+07	7.47043e+07	1.26655e+07	1.33283e+07	1.38898e+07	2.9988e+07	3.09307e+07	3.01822e+07	3.07076e+07	2.96	4.61	1.45	5.73531	3.9734e-06	0.000349151	Up
P83093	Stromal interaction molecule 2 OS=Mus musculus OX=10090 GN=Stim2 PE=1 SV=2	Stim2	6	6.5.6.2.4.4	6	3.48221e+06	3.54223e+06	3.23303e+06	737401	747263	674174	1.53556e+06	1.29108e+06	1.21077e+06	1.50887e+06	4.8	5.51	11.6	4.75139	4.1308e-06	0.000349151	Up
Q9JLB9	Nectin-3 OS=Mus musculus OX=10090 GN=Nectin3 PE=1 SV=1	Nectin3	13	13.13.13.12.13.13	13	2.31069e+07	2.58389e+07	2.42545e+07	4.35696e+06	4.05282e+06	4.34265e+06	8.8753e+06	8.92203e+06	8.04773e+06	7.07535e+06	5.62	4.04	10.6	5.74011	4.18323e-06	0.000349151	Up
Q9CWU9	Nucleoporin Nup37 OS=Mus musculus OX=10090 GN=Nup37 PE=1 SV=2	Nup37	1	1.1.1.1.1.1	1	99083.1	101384	103940	46671.3	49259.9	48141.5	104289	90589.8	94092.2	104919	2.39	2.7	7.34	2.11288	4.19956e-06	0.000349151	Up
Q9QUR8	Semaphorin-7A OS=Mus musculus OX=10090 GN=Sema7a PE=1 SV=1	Sema7a	2	2.2.1.1.1.1	2	462004	491979	489235	105233	95780.4	102812	409266	466995	400612	395363	3.44	4.85	7.92	4.75015	4.33964e-06	0.000349151	Up
Q80V91	Probable E3 ubiquitin-protein ligase DTX3 OS=Mus musculus OX=10090 GN=Dtx3 PE=1 SV=2	Dtx3	9	9.9.9.8.8.8	9	1.00148e+07	1.13411e+07	1.03384e+07	1.76129e+06	1.72576e+06	1.93335e+06	3.63729e+06	3.96237e+06	4.06843e+06	3.95075e+06	6.55	6.14	4.76	5.84723	4.36985e-06	0.000349151	Up
Q8R5H6	Actin-binding protein WASF1 OS=Mus musculus OX=10090 GN=Wasf1 PE=1 SV=2	Wasf1	20	20.20.20.17.18.19	17	9.22317e+07	1.00105e+08	9.96366e+07	2.71204e+07	2.53695e+07	2.56067e+07	3.35003e+07	3.32452e+07	3.33342e+07	3.4525e+07	4.54	3.65	1.76	3.73862	4.46434e-06	0.000349151	Up
Q3UTQ8	Cyclin-dependent kinase-like 5 OS=Mus musculus OX=10090 GN=Cdkl5 PE=1 SV=1	Cdkl5	63	63.63.63.43.41.39	62	3.60857e+08	3.2487e+08	3.52482e+08	2.50463e+07	2.48182e+07	2.16755e+07	1.19694e+08	1.19405e+08	1.23444e+08	1.327e+08	5.44	7.9	5.01	14.5123	4.50346e-06	0.000349151	Up
Q8BTH8	Casein kinase I isoform gamma-1 OS=Mus musculus OX=10090 GN=Csnk1g1 PE=1 SV=2	Csnk1g1	7	7.6.7.7.7.6	2	3.40452e+06	3.6145e+06	3.5298e+06	1.25662e+06	1.26142e+06	1.30312e+06	1.76889e+06	2.1187e+06	2.20521e+06	2.01566e+06	3	2.01	9.31	2.76063	4.79243e-06	0.000366169	Up
Q5Y5T5	Palmitoyltransferase ZDHHC8 OS=Mus musculus OX=10090 GN=Zdhhc8 PE=1 SV=1	Zdhhc8	16	16.16.16.13.12.14	16	2.51285e+07	2.3323e+07	2.44822e+07	3.19064e+06	3.10716e+06	2.84682e+06	9.06631e+06	9.01055e+06	9.71134e+06	1.04633e+07	3.76	5.88	7.1	7.97559	5.29009e-06	0.000398419	Up
P26048	Gamma-aminobutyric acid receptor subunit alpha-2 OS=Mus musculus OX=10090 GN=Gabra2 PE=1 SV=1	Gabra2	10	9.10.9.8.7.7	8	3.76736e+07	3.73802e+07	4.51041e+07	1.94723e+06	1.56452e+06	1.57249e+06	2.18258e+07	2.02212e+07	1.88444e+07	2.10527e+07	10.9	12.9	6.23	23.6334	6.10162e-06	0.000434699	Up
B0V2N1	Receptor-type tyrosine-protein phosphatase S OS=Mus musculus OX=10090 GN=Ptprs PE=1 SV=1	Ptprs	29	27.27.28.25.24.26	21	2.94901e+07	3.08593e+07	3.11424e+07	8.67235e+06	8.89665e+06	9.41027e+06	1.66074e+07	1.76406e+07	1.7178e+07	1.56517e+07	2.9	4.21	5.11	3.39119	6.23805e-06	0.000435584	Up
Q8CA71	Protein shisa-4 OS=Mus musculus OX=10090 GN=Shisa4 PE=1 SV=1	Shisa4	2	2.2.2.1.-.1	2	1.45539e+06	1.31237e+06	1.59447e+06	66596.6	54760	52973.2	716127	550110	543703	556709	9.7	12.7	14.1	25.0229	6.36548e-06	0.000435584	Up
P47746	Cannabinoid receptor 1 OS=Mus musculus OX=10090 GN=Cnr1 PE=1 SV=1	Cnr1	5	5.5.5.4.4.4	5	1.07771e+07	1.24169e+07	1.13054e+07	1.83005e+06	1.93028e+06	2.08547e+06	5.42184e+06	6.1677e+06	6.03682e+06	5.64182e+06	7.28	6.6	5.94	5.90157	6.53006e-06	0.000435584	Up
Q6P9K9	Neurexin-3 OS=Mus musculus OX=10090 GN=Nrxn3 PE=1 SV=2	Nrxn3	20	18.18.18.17.16.15	20	8.76797e+06	9.05761e+06	9.77722e+06	2.21467e+06	2.41876e+06	2.38556e+06	5.88417e+06	5.43575e+06	5.54079e+06	5.42807e+06	5.65	4.68	3.84	3.93259	7.00918e-06	0.000446395	Up
Q8BJM5	Zinc transporter 6 OS=Mus musculus OX=10090 GN=Slc30a6 PE=1 SV=1	Slc30a6	1	1.1.1.1.1.1	1	1.15934e+06	1.05094e+06	1.14464e+06	151286	132740	151155	411006	429076	413788	454177	5.26	7.36	4.63	7.70925	7.6753e-06	0.000476678	Up
Q9D6F4	Gamma-aminobutyric acid receptor subunit alpha-4 OS=Mus musculus OX=10090 GN=Gabra4 PE=2 SV=1	Gabra4	7	7.7.7.6.3.3	7	3.7396e+06	3.56487e+06	3.74353e+06	424727	416374	421629	1.39443e+06	1.35817e+06	1.62694e+06	1.53699e+06	2.77	1	8.46	8.7493	7.71037e-06	0.000476678	Up
P70408	Cadherin-10 OS=Mus musculus OX=10090 GN=Cdh10 PE=1 SV=3	Cdh10	2	2.2.2.1.1.1	2	471352	561927	603848	29857.6	23987.4	24153.6	217072	247647	255941	281885	12.4	12.9	10.7	20.9892	7.79679e-06	0.000476678	Up
Q80X73	Protein pelota homolog OS=Mus musculus OX=10090 GN=Pelo PE=1 SV=3	Pelo	4	3.3.3.3.3.3	4	8.00481e+06	7.19488e+06	8.85972e+06	647089	567802	702497	2.52517e+06	2.90125e+06	2.70572e+06	2.46458e+06	10.4	10.6	7.43	12.548	8.14524e-06	0.000479575	Up
Q8VHQ3	Protein phosphatase 1 regulatory inhibitor subunit 16B OS=Mus musculus OX=10090 GN=Ppp1r16b PE=1 SV=1	Ppp1r16b	17	17.17.17.8.9.9	17	3.52041e+07	3.21583e+07	3.75241e+07	2.15259e+06	2.23163e+06	1.82354e+06	1.14434e+07	1.08896e+07	1.14629e+07	1.23109e+07	7.7	10.5	5.09	16.896	8.18697e-06	0.000479575	Up
O35681	Synaptotagmin-3 OS=Mus musculus OX=10090 GN=Syt3 PE=1 SV=2	Syt3	23	23.23.23.19.19.17	20	8.19046e+07	8.87953e+07	8.17626e+07	1.44302e+07	1.29405e+07	1.27395e+07	2.96617e+07	3.0511e+07	3.28159e+07	3.08799e+07	4.78	6.91	4.31	6.29421	8.37383e-06	0.00048513	Up
Q8CGM1	Adhesion G protein-coupled receptor B2 OS=Mus musculus OX=10090 GN=Adgrb2 PE=1 SV=2	Adgrb2	19	19.19.19.8.9.10	19	3.01771e+07	2.98147e+07	3.33062e+07	817906	812013	976372	1.05255e+07	8.9937e+06	8.75571e+06	8.60918e+06	6.17	10.7	9.59	35.7972	8.5179e-06	0.000487596	Up
Q99M02	E3 ubiquitin-protein ligase MARCHF2 OS=Mus musculus OX=10090 GN=Marchf2 PE=1 SV=1	Marchf2	2	2.2.2.-.-.-	2	744498	865621	801299	2535.63	2014.22	1940.96	339767	327003	302954	401155	7.54	15	12.2	371.512	8.60136e-06	0.000487596	Up
Q8R4I7	Neuropilin and tolloid-like protein 1 OS=Mus musculus OX=10090 GN=Neto1 PE=1 SV=2	Neto1	17	17.16.17.10.10.9	16	2.63144e+07	2.2838e+07	2.78731e+07	1.88943e+06	1.54291e+06	1.52859e+06	8.47125e+06	8.35752e+06	8.11396e+06	8.52266e+06	10	12.4	2.17	15.5264	8.95235e-06	0.000493783	Up
Q9DBH5	Vesicular integral-membrane protein VIP36 OS=Mus musculus OX=10090 GN=Lman2 PE=1 SV=2	Lman2	7	7.6.7.7.6.7	7	3.08281e+06	3.23785e+06	3.03151e+06	1.42974e+06	1.37155e+06	1.44828e+06	1.09649e+06	1.10751e+06	1.18588e+06	1.10443e+06	3.45	2.83	3.72	2.20073	9.09079e-06	0.000493783	Up
Q9JIP4	Pannexin-1 OS=Mus musculus OX=10090 GN=Panx1 PE=1 SV=3	Panx1	6	6.6.6.6.4.5	6	2.00328e+06	2.2266e+06	2.08276e+06	484868	522133	548121	578297	589642	720630	587882	5.38	6.13	11	4.05926	9.19977e-06	0.000493783	Up
P0C673	Immunoglobulin superfamily member 11 OS=Mus musculus OX=10090 GN=Igsf11 PE=1 SV=1	Igsf11	6	6.6.6.2.1.3	6	6.67373e+06	8.12209e+06	6.65624e+06	396662	411274	499570	4.2807e+06	4.41621e+06	4.76617e+06	5.11839e+06	11.8	12.8	8.09	16.4068	9.27103e-06	0.000493783	Up
Q9WTS4	Teneurin-1 OS=Mus musculus OX=10090 GN=Tenm1 PE=1 SV=1	Tenm1	16	16.16.16.12.13.13	16	8.13618e+06	7.83778e+06	7.78499e+06	2.39913e+06	2.53709e+06	2.35577e+06	3.18242e+06	3.3076e+06	3.28415e+06	3.46328e+06	2.39	3.9	3.51	3.25822	9.46894e-06	0.000493783	Up
Q9CR67	Transmembrane protein 33 OS=Mus musculus OX=10090 GN=Tmem33 PE=1 SV=1	Tmem33	6	6.6.6.6.6.6	6	4.93224e+06	5.02667e+06	5.26257e+06	2.37499e+06	2.35539e+06	2.49067e+06	3.64491e+06	4.17076e+06	4.92865e+06	3.69804e+06	3.35	3.04	14.5	2.10793	9.55347e-06	0.000493783	Up
Q91XP5	Glycine receptor subunit alpha-3 OS=Mus musculus OX=10090 GN=Glra3 PE=1 SV=2	Glra3	5	5.5.5.3.3.4	5	5.72256e+06	7.00478e+06	6.35086e+06	303737	322635	387641	1.44333e+06	1.52539e+06	1.74295e+06	1.52252e+06	10.1	13	8.26	18.8146	9.76519e-06	0.00049502	Up
E9QAT4	Protein transport protein Sec16A OS=Mus musculus OX=10090 GN=Sec16a PE=1 SV=1	Sec16a	9	8.8.7.7.9.8	9	1.3381e+07	1.27839e+07	1.25441e+07	5.31855e+06	5.16104e+06	5.39084e+06	6.9118e+06	6.94906e+06	6.69253e+06	6.50011e+06	3.34	2.22	3.09	2.43907	9.94035e-06	0.0004991	Up
P39688	Tyrosine-protein kinase Fyn OS=Mus musculus OX=10090 GN=Fyn PE=1 SV=4	Fyn	18	18.17.17.11.13.12	18	3.03203e+07	3.3957e+07	3.23513e+07	2.65205e+06	3.00562e+06	3.13632e+06	1.18068e+07	1.30495e+07	1.33755e+07	1.23901e+07	5.66	8.55	5.52	10.988	1.03829e-05	0.000511575	Up
Q9D415	Disks large-associated protein 1 OS=Mus musculus OX=10090 GN=Dlgap1 PE=1 SV=3	Dlgap1	19	19.19.19.15.15.15	19	2.71384e+07	2.85762e+07	3.0395e+07	8.34852e+06	8.72038e+06	7.8715e+06	1.49244e+07	1.43424e+07	1.47065e+07	1.49658e+07	5.69	5.12	1.94	3.45262	1.05126e-05	0.00051317	Up
Q64519	Syndecan-3 OS=Mus musculus OX=10090 GN=Sdc3 PE=1 SV=2	Sdc3	1	1.1.1.1.-.1	1	2.03015e+06	2.3169e+06	1.92075e+06	159762	130033	160448	683925	903426	821751	782894	9.79	11.6	11.4	13.9209	1.17305e-05	0.000555978	Up
P23818	Glutamate receptor 1 OS=Mus musculus OX=10090 GN=Gria1 PE=1 SV=1	Gria1	36	36.36.36.18.19.24	36	1.35068e+08	1.2616e+08	1.44076e+08	6.38441e+06	6.61232e+06	6.77435e+06	5.17436e+07	5.19866e+07	5.13779e+07	4.92605e+07	6.63	2.97	2.44	20.4998	1.276e-05	0.000582417	Up
Q8K596	Sodium/calcium exchanger 2 OS=Mus musculus OX=10090 GN=Slc8a2 PE=1 SV=1	Slc8a2	29	27.27.26.26.27.26	28	8.41524e+07	8.00592e+07	8.35953e+07	3.07074e+07	3.15726e+07	3.10273e+07	4.71118e+07	4.81916e+07	4.94632e+07	4.86099e+07	2.69	1.41	2.02	2.65581	1.27847e-05	0.000582417	Up
Q61625	Glutamate receptor ionotropic, delta-2 OS=Mus musculus OX=10090 GN=Grid2 PE=1 SV=1	Grid2	13	13.13.13.1.4.4	12	1.15482e+07	8.96641e+06	1.12237e+07	310885	374400	349794	2.38276e+06	2.19055e+06	2.48152e+06	2.37474e+06	13.3	9.28	5.15	30.6627	1.28149e-05	0.000582417	Up
Q62165	Dystroglycan 1 OS=Mus musculus OX=10090 GN=Dag1 PE=1 SV=4	Dag1	9	8.7.7.4.3.3	9	1.27476e+07	1.4117e+07	1.2513e+07	1.01745e+06	946223	1.1515e+06	6.97551e+06	7.15357e+06	7.3752e+06	7.41752e+06	6.6	10	2.84	12.6406	1.31494e-05	0.000592512	Up
Q99JX3	Golgi reassembly-stacking protein 2 OS=Mus musculus OX=10090 GN=Gorasp2 PE=1 SV=3	Gorasp2	13	12.11.12.10.10.8	13	2.00123e+07	1.98313e+07	1.94647e+07	3.85509e+06	4.11858e+06	4.00336e+06	8.78311e+06	8.98904e+06	9.28289e+06	8.70934e+06	1.41	3.31	2.87	4.95184	1.35202e-05	0.000596134	Up
Q9JJV5	Voltage-dependent calcium channel gamma-3 subunit OS=Mus musculus OX=10090 GN=Cacng3 PE=1 SV=2	Cacng3	14	14.14.14.9.9.8	11	5.57655e+07	4.40394e+07	5.67901e+07	2.35592e+06	1.9249e+06	1.7181e+06	1.73865e+07	1.69875e+07	1.91813e+07	1.86714e+07	13.6	16.3	5.75	26.1039	1.37392e-05	0.000598621	Up
P35436	Glutamate receptor ionotropic, NMDA 2A OS=Mus musculus OX=10090 GN=Grin2a PE=1 SV=2	Grin2a	56	56.56.56.31.29.27	56	1.79907e+08	1.5771e+08	1.88766e+08	1.00843e+07	8.98216e+06	7.77481e+06	5.85441e+07	5.72495e+07	5.75509e+07	5.91658e+07	9.12	12.9	1.52	19.6109	1.39175e-05	0.000601417	Up
Q8C120	E3 ubiquitin-protein ligase SH3RF3 OS=Mus musculus OX=10090 GN=Sh3rf3 PE=1 SV=2	Sh3rf3	9	8.8.8.7.7.8	9	6.21064e+06	5.57892e+06	6.28864e+06	1.19535e+06	1.30184e+06	1.22244e+06	2.13546e+06	2.27162e+06	2.44042e+06	2.41175e+06	6.46	4.46	6.07	4.86022	1.46596e-05	0.000623271	Up
O54829	Regulator of G-protein signaling 7 OS=Mus musculus OX=10090 GN=Rgs7 PE=1 SV=2	Rgs7	28	27.28.28.28.26.27	25	1.4843e+08	1.6876e+08	1.60455e+08	4.63234e+07	4.15484e+07	4.16458e+07	6.21335e+07	6.62041e+07	6.7398e+07	6.36836e+07	6.42	6.32	3.68	3.68787	1.4921e-05	0.000629307	Up
Q9JJA9	General receptor for phosphoinositides 1-associated scaffold protein OS=Mus musculus OX=10090 GN=Tamalin PE=1 SV=2	Tamalin	9	9.9.9.5.5.7	9	1.1891e+07	1.10678e+07	1.18402e+07	1.82403e+06	2.08386e+06	1.94509e+06	3.68852e+06	4.02407e+06	4.43479e+06	4.18803e+06	3.98	6.66	7.66	5.94553	1.59177e-05	0.000660772	Up
Q9JKN1	Zinc transporter 7 OS=Mus musculus OX=10090 GN=Slc30a7 PE=1 SV=1	Slc30a7	3	3.3.3.3.2.2	3	834855	706605	918619	50171.4	37065.9	41787.3	620890	628727	622599	615725	13	15.4	0.862	19.0667	1.70764e-05	0.000692512	Up
Q7TT36	Adhesion G protein-coupled receptor A3 OS=Mus musculus OX=10090 GN=Adgra3 PE=2 SV=3	Adgra3	1	1.1.1.1.-.1	1	55203.6	54697.2	68681.2	4968.14	4118.78	4859.08	18101.7	24100.6	21631.9	18311.6	13.3	9.94	14	12.8052	1.77148e-05	0.000705008	Up
Q3UHK6	Teneurin-4 OS=Mus musculus OX=10090 GN=Tenm4 PE=1 SV=2	Tenm4	73	73.69.72.60.60.66	66	1.22099e+08	1.21662e+08	1.17234e+08	3.74186e+07	3.85094e+07	3.55339e+07	5.72756e+07	6.08982e+07	5.55372e+07	6.08835e+07	2.24	4.05	4.58	3.23873	1.88477e-05	0.000736498	Up
P32211	Muscarinic acetylcholine receptor M4 OS=Mus musculus OX=10090 GN=Chrm4 PE=2 SV=1	Chrm4	3	3.3.3.2.2.3	3	3.03933e+06	2.91443e+06	2.83708e+06	437260	480796	493173	1.82562e+06	2.04509e+06	1.91831e+06	2.08961e+06	3.48	6.24	6.11	6.2292	1.96594e-05	0.000743146	Up
Q9JJV4	Voltage-dependent calcium channel gamma-4 subunit OS=Mus musculus OX=10090 GN=Cacng4 PE=1 SV=1	Cacng4	5	5.5.5.1.1.2	5	5.72497e+06	5.22746e+06	7.85291e+06	101573	93198.1	130120	1.43107e+06	1.60028e+06	1.95538e+06	1.99872e+06	22.2	17.9	15.8	57.8819	1.99597e-05	0.000743146	Up
Q8BUM9	Ubiquitin carboxyl-terminal hydrolase 43 OS=Mus musculus OX=10090 GN=Usp43 PE=1 SV=2	Usp43	22	22.21.21.12.12.12	22	1.62186e+07	1.25231e+07	1.4809e+07	1.35273e+06	1.25052e+06	1.05048e+06	4.89188e+06	4.46025e+06	4.60948e+06	4.51794e+06	12.8	12.6	4.14	11.9195	2.01701e-05	0.000743146	Up
Q9R0N7	Synaptotagmin-7 OS=Mus musculus OX=10090 GN=Syt7 PE=1 SV=1	Syt7	27	27.27.27.24.24.22	27	2.2582e+08	2.43697e+08	2.184e+08	6.30748e+07	6.0628e+07	5.49875e+07	8.86425e+07	9.10478e+07	9.55654e+07	9.02854e+07	5.67	6.96	3.24	3.84977	2.0189e-05	0.000743146	Up
Q99M51	Cytoplasmic protein NCK1 OS=Mus musculus OX=10090 GN=Nck1 PE=1 SV=1	Nck1	22	22.22.22.22.21.21	19	4.4942e+07	4.69397e+07	4.54707e+07	2.60518e+07	2.46683e+07	2.5878e+07	2.51244e+07	2.60541e+07	2.69812e+07	2.59694e+07	2.26	2.95	2.92	1.79316	2.04393e-05	0.000743146	Up
Q6NVG1	Lysophospholipid acyltransferase LPCAT4 OS=Mus musculus OX=10090 GN=Lpcat4 PE=1 SV=1	Lpcat4	7	7.7.7.6.4.6	7	4.83852e+06	5.52796e+06	5.46624e+06	1.23751e+06	1.38958e+06	1.35107e+06	3.2864e+06	3.34224e+06	3.63661e+06	3.14936e+06	7.23	5.96	6.12	3.97991	2.086e-05	0.000744717	Up
Q6NZC7	SEC23-interacting protein OS=Mus musculus OX=10090 GN=Sec23ip PE=1 SV=2	Sec23ip	20	16.15.16.16.13.15	20	9.92561e+06	9.21691e+06	9.76855e+06	4.39223e+06	4.17444e+06	4.2126e+06	6.14067e+06	6.33961e+06	6.57829e+06	6.25722e+06	3.86	2.73	2.93	2.26234	2.09063e-05	0.000744717	Up
Q69ZK9	Neuroligin-2 OS=Mus musculus OX=10090 GN=Nlgn2 PE=1 SV=2	Nlgn2	56	56.55.56.19.25.24	46	2.45252e+09	3.33525e+09	2.62302e+09	3.45559e+07	4.05344e+07	3.46714e+07	1.22042e+09	1.23944e+09	1.21981e+09	1.26019e+09	16.7	9.34	1.55	76.6277	2.15751e-05	0.000751824	Up
Q9CYB0	E3 ubiquitin-protein ligase TRIM13 OS=Mus musculus OX=10090 GN=Trim13 PE=2 SV=1	Trim13	1	1.1.1.1.1.1	1	76369.9	64088.2	78534.6	7581.79	7134.46	9030.22	19128	26240.7	21274.1	19587.5	10.7	12.5	15.1	9.22212	2.16763e-05	0.000751824	Up
Q9ERS6	X-linked interleukin-1 receptor accessory protein-like 2 OS=Mus musculus OX=10090 GN=Il1rapl2 PE=2 SV=1	Il1rapl2	3	3.3.3.2.2.2	3	1.91344e+06	1.82011e+06	2.02054e+06	295488	312514	346472	919684	814990	985423	839039	5.23	8.16	8.76	6.02855	2.20923e-05	0.000761246	Up
P32037	Solute carrier family 2, facilitated glucose transporter member 3 OS=Mus musculus OX=10090 GN=Slc2a3 PE=1 SV=1	Slc2a3	10	10.10.10.9.9.9	10	4.59783e+07	5.14915e+07	4.92143e+07	1.70437e+07	1.50751e+07	1.61281e+07	2.99789e+07	2.90501e+07	2.80592e+07	2.68654e+07	5.67	6.13	4.69	3.04028	2.2267e-05	0.000762283	Up
Q9Z2W8	Glutamate receptor 4 OS=Mus musculus OX=10090 GN=Gria4 PE=1 SV=2	Gria4	12	12.12.12.6.7.5	12	1.55959e+07	1.33117e+07	1.70442e+07	916816	870899	786093	4.55973e+06	4.83291e+06	4.76104e+06	4.58639e+06	12.3	7.73	2.84	17.8536	2.2736e-05	0.000768361	Up
P05480	Proto-oncogene tyrosine-protein kinase Src OS=Mus musculus OX=10090 GN=Src PE=1 SV=5	Src	12	11.11.11.11.11.11	11	1.34699e+07	1.38468e+07	1.30796e+07	6.8403e+06	6.70026e+06	6.36056e+06	9.92248e+06	1.05265e+07	1.02862e+07	1.03712e+07	2.85	3.72	2.49	2.02985	2.31458e-05	0.000775158	Up
A2AFR3	FERM and PDZ domain-containing protein 4 OS=Mus musculus OX=10090 GN=Frmpd4 PE=1 SV=1	Frmpd4	17	17.17.17.15.14.16	16	1.392e+07	1.23181e+07	1.31048e+07	4.34782e+06	3.81273e+06	4.12989e+06	5.22252e+06	5.58669e+06	5.43611e+06	5.5059e+06	6.11	6.57	2.87	3.2011	2.48599e-05	0.000803764	Up
Q9Z139	Inactive tyrosine-protein kinase transmembrane receptor ROR1 OS=Mus musculus OX=10090 GN=Ror1 PE=2 SV=2	Ror1	1	-.1.1.-.-.-	1	69777.8	76798	63166.1	2706.71	1986.86	2297.97	34097.1	29995.9	32328.6	31820.9	9.75	15.5	5.26	29.9994	2.52614e-05	0.000803764	Up
Q02248	Catenin beta-1 OS=Mus musculus OX=10090 GN=Ctnnb1 PE=1 SV=1	Ctnnb1	39	39.39.38.35.36.35	35	1.40906e+08	1.41396e+08	1.5023e+08	5.26082e+07	4.95132e+07	4.7366e+07	7.16311e+07	7.29146e+07	7.24904e+07	7.68694e+07	3.64	5.29	3.16	2.89344	2.52956e-05	0.000803764	Up
Q80W68	Kin of IRRE-like protein 1 OS=Mus musculus OX=10090 GN=Kirrel1 PE=1 SV=1	Kirrel1	3	3.3.3.2.1.2	3	1.00683e+06	1.00758e+06	871853	215147	186267	181534	219518	213884	279387	266482	8.12	9.36	13.5	4.95113	2.53082e-05	0.000803764	Up
P63080	Gamma-aminobutyric acid receptor subunit beta-3 OS=Mus musculus OX=10090 GN=Gabrb3 PE=1 SV=1	Gabrb3	9	9.9.9.4.5.2	9	1.93062e+07	1.74015e+07	2.16705e+07	1.43981e+06	1.11762e+06	1.11112e+06	6.69197e+06	6.09256e+06	6.25038e+06	6.20702e+06	11	15.4	4.17	15.9131	2.55987e-05	0.000806354	Up
Q80TG9	Leucine-rich repeat and fibronectin type-III domain-containing protein 2 OS=Mus musculus OX=10090 GN=Lrfn2 PE=1 SV=2	Lrfn2	10	10.10.10.7.9.9	10	4.41625e+06	4.60671e+06	4.28065e+06	1.15376e+06	1.12736e+06	1.02861e+06	1.63531e+06	1.73998e+06	1.69609e+06	1.8658e+06	3.69	5.98	5.63	4.01954	2.60772e-05	0.000806354	Up
O35316	Sodium- and chloride-dependent taurine transporter OS=Mus musculus OX=10090 GN=Slc6a6 PE=1 SV=2	Slc6a6	3	3.3.3.3.2.1	3	3.72653e+06	4.08169e+06	4.69433e+06	343066	303794	346814	1.29495e+06	1.25716e+06	1.2893e+06	1.28122e+06	11.7	7.19	1.3	12.5821	2.62384e-05	0.000806354	Up
Q6VNS1	NT-3 growth factor receptor OS=Mus musculus OX=10090 GN=Ntrk3 PE=1 SV=1	Ntrk3	17	17.17.17.13.14.14	10	6.13794e+07	5.98882e+07	6.4465e+07	4.50944e+06	5.11007e+06	5.2161e+06	2.23317e+07	2.27619e+07	2.25669e+07	2.24177e+07	3.77	7.71	0.837	12.5194	2.64604e-05	0.000806354	Up
Q6P1Y8	Type II inositol 3,4-bisphosphate 4-phosphatase OS=Mus musculus OX=10090 GN=Inpp4b PE=2 SV=1	Inpp4b	15	15.15.15.4.7.5	15	5.79217e+07	6.85385e+07	6.16516e+07	5.17894e+06	5.479e+06	5.64059e+06	1.59798e+07	1.77261e+07	1.81537e+07	1.80043e+07	8.59	4.31	5.76	11.5417	2.71536e-05	0.000818022	Up
Q9DB41	Mitochondrial glutamate carrier 2 OS=Mus musculus OX=10090 GN=Slc25a18 PE=1 SV=4	Slc25a18	15	14.14.14.14.14.14	12	6.4671e+07	6.08697e+07	6.17244e+07	3.04314e+07	3.14068e+07	3.29129e+07	5.24038e+07	5.13769e+07	5.60366e+07	5.19768e+07	3.19	3.96	3.97	1.97639	2.89241e-05	0.000850568	Up
P62331	ADP-ribosylation factor 6 OS=Mus musculus OX=10090 GN=Arf6 PE=1 SV=2	Arf6	8	8.8.8.7.8.8	8	7.47884e+06	6.99431e+06	7.53248e+06	3.69755e+06	3.49661e+06	3.77145e+06	4.78194e+06	5.26816e+06	4.82329e+06	4.45617e+06	4.04	3.89	6.91	2.00679	2.91898e-05	0.000850568	Up
P97490	Adenylate cyclase type 8 OS=Mus musculus OX=10090 GN=Adcy8 PE=1 SV=2	Adcy8	28	28.26.28.17.18.20	28	3.46084e+07	2.99087e+07	3.42457e+07	4.25419e+06	3.44884e+06	3.52003e+06	1.11995e+07	1.13304e+07	1.15806e+07	1.10597e+07	7.94	11.9	1.96	8.79998	2.94741e-05	0.000853777	Up
Q8BMK4	Cytoskeleton-associated protein 4 OS=Mus musculus OX=10090 GN=Ckap4 PE=1 SV=2	Ckap4	6	6.6.6.5.4.5	6	1.64765e+06	1.60613e+06	1.51014e+06	548704	602991	608624	865486	916142	900872	972319	4.44	5.64	4.87	2.70628	2.99018e-05	0.000859751	Up
Q8BIZ1	Ankyrin repeat and sterile alpha motif domain-containing protein 1B OS=Mus musculus OX=10090 GN=Anks1b PE=1 SV=3	Anks1b	53	52.52.52.44.42.45	51	5.82713e+08	5.1934e+08	6.16375e+08	5.42602e+07	4.43152e+07	4.26284e+07	2.27812e+08	2.18729e+08	2.18256e+08	2.18326e+08	8.6	13.4	2.13	12.1699	3.10014e-05	0.000874431	Up
Q6NXK7	Inactive dipeptidyl peptidase 10 OS=Mus musculus OX=10090 GN=Dpp10 PE=1 SV=1	Dpp10	8	8.8.8.7.8.7	6	5.61228e+06	5.06104e+06	5.35449e+06	2.13159e+06	2.23549e+06	2.07293e+06	2.2462e+06	2.58223e+06	2.7206e+06	2.44964e+06	5.16	3.83	8.08	2.48879	3.25888e-05	0.000903751	Up
Q3UN16	Probable G-protein coupled receptor 162 OS=Mus musculus OX=10090 GN=Gpr162 PE=1 SV=2	Gpr162	3	3.3.3.2.1.2	3	1.09766e+06	918278	885017	130113	126098	149022	570154	565384	550086	591882	11.8	9.06	3.03	7.15873	3.27676e-05	0.000903751	Up
Q9D1T0	Leucine-rich repeat and immunoglobulin-like domain-containing nogo receptor-interacting protein 1 OS=Mus musculus OX=10090 GN=Lingo1 PE=1 SV=1	Lingo1	13	13.13.13.12.12.13	12	4.24395e+07	4.82724e+07	4.44823e+07	8.57756e+06	9.6533e+06	1.02033e+07	1.73577e+07	1.68699e+07	1.76835e+07	1.6353e+07	6.57	8.72	3.41	4.75465	3.29135e-05	0.000903751	Up
Q64310	Surfeit locus protein 4 OS=Mus musculus OX=10090 GN=Surf4 PE=1 SV=1	Surf4	3	3.3.3.2.2.2	3	1.8204e+06	1.91292e+06	1.85767e+06	435562	481711	456938	1.34637e+06	1.43759e+06	1.67713e+06	1.59941e+06	2.5	5.04	9.93	4.06851	3.38003e-05	0.000922564	Up
Q3TY60	Protein FAM131B OS=Mus musculus OX=10090 GN=Fam131b PE=1 SV=1	Fam131b	20	20.20.20.17.17.17	20	1.6418e+08	1.86409e+08	1.62892e+08	3.39377e+07	3.52884e+07	3.22295e+07	6.28255e+07	6.40318e+07	6.7548e+07	7.1129e+07	7.72	4.53	5.64	5.06114	3.39487e-05	0.000922564	Up
P35283	Ras-related protein Rab-12 OS=Mus musculus OX=10090 GN=Rab12 PE=1 SV=3	Rab12	11	10.10.11.8.7.8	11	3.00978e+06	3.07421e+06	3.18511e+06	1.57928e+06	1.69861e+06	1.66219e+06	1.95681e+06	2.05028e+06	1.9179e+06	2.07897e+06	2.87	3.71	3.8	1.8763	3.52104e-05	0.000940322	Up
P29319	Ephrin type-A receptor 3 OS=Mus musculus OX=10090 GN=Epha3 PE=1 SV=1	Epha3	4	4.4.4.3.2.3	4	187400	181952	201456	79689.6	76846.5	71240.6	104679	96784.7	111915	98058	5.29	5.66	6.77	2.506	3.53257e-05	0.000940322	Up
Q9Z0X1	Apoptosis-inducing factor 1, mitochondrial OS=Mus musculus OX=10090 GN=Aifm1 PE=1 SV=1	Aifm1	19	16.18.18.18.18.18	19	1.87535e+07	1.85888e+07	1.90898e+07	9.05012e+06	8.89208e+06	9.37623e+06	1.11228e+07	1.292e+07	1.33111e+07	1.37134e+07	1.36	2.71	8.95	2.06571	3.55115e-05	0.000940322	Up
P59823	Interleukin-1 receptor accessory protein-like 1 OS=Mus musculus OX=10090 GN=Il1rapl1 PE=1 SV=1	Il1rapl1	9	9.9.9.5.6.6	9	5.79306e+06	5.20761e+06	6.85439e+06	526349	454222	546841	2.47238e+06	2.54388e+06	2.71142e+06	2.52078e+06	14	9.56	4.06	11.6897	3.58507e-05	0.000940322	Up
Q80UP3	Diacylglycerol kinase zeta OS=Mus musculus OX=10090 GN=Dgkz PE=1 SV=2	Dgkz	9	9.9.9.8.8.8	9	4.76533e+06	4.5741e+06	4.43943e+06	2.29854e+06	2.37059e+06	2.17597e+06	2.64924e+06	2.53329e+06	2.40363e+06	2.88137e+06	3.57	4.31	7.75	2.01295	3.65546e-05	0.000945689	Up
P05132	cAMP-dependent protein kinase catalytic subunit alpha OS=Mus musculus OX=10090 GN=Prkaca PE=1 SV=3	Prkaca	18	18.18.18.18.17.17	7	5.90366e+07	5.65479e+07	5.53893e+07	3.32731e+07	3.49793e+07	3.30247e+07	4.56463e+07	4.42548e+07	4.43629e+07	4.6821e+07	3.27	3.15	2.68	1.68818	3.65934e-05	0.000945689	Up
Q8R516	E3 ubiquitin-protein ligase MIB2 OS=Mus musculus OX=10090 GN=Mib2 PE=1 SV=2	Mib2	10	10.10.10.10.8.8	10	3.59726e+06	3.23027e+06	3.2991e+06	937203	1.0862e+06	999625	1.748e+06	1.86828e+06	1.97713e+06	1.90246e+06	5.78	7.43	5.1	3.34983	3.85089e-05	0.000971383	Up
P97772	Metabotropic glutamate receptor 1 OS=Mus musculus OX=10090 GN=Grm1 PE=1 SV=2	Grm1	5	4.4.4.4.4.4	5	2.28409e+06	2.08354e+06	2.36267e+06	767604	798208	697145	2.2234e+06	2.17954e+06	2.39559e+06	2.23179e+06	6.42	6.87	4.2	2.97412	3.9712e-05	0.000974822	Up
P39038	Cadherin-4 OS=Mus musculus OX=10090 GN=Cdh4 PE=2 SV=1	Cdh4	5	5.5.5.4.1.4	5	5.23718e+06	6.36847e+06	5.54325e+06	535519	485174	528284	1.7161e+06	1.83968e+06	2.06283e+06	1.90303e+06	10.2	5.27	7.67	11.0711	3.97805e-05	0.000974822	Up
Q99LI2	Chloride channel CLIC-like protein 1 OS=Mus musculus OX=10090 GN=Clcc1 PE=1 SV=1	Clcc1	4	3.3.3.3.3.3	4	1.28077e+06	1.33081e+06	1.27466e+06	475165	500457	459112	993457	1.07266e+06	1.05982e+06	1.00044e+06	2.38	4.36	3.92	2.70869	4.07175e-05	0.000974822	Up
Q80XR2	Calcium-transporting ATPase type 2C member 1 OS=Mus musculus OX=10090 GN=Atp2c1 PE=1 SV=2	Atp2c1	7	7.7.7.5.6.6	7	3.60212e+06	3.78744e+06	4.10954e+06	1.42505e+06	1.27864e+06	1.41002e+06	1.47373e+06	2.44543e+06	1.84294e+06	1.45627e+06	6.7	5.87	25.7	2.79531	4.09782e-05	0.000974822	Up
Q6TEK5	Vitamin K epoxide reductase complex subunit 1-like protein 1 OS=Mus musculus OX=10090 GN=Vkorc1l1 PE=1 SV=1	Vkorc1l1	3	3.3.3.3.2.3	3	1.65297e+06	1.69548e+06	1.86646e+06	620013	683429	608952	1.1682e+06	1.14643e+06	1.27184e+06	1.2401e+06	6.5	6.3	4.9	2.7269	4.12949e-05	0.000976263	Up
O89114	DnaJ homolog subfamily B member 5 OS=Mus musculus OX=10090 GN=Dnajb5 PE=2 SV=1	Dnajb5	6	6.6.6.5.4.4	6	1.746e+06	2.13103e+06	2.12276e+06	305334	266035	340968	1.08388e+06	924203	1.02411e+06	924316	11	12.3	7.96	6.57629	4.44796e-05	0.00102885	Up
Q80TR1	Adhesion G protein-coupled receptor L1 OS=Mus musculus OX=10090 GN=Adgrl1 PE=1 SV=2	Adgrl1	21	17.17.19.18.19.19	18	3.32964e+07	3.30915e+07	3.1102e+07	1.02571e+07	1.02477e+07	9.21453e+06	1.51678e+07	1.55906e+07	1.6094e+07	1.64554e+07	3.73	6.05	3.57	3.28037	4.4495e-05	0.00102885	Up
P97792	Coxsackievirus and adenovirus receptor homolog OS=Mus musculus OX=10090 GN=Cxadr PE=1 SV=1	Cxadr	32	32.32.32.32.28.32	32	5.00631e+08	5.69537e+08	5.14116e+08	1.86793e+08	1.90668e+08	1.72278e+08	2.23146e+08	2.25551e+08	2.5235e+08	2.38888e+08	6.92	5.29	5.74	2.88188	4.48134e-05	0.0010289	Up
Q9CQN1	Heat shock protein 75 kDa, mitochondrial OS=Mus musculus OX=10090 GN=Trap1 PE=1 SV=1	Trap1	19	19.19.19.18.18.18	19	2.37302e+07	2.4022e+07	2.57344e+07	1.08785e+07	1.1721e+07	1.05948e+07	1.22243e+07	1.43513e+07	1.48968e+07	1.4778e+07	4.42	5.29	8.87	2.21383	4.52786e-05	0.0010289	Up
S4R2P9	Sodium/calcium exchanger 3 OS=Mus musculus OX=10090 GN=Slc8a3 PE=1 SV=1	Slc8a3	7	7.7.7.3.2.4	7	6.38236e+06	6.97935e+06	6.7434e+06	424307	509158	437498	2.29129e+06	2.12779e+06	2.29018e+06	2.11302e+06	4.49	9.99	4.47	14.6649	4.59863e-05	0.0010289	Up
Q9JMF7	Dolichyldiphosphatase 1 OS=Mus musculus OX=10090 GN=Dolpp1 PE=2 SV=1	Dolpp1	1	1.1.1.1.1.1	1	157753	179351	168873	59385.7	66639.6	65268.1	78159	87173.5	125226	114605	6.4	6.04	22	2.64503	4.62534e-05	0.0010289	Up
P62881	Guanine nucleotide-binding protein subunit beta-5 OS=Mus musculus OX=10090 GN=Gnb5 PE=1 SV=1	Gnb5	16	16.16.16.16.16.14	16	3.61853e+07	3.33558e+07	3.61619e+07	1.77525e+07	1.71185e+07	1.65046e+07	2.53916e+07	2.66131e+07	2.78524e+07	2.5418e+07	4.62	3.64	4.45	2.05746	4.72934e-05	0.00104322	Up
Q9CZB0	Succinate dehydrogenase cytochrome b560 subunit, mitochondrial OS=Mus musculus OX=10090 GN=Sdhc PE=1 SV=1	Sdhc	5	5.5.5.5.5.5	5	1.18131e+07	1.1456e+07	1.09552e+07	5.90581e+06	6.03518e+06	5.53392e+06	8.5735e+06	8.78599e+06	9.4652e+06	1.0003e+07	3.78	4.47	7.09	1.95848	4.82973e-05	0.00105258	Up
O88384	Vesicle transport through interaction with t-SNAREs homolog 1B OS=Mus musculus OX=10090 GN=Vti1b PE=1 SV=1	Vti1b	5	5.5.5.5.5.5	5	3.87474e+06	4.14311e+06	3.64874e+06	980797	917724	1.0889e+06	1.7679e+06	1.62238e+06	1.79455e+06	1.48506e+06	6.36	8.69	8.59	3.90524	4.83165e-05	0.00105258	Up
Q8BZB3	Transmembrane protein 266 OS=Mus musculus OX=10090 GN=Tmem266 PE=1 SV=3	Tmem266	7	6.7.7.5.6.5	7	7.6914e+06	8.62984e+06	8.49383e+06	1.59469e+06	1.39401e+06	1.31827e+06	2.87586e+06	3.46625e+06	3.37712e+06	3.27686e+06	6.13	9.95	8.02	5.7616	4.8904e-05	0.00105508	Up
Q8C0T5	Signal-induced proliferation-associated 1-like protein 1 OS=Mus musculus OX=10090 GN=Sipa1l1 PE=1 SV=2	Sipa1l1	83	82.82.83.79.79.81	81	2.0021e+08	1.78086e+08	1.90493e+08	8.41752e+07	7.6325e+07	7.81334e+07	8.15626e+07	8.47224e+07	8.33251e+07	8.29176e+07	5.85	5.17	1.56	2.38352	4.89086e-05	0.00105508	Up
Q8R2Y0	Monoacylglycerol lipase ABHD6 OS=Mus musculus OX=10090 GN=Abhd6 PE=1 SV=1	Abhd6	12	12.12.11.9.10.10	12	8.06613e+06	7.31013e+06	7.94618e+06	3.65823e+06	3.33865e+06	3.61547e+06	5.20747e+06	4.74872e+06	5.06111e+06	5.28135e+06	5.23	4.9	4.65	2.19767	4.90314e-05	0.00105508	Up
Q8K0D5	Elongation factor G, mitochondrial OS=Mus musculus OX=10090 GN=Gfm1 PE=1 SV=1	Gfm1	8	6.6.6.6.6.6	8	1.60077e+06	1.68543e+06	1.56984e+06	906350	850930	917794	1.6454e+06	1.73631e+06	1.55671e+06	1.51288e+06	3.7	4.01	6.14	1.81529	4.97634e-05	0.00106647	Up
Q499E5	Storkhead-box protein 2 OS=Mus musculus OX=10090 GN=Stox2 PE=2 SV=2	Stox2	6	6.6.6.4.4.4	6	3.0979e+06	3.00402e+06	2.71642e+06	1.07398e+06	1.14007e+06	1.00719e+06	1.36381e+06	1.58968e+06	1.62337e+06	1.71081e+06	6.76	6.19	9.4	2.73756	5.05322e-05	0.0010741	Up
Q924S8	Sprouty-related, EVH1 domain-containing protein 1 OS=Mus musculus OX=10090 GN=Spred1 PE=1 SV=1	Spred1	9	9.9.9.7.7.8	8	8.19495e+06	8.25211e+06	8.18673e+06	1.64104e+06	1.66512e+06	1.72227e+06	3.30128e+06	3.2776e+06	3.24723e+06	2.93701e+06	0.434	2.49	5.35	4.89891	5.11104e-05	0.0010776	Up
Q80Z10	Astrotactin-2 OS=Mus musculus OX=10090 GN=Astn2 PE=1 SV=2	Astn2	16	16.16.16.13.12.13	16	1.26962e+07	1.11721e+07	1.30364e+07	2.87333e+06	2.42435e+06	2.37137e+06	4.93955e+06	5.35599e+06	5.00482e+06	4.76912e+06	8.07	10.8	4.92	4.81216	5.17627e-05	0.0010776	Up
Q3UH99	Protein shisa-6 OS=Mus musculus OX=10090 GN=Shisa6 PE=1 SV=1	Shisa6	27	26.27.25.11.8.10	27	6.05818e+07	7.26074e+07	6.85383e+07	8.37667e+06	9.06617e+06	8.29951e+06	2.38048e+07	2.31481e+07	2.52839e+07	2.44234e+07	9.1	4.92	3.76	7.83641	5.20027e-05	0.0010776	Up
Q4QQM4	Tumor protein p53-inducible protein 11 OS=Mus musculus OX=10090 GN=Trp53i11 PE=1 SV=1	Trp53i11	4	3.4.3.3.3.4	4	2.19017e+06	2.20394e+06	2.1139e+06	1.21253e+06	1.27025e+06	1.18916e+06	1.97696e+06	1.97493e+06	2.06093e+06	2.06561e+06	2.24	3.41	2.5	1.77236	5.20725e-05	0.0010776	Up
A2A699	Protein FAM171A2 OS=Mus musculus OX=10090 GN=Fam171a2 PE=1 SV=1	Fam171a2	26	26.26.26.24.25.25	26	1.64061e+08	1.81821e+08	1.58923e+08	6.54945e+07	5.87869e+07	5.85494e+07	8.17105e+07	8.34924e+07	7.73722e+07	8.33383e+07	7.14	6.47	3.5	2.76105	5.36017e-05	0.00109956	Up
Q8BNJ6	Neuropilin and tolloid-like protein 2 OS=Mus musculus OX=10090 GN=Neto2 PE=1 SV=1	Neto2	10	10.10.10.7.8.9	10	1.36607e+07	1.21026e+07	1.50267e+07	1.69169e+06	1.5128e+06	1.26798e+06	5.39441e+06	5.425e+06	5.12416e+06	4.76608e+06	10.8	14.3	5.91	9.12023	5.3906e-05	0.00109998	Up
P51906	Excitatory amino acid transporter 3 OS=Mus musculus OX=10090 GN=Slc1a1 PE=1 SV=2	Slc1a1	2	2.2.2.2.2.2	2	1.20676e+06	1.14772e+06	1.4255e+06	265872	214178	243274	574036	597437	542155	493096	11.6	10.7	8.18	5.22586	5.40391e-05	0.00109998	Up
Q69Z38	Inactive tyrosine-protein kinase PEAK1 OS=Mus musculus OX=10090 GN=Peak1 PE=1 SV=4	Peak1	34	34.31.32.31.32.30	34	2.76434e+07	2.50137e+07	2.70018e+07	9.22776e+06	8.72675e+06	8.87887e+06	1.18981e+07	1.21618e+07	1.24649e+07	1.25401e+07	5.16	2.87	2.4	2.96865	5.42649e-05	0.00110033	Up
Q8JZW4	Copine-5 OS=Mus musculus OX=10090 GN=Cpne5 PE=1 SV=1	Cpne5	11	11.11.11.9.10.9	9	1.85425e+07	1.71489e+07	1.57479e+07	3.60942e+06	3.63262e+06	3.93646e+06	8.17036e+06	8.01558e+06	7.88768e+06	6.89466e+06	8.15	4.9	7.45	4.60163	5.63837e-05	0.00113891	Up
Q8K3F6	Potassium voltage-gated channel subfamily KQT member 3 OS=Mus musculus OX=10090 GN=Kcnq3 PE=1 SV=2	Kcnq3	13	13.13.13.11.10.11	12	1.03021e+07	9.48869e+06	1.08116e+07	2.53373e+06	2.46849e+06	2.64764e+06	3.65068e+06	3.72576e+06	3.90042e+06	3.6463e+06	6.54	3.56	3.18	4.00038	5.68226e-05	0.00113954	Up
P63137	Gamma-aminobutyric acid receptor subunit beta-2 OS=Mus musculus OX=10090 GN=Gabrb2 PE=1 SV=2	Gabrb2	20	20.19.20.10.11.11	9	1.06034e+08	9.19394e+07	1.20281e+08	3.62156e+06	2.39461e+06	3.11511e+06	3.72228e+07	3.67982e+07	4.07185e+07	3.89444e+07	13.4	20.3	4.66	34.8532	5.69896e-05	0.00113954	Up
Q99K10	Neuroligin-1 OS=Mus musculus OX=10090 GN=Nlgn1 PE=1 SV=2	Nlgn1	22	20.20.19.8.9.9	22	4.93371e+07	4.52796e+07	5.31851e+07	1.7003e+06	1.78378e+06	1.75832e+06	3.15511e+07	3.19665e+07	3.31473e+07	3.47258e+07	8.02	2.45	4.33	28.1935	5.7666e-05	0.00114291	Up
Q8C031	Leucine-rich repeat-containing protein 4C OS=Mus musculus OX=10090 GN=Lrrc4c PE=1 SV=2	Lrrc4c	15	15.15.15.8.7.7	15	4.37034e+07	4.08081e+07	4.47452e+07	1.29489e+06	1.03063e+06	1.08259e+06	1.36191e+07	1.31344e+07	1.393e+07	1.30785e+07	4.73	12.3	3.03	37.9262	6.00375e-05	0.00118022	Up
Q6RKD8	Leucine-rich repeat transmembrane protein FLRT1 OS=Mus musculus OX=10090 GN=Flrt1 PE=1 SV=2	Flrt1	9	9.9.9.4.4.5	8	5.27051e+06	4.73264e+06	5.13763e+06	416933	460223	368200	1.9377e+06	2.10126e+06	2.22683e+06	2.09025e+06	5.55	11.1	5.67	12.1578	6.02196e-05	0.00118022	Up
O88602	Voltage-dependent calcium channel gamma-2 subunit OS=Mus musculus OX=10090 GN=Cacng2 PE=1 SV=1	Cacng2	7	7.6.7.5.5.5	7	2.28102e+07	1.82314e+07	2.31756e+07	2.04502e+06	1.4904e+06	1.9642e+06	9.36356e+06	9.47869e+06	1.07005e+07	1.04988e+07	12.9	16.3	6.86	11.6767	6.24245e-05	0.00120626	Up
Q8C8T7	Protein ELFN1 OS=Mus musculus OX=10090 GN=Elfn1 PE=2 SV=1	Elfn1	40	40.40.40.36.36.36	36	2.07625e+08	2.5962e+08	2.19293e+08	4.43413e+07	4.92911e+07	4.0719e+07	9.14847e+07	8.9637e+07	9.39347e+07	9.3591e+07	11.9	9.61	2.17	5.11001	6.28525e-05	0.00120626	Up
Q8BGT1	Leucine-rich repeat transmembrane protein FLRT3 OS=Mus musculus OX=10090 GN=Flrt3 PE=1 SV=1	Flrt3	3	3.3.3.1.1.1	3	1.28154e+06	1.3428e+06	1.65022e+06	131218	96698	130076	509669	501250	429154	582381	13.9	16.4	12.4	11.9404	6.31954e-05	0.00120712	Up
Q8C180	Fibroblast growth factor receptor substrate 2 OS=Mus musculus OX=10090 GN=Frs2 PE=1 SV=3	Frs2	3	3.3.3.1.2.2	3	1.33613e+06	1.53836e+06	1.31941e+06	386545	393283	352387	653830	743655	677668	648105	8.72	5.81	6.43	3.70416	6.37571e-05	0.00121103	Up
Q9ESS0	Dual specificity protein phosphatase 10 OS=Mus musculus OX=10090 GN=Dusp10 PE=2 SV=2	Dusp10	1	1.1.1.-.-.-	1	87270.8	85855.9	114314	3567.15	4913.69	3235.48	3479.23	1546.42	8965.38	6946.49	16.7	22.8	63.9	24.5334	6.38592e-05	0.00121103	Up
Q8BNA6	Protocadherin Fat 3 OS=Mus musculus OX=10090 GN=Fat3 PE=1 SV=2	Fat3	7	7.7.6.5.7.6	7	1.14524e+06	1.28508e+06	1.30023e+06	271258	232692	281984	555898	600944	533951	525878	6.87	9.9	6.07	4.74665	6.43612e-05	0.00121617	Up
Q811P8	Rho GTPase-activating protein 32 OS=Mus musculus OX=10090 GN=Arhgap32 PE=1 SV=2	Arhgap32	80	78.76.79.61.63.62	78	2.67468e+08	2.29833e+08	2.66558e+08	8.0265e+07	7.42775e+07	6.73493e+07	1.12466e+08	1.18721e+08	1.22738e+08	1.20805e+08	8.43	8.74	3.76	3.44248	6.48315e-05	0.00122068	Up
Q80XG9	Leucine-rich repeat transmembrane neuronal protein 4 OS=Mus musculus OX=10090 GN=Lrrtm4 PE=1 SV=2	Lrrtm4	19	19.19.19.11.11.8	15	8.11686e+07	7.62867e+07	8.38297e+07	2.76968e+06	2.41865e+06	2.17487e+06	2.38554e+07	2.37669e+07	2.58969e+07	2.46465e+07	4.76	12.2	4.02	32.7691	6.99397e-05	0.00127479	Up
Q80YF9	Rho GTPase-activating protein 33 OS=Mus musculus OX=10090 GN=Arhgap33 PE=1 SV=1	Arhgap33	14	14.14.14.13.13.14	13	7.75879e+06	6.97016e+06	7.24856e+06	3.51805e+06	3.59526e+06	3.24243e+06	3.74388e+06	3.81172e+06	3.77324e+06	4.08875e+06	5.46	5.37	4.12	2.12226	7.09312e-05	0.00128065	Up
Q5GH64	XK-related protein 7 OS=Mus musculus OX=10090 GN=Xkr7 PE=2 SV=1	Xkr7	4	4.4.4.4.3.3	4	2.66317e+06	3.289e+06	2.82599e+06	262598	338207	253363	929082	884149	757810	925653	11.1	16.3	9.18	10.2768	7.23943e-05	0.0013026	Up
D3Z7H4	Germ cell-specific gene 1-like protein OS=Mus musculus OX=10090 GN=Gsg1l PE=1 SV=2	Gsg1l	4	4.4.4.2.1.1	4	2.64137e+06	2.3281e+06	2.71705e+06	224132	266204	293234	929153	908427	1.12049e+06	899227	8.05	13.3	10.9	9.80961	7.3352e-05	0.00130945	Up
Q91WJ0	Fibroblast growth factor receptor substrate 3 OS=Mus musculus OX=10090 GN=Frs3 PE=1 SV=3	Frs3	23	23.23.23.19.21.20	18	5.28653e+07	5.62849e+07	4.93122e+07	9.23398e+06	1.12996e+07	1.06236e+07	2.26343e+07	2.19617e+07	2.19496e+07	2.1556e+07	6.6	10.1	2.03	5.08591	7.49772e-05	0.00133091	Up
Q7TPM9	Myotubularin-related protein 10 OS=Mus musculus OX=10090 GN=Mtmr10 PE=1 SV=2	Mtmr10	2	1.2.2.1.1.1	2	123369	120487	148131	27915	25197.3	31531.9	285275	239790	277777	175970	11.6	11.3	20.4	4.63099	7.60516e-05	0.00134545	Up
Q9Z0D9	CX3C chemokine receptor 1 OS=Mus musculus OX=10090 GN=Cx3cr1 PE=1 SV=1	Cx3cr1	1	1.1.1.1.-.-	1	148832	188643	234563	6932.95	10839.4	7788.79	163672	4028.47	5805.16	2209.62	22.5	24.1	182	22.3792	7.77024e-05	0.00135676	Up
O70443	Guanine nucleotide-binding protein G(z) subunit alpha OS=Mus musculus OX=10090 GN=Gnaz PE=1 SV=4	Gnaz	20	19.19.18.16.19.18	17	5.0741e+07	4.82664e+07	4.92431e+07	2.08094e+07	2.23484e+07	2.26191e+07	2.94157e+07	2.94358e+07	2.85403e+07	2.74486e+07	2.52	4.45	3.27	2.25384	7.80806e-05	0.00135676	Up
P61294	Ras-related protein Rab-6B OS=Mus musculus OX=10090 GN=Rab6b PE=1 SV=1	Rab6b	2	2.2.2.2.2.2	2	2.13968e+06	2.42686e+06	2.27247e+06	842572	758202	880357	1.34287e+06	1.3526e+06	1.36133e+06	1.22736e+06	6.3	7.56	4.76	2.75641	7.82346e-05	0.00135676	Up
Q99JR1	Sideroflexin-1 OS=Mus musculus OX=10090 GN=Sfxn1 PE=1 SV=3	Sfxn1	10	10.10.10.10.10.10	10	1.54101e+07	1.61208e+07	1.52945e+07	9.54267e+06	1.01496e+07	9.54704e+06	1.24363e+07	1.22563e+07	1.18879e+07	1.26936e+07	2.87	3.58	2.75	1.60146	7.87384e-05	0.00135676	Up
Q3UX43	Ankyrin repeat domain-containing protein 13C OS=Mus musculus OX=10090 GN=Ankrd13c PE=1 SV=2	Ankrd13c	1	1.1.1.1.1.1	1	206350	205020	231520	66421.5	55946.2	64143.4	90111.4	89376.9	103486	88104	6.97	8.86	7.75	3.44693	7.87499e-05	0.00135676	Up
Q8C4G9	Adhesion G protein-coupled receptor A1 OS=Mus musculus OX=10090 GN=Adgra1 PE=2 SV=1	Adgra1	8	7.7.7.6.5.5	8	2.16407e+07	2.42301e+07	2.30812e+07	1.0025e+06	1.00413e+06	1.01802e+06	8.8143e+06	8.37036e+06	8.11277e+06	7.97038e+06	5.64	0.846	4.46	22.7966	7.94762e-05	0.00135911	Up
Q61626	Glutamate receptor ionotropic, kainate 5 OS=Mus musculus OX=10090 GN=Grik5 PE=2 SV=2	Grik5	1	1.1.1.1.1.1	1	614321	496004	667048	40346.7	45983.2	58724	186820	207384	217671	191895	14.8	19.5	7.05	12.2532	8.10824e-05	0.00137449	Up
Q7TN98	Cytoplasmic polyadenylation element-binding protein 4 OS=Mus musculus OX=10090 GN=Cpeb4 PE=1 SV=1	Cpeb4	5	5.5.5.4.5.5	5	3.62842e+06	3.06897e+06	3.21748e+06	956182	1.07317e+06	1.06998e+06	1.54428e+06	1.69292e+06	1.70165e+06	1.70225e+06	8.77	6.45	4.66	3.19904	8.1389e-05	0.00137526	Up
Q8K0P3	MTOR-associated protein MEAK7 OS=Mus musculus OX=10090 GN=Meak7 PE=2 SV=1	Meak7	2	2.2.2.2.2.2	2	619653	584752	641301	301917	334220	313830	345810	374292	421866	419249	4.64	5.16	9.44	1.94292	8.21865e-05	0.0013843	Up
Q6PDC8	Major facilitator superfamily domain-containing protein 4A OS=Mus musculus OX=10090 GN=Mfsd4a PE=2 SV=2	Mfsd4a	1	1.1.1.-.-.-	1	335658	296139	361560	1965.49	2862.66	1936.72	160855	3217.87	3523.92	1279.92	9.95	23.3	187	146.841	8.4357e-05	0.00140737	Up
Q8BHL5	Engulfment and cell motility protein 2 OS=Mus musculus OX=10090 GN=Elmo2 PE=1 SV=1	Elmo2	15	14.14.14.14.14.14	13	6.54302e+06	6.32595e+06	5.97183e+06	3.04758e+06	3.04811e+06	2.90391e+06	5.08447e+06	5.18125e+06	5.13946e+06	5.00222e+06	4.59	2.77	1.52	2.09352	8.61941e-05	0.00142898	Up
Q8R0S4	Voltage-dependent L-type calcium channel subunit beta-4 OS=Mus musculus OX=10090 GN=Cacnb4 PE=1 SV=2	Cacnb4	13	13.13.13.10.11.13	13	9.29562e+06	9.78638e+06	9.5565e+06	6.35283e+06	6.0562e+06	5.95309e+06	4.36936e+06	4.65283e+06	4.54427e+06	4.60209e+06	2.57	3.39	2.72	1.55965	8.6827e-05	0.00143048	Up
O88286	Protein Wiz OS=Mus musculus OX=10090 GN=Wiz PE=1 SV=2	Wiz	1	1.1.1.1.1.1	1	71314.5	81481.6	72213.4	28158.5	31612.9	28541.2	26489.2	25571.6	30531.6	28035.2	7.5	6.43	7.84	2.54787	8.82674e-05	0.00144968	Up
Q8C1B7	Septin-11 OS=Mus musculus OX=10090 GN=Septin11 PE=1 SV=4	Septin11	26	26.26.26.26.25.25	14	6.08166e+07	6.0395e+07	6.38087e+07	3.97358e+07	3.92004e+07	3.82895e+07	4.76225e+07	4.72943e+07	4.78735e+07	4.91662e+07	3.02	1.87	1.71	1.57832	8.95248e-05	0.00146576	Up
Q60790	Ras GTPase-activating protein 3 OS=Mus musculus OX=10090 GN=Rasa3 PE=1 SV=2	Rasa3	32	26.27.28.22.26.28	30	9.66847e+06	9.42384e+06	1.04844e+07	5.05184e+06	4.60895e+06	4.9907e+06	9.75462e+06	8.90206e+06	8.93616e+06	8.99876e+06	5.63	4.91	4.44	2.01869	9.05345e-05	0.00147314	Up
Q9DCC4	Pyrroline-5-carboxylate reductase 3 OS=Mus musculus OX=10090 GN=Pycr3 PE=1 SV=2	Pycr3	3	2.3.3.2.2.2	3	1.05119e+06	1.0769e+06	962909	514682	459323	485437	549120	506502	636739	545107	5.8	5.69	9.84	2.11793	9.27866e-05	0.00149138	Up
P23819	Glutamate receptor 2 OS=Mus musculus OX=10090 GN=Gria2 PE=1 SV=3	Gria2	64	64.63.62.45.47.48	50	4.97107e+08	4.28977e+08	5.17212e+08	2.98424e+07	2.83858e+07	3.04273e+07	1.55607e+08	1.5894e+08	1.60346e+08	1.57796e+08	9.61	3.56	1.27	16.2798	9.41829e-05	0.00150922	Up
Q62432	Mothers against decapentaplegic homolog 2 OS=Mus musculus OX=10090 GN=Smad2 PE=1 SV=2	Smad2	2	2.2.2.2.2.2	1	1.32489e+06	1.237e+06	1.20963e+06	694505	680950	631182	1.23887e+06	1.25881e+06	1.16374e+06	1.19418e+06	4.79	4.98	3.54	1.87952	9.66824e-05	0.00152342	Up
P03921	NADH-ubiquinone oxidoreductase chain 5 OS=Mus musculus OX=10090 GN=Mtnd5 PE=1 SV=3	Mtnd5	5	5.5.5.4.4.4	5	5.03822e+06	4.40613e+06	4.74797e+06	2.01067e+06	1.90836e+06	2.17042e+06	3.75618e+06	4.18799e+06	4.13204e+06	4.4458e+06	6.69	6.51	6.89	2.33064	9.6803e-05	0.00152342	Up
Q9WTS6	Teneurin-3 OS=Mus musculus OX=10090 GN=Tenm3 PE=1 SV=1	Tenm3	5	4.4.4.4.4.4	5	978408	1.23468e+06	1.07847e+06	210777	259132	258909	1.02594e+06	863101	723587	780241	11.8	11.5	15.5	4.51629	9.73441e-05	0.00152737	Up
Q8C7U1	NEDD4-binding protein 3 OS=Mus musculus OX=10090 GN=N4bp3 PE=1 SV=1	N4bp3	8	8.8.8.2.2.4	8	4.86555e+06	5.05315e+06	5.00391e+06	237438	251084	276788	1.01237e+06	1.20052e+06	1.42231e+06	1.18673e+06	1.96	7.83	13.9	19.4988	9.97281e-05	0.00154947	Up
Q99L04	Dehydrogenase/reductase SDR family member 1 OS=Mus musculus OX=10090 GN=Dhrs1 PE=1 SV=1	Dhrs1	12	12.10.12.9.11.11	12	6.51329e+06	6.66656e+06	6.75488e+06	4.24953e+06	4.50059e+06	4.39438e+06	5.10617e+06	4.84288e+06	5.15705e+06	5.18175e+06	1.84	2.88	3.07	1.51658	0.00010015	0.00154947	Up
P60879	Synaptosomal-associated protein 25 OS=Mus musculus OX=10090 GN=Snap25 PE=1 SV=1	Snap25	38	37.35.35.31.32.34	37	3.86452e+08	4.38487e+08	3.76021e+08	1.34769e+08	1.47927e+08	1.53753e+08	1.88033e+08	1.83337e+08	1.78452e+08	1.91173e+08	8.36	6.68	3	2.75166	0.000100979	0.00154947	Up
Q810B9	SLIT and NTRK-like protein 3 OS=Mus musculus OX=10090 GN=Slitrk3 PE=1 SV=2	Slitrk3	15	15.14.14.10.10.11	15	1.79776e+07	1.86837e+07	1.79189e+07	1.92775e+06	2.21439e+06	2.12172e+06	5.91849e+06	6.21175e+06	6.48131e+06	6.0318e+06	2.34	7.01	3.98	8.71351	0.000101985	0.00154947	Up
Q3TFD2	Lysophosphatidylcholine acyltransferase 1 OS=Mus musculus OX=10090 GN=Lpcat1 PE=1 SV=1	Lpcat1	5	4.4.5.5.5.5	5	4.60324e+06	4.79036e+06	5.18782e+06	2.35363e+06	2.14611e+06	2.25401e+06	3.29929e+06	3.2433e+06	3.26763e+06	2.80847e+06	6.14	4.61	7.35	2.15901	0.000103629	0.00156094	Up
Q923M0	Protein phosphatase 1 regulatory subunit 16A OS=Mus musculus OX=10090 GN=Ppp1r16a PE=1 SV=1	Ppp1r16a	3	3.3.3.2.3.2	3	1.13942e+06	1.17699e+06	1.13267e+06	552307	590227	591862	670174	608031	538028	654790	2.08	3.87	9.61	1.98864	0.000104124	0.00156206	Up
Q6PFD5	Disks large-associated protein 3 OS=Mus musculus OX=10090 GN=Dlgap3 PE=1 SV=1	Dlgap3	52	52.52.50.34.33.30	52	3.14924e+08	3.05274e+08	3.29623e+08	1.6516e+07	1.88244e+07	2.03469e+07	1.13503e+08	1.10634e+08	1.17943e+08	1.18944e+08	3.87	10.4	3.37	17.0563	0.000104412	0.00156206	Up
Q9CUN6	E3 ubiquitin-protein ligase SMURF1 OS=Mus musculus OX=10090 GN=Smurf1 PE=1 SV=2	Smurf1	1	1.1.1.1.1.1	1	1.91856e+06	1.87144e+06	2.05797e+06	978066	1.07922e+06	991206	1.23567e+06	1.22943e+06	1.25788e+06	1.21845e+06	4.98	5.41	1.35	1.91832	0.000104592	0.00156206	Up
Q03137	Ephrin type-A receptor 4 OS=Mus musculus OX=10090 GN=Epha4 PE=1 SV=2	Epha4	19	18.18.19.15.15.16	14	1.54158e+07	1.63139e+07	1.70067e+07	5.90031e+06	6.11694e+06	6.16106e+06	1.00511e+07	1.0015e+07	1.01691e+07	9.80448e+06	4.91	2.3	1.52	2.68101	0.000106734	0.00158062	Up
Q6ZQ18	Protein EFR3 homolog B OS=Mus musculus OX=10090 GN=Efr3b PE=1 SV=2	Efr3b	14	14.14.14.13.13.14	13	1.6311e+07	1.50074e+07	1.63089e+07	8.62513e+06	7.79049e+06	7.8756e+06	8.71406e+06	9.243e+06	9.13578e+06	9.47502e+06	4.74	5.67	3.48	1.96068	0.000108084	0.00158131	Up
Q8CBW3	Abl interactor 1 OS=Mus musculus OX=10090 GN=Abi1 PE=1 SV=3	Abi1	21	21.21.21.21.21.21	13	9.49919e+07	1.06774e+08	9.59553e+07	4.49535e+07	4.53828e+07	4.02026e+07	4.93076e+07	4.84164e+07	5.05992e+07	5.50858e+07	6.59	6.61	5.82	2.28071	0.000108203	0.00158131	Up
Q8VBT0	Thioredoxin-related transmembrane protein 1 OS=Mus musculus OX=10090 GN=Tmx1 PE=1 SV=1	Tmx1	3	3.3.3.3.3.3	3	2.59101e+06	2.6061e+06	2.77039e+06	658270	740726	752025	1.72039e+06	1.72692e+06	1.64781e+06	1.44916e+06	3.75	7.14	7.93	3.70405	0.000110335	0.00160174	Up
A2A5Z6	E3 ubiquitin-protein ligase SMURF2 OS=Mus musculus OX=10090 GN=Smurf2 PE=1 SV=1	Smurf2	1	1.1.1.1.1.1	1	70855.8	74681.8	85779	21564.8	20316	17302.3	61390.9	65370.2	64608.9	49324.7	10.1	11.1	12.4	3.90849	0.000110568	0.00160174	Up
Q61490	CD166 antigen OS=Mus musculus OX=10090 GN=Alcam PE=1 SV=3	Alcam	9	9.9.9.7.6.8	9	7.79599e+06	9.84832e+06	9.07849e+06	1.66505e+06	1.895e+06	2.15215e+06	4.97811e+06	4.64709e+06	5.15428e+06	4.52575e+06	11.6	12.8	6.02	4.6782	0.000110788	0.00160174	Up
Q5DU25	IQ motif and SEC7 domain-containing protein 2 OS=Mus musculus OX=10090 GN=Iqsec2 PE=1 SV=3	Iqsec2	30	30.29.30.22.15.21	26	3.38287e+07	3.04077e+07	3.68502e+07	8.99801e+06	1.02837e+07	9.8322e+06	1.40135e+07	1.53545e+07	1.56613e+07	1.53911e+07	9.57	6.72	4.9	3.4721	0.00011185	0.00160674	Up
Q8R1C9	Amyloid-beta A4 precursor protein-binding family B member 3 OS=Mus musculus OX=10090 GN=Apbb3 PE=2 SV=1	Apbb3	1	1.1.1.1.1.1	1	131400	136343	111565	30603	30238.2	24469.6	53288.7	59336.7	58230.3	54486.7	10.4	12.1	5.15	4.4462	0.000115154	0.00163197	Up
Q3UHH2	Solute carrier family 22 member 23 OS=Mus musculus OX=10090 GN=Slc22a23 PE=2 SV=1	Slc22a23	5	5.5.5.5.5.4	5	3.01677e+06	2.78826e+06	3.1751e+06	1.02231e+06	961615	965007	1.74347e+06	1.66338e+06	1.81454e+06	1.91486e+06	6.5	3.47	5.99	3.04521	0.000116768	0.0016504	Up
Q99KE3	Docking protein 4 OS=Mus musculus OX=10090 GN=Dok4 PE=1 SV=1	Dok4	7	7.7.7.4.5.4	7	6.25413e+06	5.35464e+06	6.19828e+06	1.35746e+06	1.11928e+06	1.0726e+06	2.55868e+06	2.51462e+06	2.6618e+06	2.74678e+06	8.49	12.9	3.98	5.017	0.000117768	0.00165535	Up
E9Q3L2	Phosphatidylinositol 4-kinase alpha OS=Mus musculus OX=10090 GN=Pi4ka PE=1 SV=2	Pi4ka	41	38.37.38.38.37.37	41	2.62201e+07	2.38024e+07	2.51057e+07	1.47752e+07	1.38021e+07	1.37697e+07	1.73073e+07	1.72921e+07	1.70189e+07	1.8741e+07	4.83	4.05	4.43	1.77411	0.000118688	0.00165535	Up
Q9CQU3	Protein RER1 OS=Mus musculus OX=10090 GN=Rer1 PE=1 SV=1	Rer1	2	2.2.2.1.1.1	2	1.24709e+06	1.11652e+06	1.30321e+06	231286	187536	234720	634463	677906	608991	732399	7.84	12.1	8.15	5.61069	0.000120952	0.00167806	Up
Q9CY27	Very-long-chain enoyl-CoA reductase OS=Mus musculus OX=10090 GN=Tecr PE=1 SV=1	Tecr	17	17.17.17.17.16.16	17	1.66767e+07	1.58778e+07	1.68559e+07	7.89611e+06	8.62859e+06	7.90833e+06	1.21249e+07	1.32605e+07	1.36178e+07	1.47459e+07	3.16	5.15	8.04	2.02228	0.000121525	0.00168157	Up
Q61290	Voltage-dependent R-type calcium channel subunit alpha-1E OS=Mus musculus OX=10090 GN=Cacna1e PE=1 SV=1	Cacna1e	27	26.26.26.24.22.23	25	2.2791e+07	1.9897e+07	2.39281e+07	7.81172e+06	7.38546e+06	6.62457e+06	9.0435e+06	8.83686e+06	1.00148e+07	9.28293e+06	9.36	8.27	5.53	3.05274	0.00012233	0.00168828	Up
Q6V4S5	Protein sidekick-2 OS=Mus musculus OX=10090 GN=Sdk2 PE=1 SV=1	Sdk2	21	21.20.21.19.18.17	20	1.49962e+07	1.42217e+07	1.44548e+07	3.34241e+06	3.12409e+06	2.91824e+06	6.28493e+06	6.05389e+06	6.35296e+06	5.8428e+06	2.73	6.78	3.79	4.65358	0.000126196	0.0017221	Up
P61329	Fibroblast growth factor 12 OS=Mus musculus OX=10090 GN=Fgf12 PE=1 SV=1	Fgf12	5	5.5.5.5.5.4	5	9.66056e+06	9.00854e+06	9.7643e+06	4.08518e+06	4.5975e+06	4.47431e+06	6.37557e+06	5.81197e+06	5.92259e+06	6.27459e+06	4.32	6.1	4.45	2.16109	0.000126417	0.0017221	Up
Q9CZX9	ER membrane protein complex subunit 4 OS=Mus musculus OX=10090 GN=Emc4 PE=1 SV=1	Emc4	2	2.2.2.1.1.1	2	325290	350665	394555	60553.4	70479.3	79016.2	111293	119237	132403	113558	9.82	13.2	7.94	5.09648	0.000126762	0.0017221	Up
Q6PFX7	Neuronal tyrosine-phosphorylated phosphoinositide-3-kinase adapter 1 OS=Mus musculus OX=10090 GN=Nyap1 PE=1 SV=1	Nyap1	5	4.5.5.3.4.4	5	813049	699306	812394	252183	269000	221571	489948	519157	445649	486550	8.45	9.71	6.23	3.1299	0.000126774	0.0017221	Up
P15116	Cadherin-2 OS=Mus musculus OX=10090 GN=Cdh2 PE=1 SV=2	Cdh2	14	14.13.14.9.11.8	13	2.58264e+07	2.82364e+07	2.72677e+07	2.65661e+06	2.13597e+06	2.43707e+06	1.03201e+07	1.12469e+07	1.18069e+07	1.08004e+07	4.47	10.8	5.74	11.2496	0.000127173	0.0017221	Up
Q8BLU0	Leucine-rich repeat transmembrane protein FLRT2 OS=Mus musculus OX=10090 GN=Flrt2 PE=1 SV=1	Flrt2	12	12.12.12.7.8.8	12	1.43617e+07	1.35403e+07	1.52776e+07	1.59954e+06	1.27331e+06	1.29732e+06	5.10493e+06	4.7653e+06	4.86734e+06	5.42497e+06	6.04	13.1	5.81	10.3544	0.000127177	0.0017221	Up
P27600	Guanine nucleotide-binding protein subunit alpha-12 OS=Mus musculus OX=10090 GN=Gna12 PE=1 SV=3	Gna12	8	7.7.7.5.4.5	8	1.85644e+06	2.06529e+06	2.03507e+06	575404	539892	645776	1.33359e+06	1.57919e+06	1.53628e+06	1.65607e+06	5.68	9.18	9.02	3.38249	0.000129797	0.00173238	Up
Q8BKX1	Brain-specific angiogenesis inhibitor 1-associated protein 2 OS=Mus musculus OX=10090 GN=Baiap2 PE=1 SV=2	Baiap2	55	55.55.55.46.46.45	55	7.75745e+08	7.74723e+08	8.18236e+08	7.33786e+07	8.03763e+07	8.76484e+07	2.79337e+08	2.7787e+08	2.96081e+08	2.86639e+08	3.15	8.87	2.92	9.81223	0.000130996	0.00174397	Up
Q9QZ06	Toll-interacting protein OS=Mus musculus OX=10090 GN=Tollip PE=1 SV=1	Tollip	8	8.7.8.8.8.8	8	9.55671e+06	9.6754e+06	9.08751e+06	6.10559e+06	6.26571e+06	6.39559e+06	8.27269e+06	8.46103e+06	9.02898e+06	8.47947e+06	3.29	2.32	3.81	1.50902	0.00013232	0.00175058	Up
Q05512	Serine/threonine-protein kinase MARK2 OS=Mus musculus OX=10090 GN=Mark2 PE=1 SV=3	Mark2	28	27.27.28.25.24.26	27	4.5182e+07	4.11849e+07	4.1665e+07	1.535e+07	1.63641e+07	1.40077e+07	2.009e+07	2.08879e+07	2.15001e+07	2.22571e+07	5.11	7.76	4.34	2.80024	0.000132415	0.00175058	Up
P70295	Lipid droplet-regulating VLDL assembly factor AUP1 OS=Mus musculus OX=10090 GN=Aup1 PE=1 SV=1	Aup1	2	2.1.2.-.1.2	2	372450	473556	444260	103990	114679	91722.8	438224	501100	547743	674473	12.1	11.1	18.5	4.15691	0.000132489	0.00175058	Up
Q91WU6	Palmitoyltransferase ZDHHC7 OS=Mus musculus OX=10090 GN=Zdhhc7 PE=1 SV=1	Zdhhc7	1	1.1.1.1.1.1	1	32163.7	28264	29410.8	10182.6	10342.2	10896.4	19382	18904.1	16693.1	15467.2	6.69	3.58	10.5	2.85916	0.000134332	0.00176608	Up
Q8R464	Cell adhesion molecule 4 OS=Mus musculus OX=10090 GN=Cadm4 PE=1 SV=1	Cadm4	15	14.14.14.13.12.14	15	1.19095e+07	1.31992e+07	1.34385e+07	5.52831e+06	5.95818e+06	6.30939e+06	1.82457e+07	1.84094e+07	1.71173e+07	1.81321e+07	6.4	6.59	3.25	2.16607	0.000135275	0.00176965	Up
Q6GQT6	Sterol regulatory element-binding protein cleavage-activating protein OS=Mus musculus OX=10090 GN=Scap PE=1 SV=1	Scap	1	1.1.1.1.1.1	1	73728.6	71837.9	82468.5	29940	33883.8	29268.2	51161.9	34826.2	44767.6	37598.6	7.46	8.04	17.5	2.44957	0.000138989	0.0017809	Up
O54991	Contactin-associated protein 1 OS=Mus musculus OX=10090 GN=Cntnap1 PE=1 SV=2	Cntnap1	26	23.23.23.24.21.22	26	2.15891e+07	2.36354e+07	2.45351e+07	1.18004e+07	1.08198e+07	1.05589e+07	1.65381e+07	1.54891e+07	1.53832e+07	1.45454e+07	6.49	5.92	5.27	2.10251	0.000138995	0.0017809	Up
Q9CQW1	Synaptobrevin homolog YKT6 OS=Mus musculus OX=10090 GN=Ykt6 PE=1 SV=1	Ykt6	18	18.17.18.17.16.17	18	6.70041e+07	6.49131e+07	7.15578e+07	1.96749e+07	1.73108e+07	1.65772e+07	3.41536e+07	3.64969e+07	3.66096e+07	3.77411e+07	5.01	9.07	4.16	3.7988	0.000139031	0.0017809	Up
Q62351	Transferrin receptor protein 1 OS=Mus musculus OX=10090 GN=Tfrc PE=1 SV=1	Tfrc	10	9.10.10.10.8.9	10	4.70821e+06	4.53628e+06	5.05456e+06	2.38304e+06	2.36479e+06	2.53529e+06	3.14554e+06	3.60845e+06	3.58353e+06	3.12459e+06	5.54	3.86	7.92	1.96331	0.000139819	0.00178156	Up
Q811D0	Disks large homolog 1 OS=Mus musculus OX=10090 GN=Dlg1 PE=1 SV=1	Dlg1	47	46.46.46.37.33.35	47	5.55924e+08	5.44366e+08	5.56515e+08	5.13289e+07	4.56687e+07	4.62515e+07	2.04334e+08	2.09063e+08	2.16025e+08	2.17498e+08	1.24	6.52	2.91	11.5659	0.000139903	0.00178156	Up
Q8C008	Double zinc ribbon and ankyrin repeat-containing protein 1 OS=Mus musculus OX=10090 GN=Dzank1 PE=1 SV=2	Dzank1	6	6.6.6.5.4.5	6	2.60888e+06	2.42235e+06	2.70764e+06	771890	918769	841703	816090	655095	929609	804982	5.62	8.7	14.1	3.05599	0.000141779	0.00179678	Up
Q80XU8	Leucine-rich repeat and fibronectin type-III domain-containing protein 4 OS=Mus musculus OX=10090 GN=Lrfn4 PE=1 SV=1	Lrfn4	3	3.3.3.3.3.3	3	159038	188987	174231	59391.9	69736.8	66436.4	69636.6	51478.4	37873.6	42148.6	8.6	8.11	28	2.6705	0.00014256	0.00179821	Up
Q2NL51	Glycogen synthase kinase-3 alpha OS=Mus musculus OX=10090 GN=Gsk3a PE=1 SV=2	Gsk3a	11	11.10.11.9.9.10	11	1.48215e+07	1.32994e+07	1.578e+07	4.50853e+06	3.69919e+06	3.71417e+06	7.24452e+06	7.92596e+06	7.57002e+06	7.32e+06	8.55	11.7	4.09	3.68237	0.000142574	0.00179821	Up
Q9QZB9	Dynactin subunit 5 OS=Mus musculus OX=10090 GN=Dctn5 PE=1 SV=1	Dctn5	4	4.4.4.4.4.3	4	1.50942e+06	1.56188e+06	1.4487e+06	931298	1.00298e+06	981212	1.23263e+06	1.49713e+06	1.59606e+06	1.50029e+06	3.76	3.78	10.7	1.55034	0.000143832	0.00180874	Up
Q3UVL4	Vacuolar protein sorting-associated protein 51 homolog OS=Mus musculus OX=10090 GN=Vps51 PE=1 SV=2	Vps51	16	15.15.15.13.12.13	16	5.75985e+06	6.01912e+06	6.22061e+06	3.81984e+06	3.71855e+06	3.93822e+06	4.2429e+06	4.2772e+06	4.22563e+06	4.09425e+06	3.85	2.87	1.9	1.56837	0.000144833	0.00181368	Up
Q6NTA4	Ras-related GTP-binding protein B OS=Mus musculus OX=10090 GN=Rragb PE=1 SV=1	Rragb	5	4.5.5.5.5.4	5	1.36275e+07	1.05224e+07	1.25914e+07	2.11524e+06	2.44754e+06	2.10886e+06	6.17889e+06	6.57411e+06	6.90462e+06	6.27182e+06	12.9	8.71	5.06	5.50709	0.000146863	0.00183255	Up
F6SEU4	Ras/Rap GTPase-activating protein SynGAP OS=Mus musculus OX=10090 GN=Syngap1 PE=1 SV=2	Syngap1	112	111.112.111.82.74.72	106	2.38207e+09	2.26004e+09	2.52612e+09	1.23311e+08	9.93462e+07	9.40122e+07	8.52007e+08	8.47144e+08	8.56402e+08	8.50929e+08	5.57	14.8	0.447	22.6363	0.000152519	0.0018959	Up
O08644	Ephrin type-B receptor 6 OS=Mus musculus OX=10090 GN=Ephb6 PE=2 SV=4	Ephb6	6	4.4.5.4.3.4	6	1.20406e+06	970593	1.10234e+06	220895	230501	249517	695885	583495	588799	597889	10.7	6.23	8.64	4.67534	0.00015318	0.0018959	Up
Q8JZM4	Delta and Notch-like epidermal growth factor-related receptor OS=Mus musculus OX=10090 GN=Dner PE=1 SV=1	Dner	1	1.1.1.1.1.1	1	232415	322029	284681	38697.4	48341.5	50584.2	101692	110913	111351	119112	16.1	13.8	6.43	6.09727	0.000155467	0.00191949	Up
Q920P3	BMP/retinoic acid-inducible neural-specific protein 1 OS=Mus musculus OX=10090 GN=Brinp1 PE=1 SV=1	Brinp1	14	14.14.14.11.11.11	14	7.99994e+06	6.70741e+06	7.8013e+06	2.57236e+06	2.07648e+06	2.25018e+06	3.88184e+06	4.28535e+06	3.91851e+06	3.67321e+06	9.28	10.9	6.46	3.26258	0.000157013	0.00192307	Up
P39447	Tight junction protein ZO-1 OS=Mus musculus OX=10090 GN=Tjp1 PE=1 SV=2	Tjp1	65	61.62.60.55.52.56	65	8.79927e+07	8.41344e+07	8.89301e+07	3.19102e+07	3.18878e+07	3.53466e+07	6.94164e+07	7.49823e+07	7.52588e+07	7.54897e+07	2.92	6.02	3.96	2.6331	0.000158144	0.00192573	Up
Q04736	Tyrosine-protein kinase Yes OS=Mus musculus OX=10090 GN=Yes1 PE=1 SV=3	Yes1	25	23.23.22.21.19.19	14	8.39939e+07	9.41077e+07	8.36035e+07	4.05499e+07	4.01021e+07	4.42027e+07	6.31053e+07	6.37728e+07	6.4541e+07	6.67629e+07	6.83	5.4	2.46	2.09608	0.000160159	0.00192971	Up
Q925E7	Serine/threonine-protein phosphatase 2A 55 kDa regulatory subunit B delta isoform OS=Mus musculus OX=10090 GN=Ppp2r2d PE=1 SV=1	Ppp2r2d	5	5.5.5.5.4.5	5	2.1253e+06	2.10236e+06	2.20221e+06	1.30779e+06	1.28468e+06	1.38233e+06	1.97072e+06	1.95354e+06	2.04904e+06	1.91407e+06	2.44	3.85	2.87	1.61766	0.000162337	0.00192971	Up
Q91XM9	Disks large homolog 2 OS=Mus musculus OX=10090 GN=Dlg2 PE=1 SV=2	Dlg2	92	92.91.91.79.78.81	80	1.17758e+09	1.23292e+09	1.31662e+09	2.37142e+08	1.93065e+08	1.98489e+08	5.16192e+08	5.24986e+08	4.98415e+08	4.75585e+08	5.63	11.5	4.33	5.92834	0.000162732	0.00192971	Up
O70585	Dystrobrevin beta OS=Mus musculus OX=10090 GN=Dtnb PE=1 SV=3	Dtnb	16	15.16.16.15.15.13	16	1.68727e+07	1.51018e+07	1.53691e+07	4.78605e+06	4.09929e+06	3.98056e+06	4.99932e+06	4.76236e+06	6.00348e+06	5.56546e+06	6.05	10.1	10.5	3.67977	0.000164315	0.00193796	Up
Q8C3Q5	Protein shisa-7 OS=Mus musculus OX=10090 GN=Shisa7 PE=1 SV=3	Shisa7	31	31.31.31.18.16.15	31	1.83803e+08	1.97576e+08	2.01799e+08	4.05157e+06	4.6071e+06	5.45876e+06	5.81624e+07	5.81815e+07	5.97491e+07	6.60697e+07	4.84	15.1	6.21	41.3091	0.000166274	0.00195669	Up
Q8R1U1	Conserved oligomeric Golgi complex subunit 4 OS=Mus musculus OX=10090 GN=Cog4 PE=1 SV=1	Cog4	2	2.2.2.2.1.2	2	839698	913876	745994	189323	232914	235910	313900	353463	470037	482655	10.1	11.9	20.8	3.79789	0.000166729	0.00195768	Up
P52189	Inward rectifier potassium channel 4 OS=Mus musculus OX=10090 GN=Kcnj4 PE=1 SV=1	Kcnj4	6	6.6.6.3.3.2	6	6.82211e+06	5.91716e+06	7.25713e+06	173119	240012	257297	2.00961e+06	1.85533e+06	1.8874e+06	1.66009e+06	10.3	19.9	7.82	29.8264	0.000167667	0.00195995	Up
P54763	Ephrin type-B receptor 2 OS=Mus musculus OX=10090 GN=Ephb2 PE=1 SV=3	Ephb2	7	7.6.7.7.7.6	6	2.53128e+06	2.52468e+06	2.93995e+06	1.13581e+06	1.00121e+06	995216	2.0031e+06	1.9421e+06	1.96121e+06	1.9952e+06	8.92	7.61	1.45	2.55278	0.000168554	0.00196597	Up
P22723	Gamma-aminobutyric acid receptor subunit gamma-2 OS=Mus musculus OX=10090 GN=Gabrg2 PE=1 SV=3	Gabrg2	12	11.11.11.7.7.8	10	3.55374e+07	3.09348e+07	4.0699e+07	3.37135e+06	2.22664e+06	2.5449e+06	1.62598e+07	1.44931e+07	1.41366e+07	1.34717e+07	13.7	21.8	8.16	13.1613	0.000170439	0.0019757	Up
Q80TE7	Leucine-rich repeat-containing protein 7 OS=Mus musculus OX=10090 GN=Lrrc7 PE=1 SV=2	Lrrc7	119	117.119.119.93.93.96	115	9.28112e+08	8.84821e+08	9.91263e+08	1.07086e+08	1.08267e+08	1.08977e+08	3.52205e+08	3.62363e+08	3.65593e+08	3.58244e+08	5.73	0.884	1.61	8.64612	0.000170513	0.0019757	Up
Q6ZQI3	Malectin OS=Mus musculus OX=10090 GN=Mlec PE=1 SV=2	Mlec	6	6.6.6.6.6.6	6	2.18e+06	2.20861e+06	2.04701e+06	1.26195e+06	1.22411e+06	1.34639e+06	2.08343e+06	2.05013e+06	1.97444e+06	2.00118e+06	4.02	4.9	2.41	1.67924	0.000174894	0.0020088	Up
P26049	Gamma-aminobutyric acid receptor subunit alpha-3 OS=Mus musculus OX=10090 GN=Gabra3 PE=1 SV=1	Gabra3	18	18.18.18.11.9.10	18	7.65543e+07	7.18643e+07	8.17287e+07	3.34795e+06	2.84362e+06	2.41782e+06	2.34857e+07	2.39348e+07	2.40895e+07	2.45599e+07	6.43	16.2	1.84	26.7321	0.000176323	0.00201207	Up
P55012	Solute carrier family 12 member 2 OS=Mus musculus OX=10090 GN=Slc12a2 PE=1 SV=2	Slc12a2	20	19.18.18.19.17.19	20	1.3366e+07	1.24311e+07	1.24908e+07	5.86151e+06	5.15343e+06	5.63864e+06	6.7305e+06	6.61481e+06	6.76262e+06	6.93601e+06	4.1	6.52	1.96	2.29908	0.000178529	0.00202559	Up
Q6DFY8	BMP/retinoic acid-inducible neural-specific protein 2 OS=Mus musculus OX=10090 GN=Brinp2 PE=1 SV=1	Brinp2	1	1.1.1.1.1.1	1	62248	72332.6	71332.7	28063.9	30811.1	26725.1	41259.8	40523	28762.9	33569.7	8.1	7.3	16.5	2.40552	0.00017887	0.00202559	Up
Q8BH60	Golgi-associated PDZ and coiled-coil motif-containing protein OS=Mus musculus OX=10090 GN=Gopc PE=1 SV=1	Gopc	4	4.3.4.4.3.3	4	3.1878e+06	3.04338e+06	3.57816e+06	998314	998531	1.19766e+06	1.13547e+06	1.42664e+06	1.71376e+06	1.18632e+06	8.46	10.8	19.4	3.07069	0.000180459	0.00203721	Up
P48455	Serine/threonine-protein phosphatase 2B catalytic subunit gamma isoform OS=Mus musculus OX=10090 GN=Ppp3cc PE=1 SV=1	Ppp3cc	6	6.6.6.5.5.6	6	3.75243e+06	4.32294e+06	3.63367e+06	1.5879e+06	1.44126e+06	1.33275e+06	1.72332e+06	1.76731e+06	1.87849e+06	1.76092e+06	9.44	8.81	3.75	2.68438	0.000181423	0.00204372	Up
Q3TWI9	CSC1-like protein 2 OS=Mus musculus OX=10090 GN=Tmem63b PE=1 SV=1	Tmem63b	3	3.3.3.3.3.3	3	1.68268e+06	1.859e+06	1.99156e+06	657865	733188	722544	1.0022e+06	1.0082e+06	1.08583e+06	1.14345e+06	8.4	5.79	6.37	2.61792	0.000184335	0.00206769	Up
Q8BGK6	Y+L amino acid transporter 2 OS=Mus musculus OX=10090 GN=Slc7a6 PE=1 SV=1	Slc7a6	1	1.1.1.1.1.1	1	154082	176943	175507	66034.1	66755	61116.3	1434.91	757.229	9802.35	1662.93	7.58	4.75	125	2.61226	0.000186061	0.0020782	Up
P35282	Ras-related protein Rab-21 OS=Mus musculus OX=10090 GN=Rab21 PE=1 SV=4	Rab21	4	4.4.4.4.4.4	4	4.3668e+06	3.94094e+06	4.08089e+06	2.09194e+06	2.35552e+06	2.18861e+06	3.19444e+06	3.63751e+06	3.50259e+06	3.81866e+06	5.26	6.03	7.44	1.86686	0.000188779	0.00209288	Up
Q8CD60	Inhibitory synaptic factor 1 OS=Mus musculus OX=10090 GN=Insyn1 PE=1 SV=1	Insyn1	6	6.6.6.4.6.4	6	4.84061e+06	5.11102e+06	4.49757e+06	893977	1.04192e+06	825226	1.89314e+06	1.94568e+06	2.08864e+06	1.83607e+06	6.38	12	5.57	5.23309	0.000189996	0.00209991	Up
Q9EPR5	VPS10 domain-containing receptor SorCS2 OS=Mus musculus OX=10090 GN=Sorcs2 PE=1 SV=2	Sorcs2	4	4.4.3.1.3.2	4	381433	313214	325940	103765	114101	122431	307124	188614	172999	180016	10.7	8.24	30	2.9991	0.000190507	0.00210116	Up
Q9EQP2	EH domain-containing protein 4 OS=Mus musculus OX=10090 GN=Ehd4 PE=1 SV=1	Ehd4	6	6.6.6.6.6.5	6	3.05018e+07	3.34151e+07	3.37391e+07	1.34001e+07	1.20249e+07	1.40852e+07	1.52366e+07	1.41562e+07	1.50583e+07	1.70156e+07	5.48	7.97	7.79	2.47167	0.000196168	0.00213237	Up
Q8VDZ4	Palmitoyltransferase ZDHHC5 OS=Mus musculus OX=10090 GN=Zdhhc5 PE=1 SV=1	Zdhhc5	20	20.20.20.19.19.19	19	2.47813e+07	2.73383e+07	2.37994e+07	1.20714e+07	1.13907e+07	1.03221e+07	1.214e+07	1.26368e+07	1.30853e+07	1.30067e+07	7.22	7.83	3.39	2.24717	0.000204779	0.00221682	Up
Q03717	Potassium voltage-gated channel subfamily B member 1 OS=Mus musculus OX=10090 GN=Kcnb1 PE=1 SV=2	Kcnb1	18	18.18.18.12.13.10	16	3.48134e+07	2.69131e+07	3.18599e+07	4.73322e+06	3.91845e+06	3.24848e+06	1.12645e+07	1.1655e+07	1.24703e+07	1.10458e+07	12.8	18.7	5.4	7.86429	0.000205704	0.00221773	Up
Q6IEE6	Transmembrane protein 132E OS=Mus musculus OX=10090 GN=Tmem132e PE=1 SV=2	Tmem132e	4	3.4.4.2.3.2	4	1.16092e+06	1.51974e+06	1.28991e+06	310057	300504	367289	772094	734666	781732	633366	13.7	11.1	9.29	4.06051	0.000206485	0.00222161	Up
P97390	Vacuolar protein sorting-associated protein 45 OS=Mus musculus OX=10090 GN=Vps45 PE=1 SV=1	Vps45	20	19.19.19.17.18.18	20	1.8792e+07	2.07182e+07	1.91931e+07	1.00774e+07	9.85045e+06	9.52891e+06	1.01713e+07	1.10694e+07	1.1838e+07	1.11921e+07	5.19	2.81	6.2	1.99287	0.000208194	0.00223543	Up
Q80ZF8	Adhesion G protein-coupled receptor B3 OS=Mus musculus OX=10090 GN=Adgrb3 PE=1 SV=2	Adgrb3	51	51.51.51.33.32.34	50	2.35487e+08	2.34979e+08	2.47301e+08	1.85675e+07	2.19904e+07	1.84337e+07	7.56686e+07	8.05423e+07	8.45567e+07	8.51857e+07	2.91	10.3	5.39	12.1673	0.000209811	0.00224821	Up
B1AZP2	Disks large-associated protein 4 OS=Mus musculus OX=10090 GN=Dlgap4 PE=1 SV=1	Dlgap4	42	42.42.42.32.33.34	42	1.61147e+08	1.72451e+08	1.85746e+08	2.24702e+07	2.31177e+07	2.31206e+07	6.46646e+07	6.9844e+07	6.8242e+07	7.01783e+07	7.11	1.64	3.7	7.55866	0.000219752	0.00233105	Up
P59108	Copine-2 OS=Mus musculus OX=10090 GN=Cpne2 PE=1 SV=1	Cpne2	2	1.2.2.1.1.1	2	404368	397159	457345	182541	157178	183555	300940	362269	347695	408296	7.83	8.57	12.5	2.40576	0.000223529	0.0023573	Up
Q61423	Potassium voltage-gated channel subfamily A member 4 OS=Mus musculus OX=10090 GN=Kcna4 PE=1 SV=2	Kcna4	3	3.3.3.3.3.3	3	2.15386e+06	2.06348e+06	2.35171e+06	1.06994e+06	1.02951e+06	1.13039e+06	836834	1.07768e+06	903734	760428	6.73	4.72	15.1	2.03386	0.000223567	0.0023573	Up
Q8BUN9	Sodium/potassium/calcium exchanger 2 OS=Mus musculus OX=10090 GN=Slc24a2 PE=1 SV=1	Slc24a2	10	10.10.10.8.8.9	10	3.78973e+07	4.06239e+07	4.04606e+07	6.44472e+06	7.63392e+06	7.57477e+06	1.60141e+07	1.71056e+07	1.71289e+07	1.87596e+07	3.86	9.28	6.56	5.49483	0.000224748	0.00236425	Up
Q9Z2Z6	Mitochondrial carnitine/acylcarnitine carrier protein OS=Mus musculus OX=10090 GN=Slc25a20 PE=1 SV=1	Slc25a20	6	5.5.5.4.4.5	6	3.51787e+06	3.32982e+06	3.46339e+06	2.14074e+06	2.28764e+06	2.3016e+06	2.54136e+06	2.74729e+06	2.88838e+06	2.77997e+06	2.82	3.97	5.3	1.53211	0.000225124	0.00236425	Up
Q9QZS3	Protein numb homolog OS=Mus musculus OX=10090 GN=Numb PE=1 SV=1	Numb	18	18.18.18.17.17.16	18	4.93707e+07	4.61531e+07	4.49156e+07	1.77638e+07	1.87017e+07	1.59281e+07	1.87993e+07	1.82395e+07	2.15377e+07	2.18887e+07	4.91	8.08	9.26	2.68047	0.000229097	0.00238825	Up
Q91WG5	5'-AMP-activated protein kinase subunit gamma-2 OS=Mus musculus OX=10090 GN=Prkag2 PE=1 SV=2	Prkag2	4	4.4.4.4.4.4	3	1.06871e+06	1.02483e+06	982726	594288	652832	639300	848479	761154	783928	804946	4.19	4.87	4.65	1.63074	0.000229202	0.00238825	Up
O54901	OX-2 membrane glycoprotein OS=Mus musculus OX=10090 GN=Cd200 PE=1 SV=1	Cd200	7	7.7.7.6.7.6	7	6.55478e+06	7.72345e+06	6.65355e+06	2.13268e+06	2.5707e+06	2.56107e+06	3.76861e+06	3.89902e+06	4.05778e+06	4.14801e+06	9.29	10.3	4.24	2.8814	0.000229221	0.00238825	Up
Q14BI2	Metabotropic glutamate receptor 2 OS=Mus musculus OX=10090 GN=Grm2 PE=1 SV=2	Grm2	13	13.13.13.12.12.12	13	1.30435e+07	1.23931e+07	1.24654e+07	7.07842e+06	6.58641e+06	6.42659e+06	8.45939e+06	9.27008e+06	8.9351e+06	9.05519e+06	2.82	5.07	3.84	1.88648	0.000236852	0.00246026	Up
Q14B80	Potassium voltage-gated channel subfamily C member 2 OS=Mus musculus OX=10090 GN=Kcnc2 PE=1 SV=1	Kcnc2	9	9.9.9.8.9.8	7	1.3366e+07	1.41362e+07	1.3326e+07	5.11472e+06	5.00308e+06	4.49183e+06	6.02672e+06	5.8205e+06	6.18902e+06	6.71737e+06	3.36	6.82	6.2	2.79461	0.000237066	0.00246026	Up
Q7TNS7	Acid-sensing ion channel 4 OS=Mus musculus OX=10090 GN=Asic4 PE=2 SV=1	Asic4	3	3.3.3.2.2.2	3	2.63982e+06	3.22598e+06	3.25444e+06	466638	357808	326381	943029	804261	852267	897324	11.4	19.2	6.81	7.92495	0.000239145	0.0024721	Up
O35927	Catenin delta-2 OS=Mus musculus OX=10090 GN=Ctnnd2 PE=1 SV=1	Ctnnd2	90	89.90.90.83.86.83	83	1.1422e+09	1.17708e+09	1.15089e+09	2.56991e+08	2.51231e+08	2.29101e+08	5.37972e+08	5.43372e+08	5.39005e+08	5.3527e+08	1.57	5.99	0.625	4.70644	0.00024429	0.00251542	Up
P35288	Ras-related protein Rab-23 OS=Mus musculus OX=10090 GN=Rab23 PE=1 SV=2	Rab23	7	7.7.7.5.5.5	7	5.61802e+06	6.2218e+06	5.75698e+06	1.87608e+06	1.88385e+06	1.82532e+06	3.51013e+06	3.74738e+06	3.43686e+06	3.39344e+06	5.39	1.71	4.48	3.15059	0.000246271	0.00253088	Up
P61965	WD repeat-containing protein 5 OS=Mus musculus OX=10090 GN=Wdr5 PE=1 SV=1	Wdr5	2	2.2.2.2.2.2	2	1.3206e+06	1.49997e+06	1.29022e+06	547156	592753	647170	1.03681e+06	1.12708e+06	974078	983334	8.27	8.41	6.81	2.30029	0.000247775	0.00254138	Up
Q9WVQ1	Membrane-associated guanylate kinase, WW and PDZ domain-containing protein 2 OS=Mus musculus OX=10090 GN=Magi2 PE=1 SV=2	Magi2	79	79.79.78.58.61.57	77	5.14663e+08	5.64109e+08	5.73094e+08	6.36777e+07	5.17992e+07	4.89474e+07	1.85313e+08	1.97514e+08	2.0071e+08	1.94355e+08	5.71	14.3	3.41	10.0464	0.00024874	0.00254632	Up
Q8BYM5	Neuroligin-3 OS=Mus musculus OX=10090 GN=Nlgn3 PE=1 SV=2	Nlgn3	33	20.21.19.13.19.14	32	1.66458e+07	1.41214e+07	1.58593e+07	7.10075e+06	5.96459e+06	6.2725e+06	5.99918e+07	6.01084e+07	5.96727e+07	5.5672e+07	8.31	9.12	3.63	2.41116	0.000250553	0.00255003	Up
E9PUQ8	Diacylglycerol kinase delta OS=Mus musculus OX=10090 GN=Dgkd PE=1 SV=1	Dgkd	10	10.10.10.8.9.8	10	5.09569e+06	4.4991e+06	5.05168e+06	1.34856e+06	1.46944e+06	1.17219e+06	2.48275e+06	2.62538e+06	2.78281e+06	2.50463e+06	6.81	11.2	5.3	3.67062	0.000253111	0.0025711	Up
Q8K377	Leucine-rich repeat transmembrane neuronal protein 1 OS=Mus musculus OX=10090 GN=Lrrtm1 PE=2 SV=1	Lrrtm1	4	4.4.4.3.3.3	4	6.17962e+06	5.38582e+06	6.90935e+06	374015	362767	347532	1.61697e+06	1.53391e+06	1.66259e+06	1.4968e+06	12.4	3.68	4.8	17.0382	0.000255004	0.00257628	Up
Q8R3Z5	Voltage-dependent L-type calcium channel subunit beta-1 OS=Mus musculus OX=10090 GN=Cacnb1 PE=1 SV=1	Cacnb1	16	16.16.16.15.15.16	10	1.62522e+07	1.75357e+07	1.74073e+07	8.0984e+06	8.36533e+06	9.16624e+06	8.63166e+06	9.05779e+06	9.0053e+06	9.51414e+06	4.14	6.5	4	1.99747	0.000255087	0.00257628	Up
Q9JIZ9	Phospholipid scramblase 3 OS=Mus musculus OX=10090 GN=Plscr3 PE=1 SV=1	Plscr3	5	4.5.5.5.4.4	5	1.07104e+07	1.24353e+07	1.11723e+07	2.03276e+06	2.6457e+06	2.21869e+06	5.25767e+06	5.33768e+06	5.82216e+06	5.05396e+06	7.81	13.7	6.06	4.97567	0.000258297	0.00258539	Up
A2AEV7	Coiled-coil domain-containing protein 120 OS=Mus musculus OX=10090 GN=Ccdc120 PE=1 SV=1	Ccdc120	13	13.13.13.7.6.7	13	1.53604e+07	1.59568e+07	1.45235e+07	1.89004e+06	1.58801e+06	1.48818e+06	5.80676e+06	5.91551e+06	6.00254e+06	6.2754e+06	4.71	12.6	3.34	9.23049	0.000258441	0.00258539	Up
Q9EPU5	Tumor necrosis factor receptor superfamily member 21 OS=Mus musculus OX=10090 GN=Tnfrsf21 PE=1 SV=2	Tnfrsf21	9	8.8.8.8.7.9	9	3.72063e+06	4.04134e+06	3.90869e+06	1.44013e+06	1.67208e+06	1.55521e+06	1.96789e+06	2.01377e+06	1.87278e+06	1.63995e+06	4.14	7.45	8.88	2.50045	0.000260299	0.00259413	Up
Q91V41	Ras-related protein Rab-14 OS=Mus musculus OX=10090 GN=Rab14 PE=1 SV=3	Rab14	16	14.13.14.14.13.14	16	3.27761e+07	3.0841e+07	3.36942e+07	2.00275e+07	2.1427e+07	2.09896e+07	3.04708e+07	3.0916e+07	2.94193e+07	2.85954e+07	4.49	3.44	3.5	1.55837	0.000261767	0.00259794	Up
Q9Z2N8	Actin-like protein 6A OS=Mus musculus OX=10090 GN=Actl6a PE=1 SV=2	Actl6a	1	1.1.1.1.1.1	1	2.27592e+07	2.65071e+07	2.3472e+07	1.08475e+07	1.06079e+07	1.19952e+07	1.28875e+07	1.46218e+07	1.79825e+07	1.69078e+07	8.21	6.65	14.7	2.1745	0.000262084	0.00259794	Up
Q3U3C9	Genetic suppressor element 1 OS=Mus musculus OX=10090 GN=Gse1 PE=1 SV=2	Gse1	2	2.2.2.1.1.1	2	288803	210306	214944	27379.9	23348.4	36018.9	71096.2	83836.3	66302.7	63497.3	18.5	22.4	12.6	8.23142	0.000262159	0.00259794	Up
P97793	ALK tyrosine kinase receptor OS=Mus musculus OX=10090 GN=Alk PE=1 SV=2	Alk	4	4.4.4.2.2.3	3	1.49498e+06	1.90861e+06	1.69013e+06	338715	435792	442204	459168	419160	605263	544381	12.2	14.3	16.5	4.18647	0.000267827	0.00263785	Up
Q8K012	Formin-binding protein 1-like OS=Mus musculus OX=10090 GN=Fnbp1l PE=1 SV=2	Fnbp1l	51	50.50.50.46.48.46	51	1.76288e+08	1.87098e+08	1.73325e+08	5.42114e+07	5.61243e+07	4.77316e+07	7.51586e+07	7.53459e+07	7.89275e+07	7.96323e+07	4.05	8.35	3.03	3.39546	0.000271476	0.00265533	Up
P40336	Vacuolar protein sorting-associated protein 26A OS=Mus musculus OX=10090 GN=Vps26a PE=1 SV=1	Vps26a	8	6.7.7.6.6.8	8	5.045e+06	4.84877e+06	5.56532e+06	2.4858e+06	2.69824e+06	2.45581e+06	3.85939e+06	3.92332e+06	4.02793e+06	3.83826e+06	7.19	5.19	2.18	2.02348	0.000273636	0.0026715	Up
Q8BG75	Transmembrane protein 198 OS=Mus musculus OX=10090 GN=Tmem198 PE=2 SV=1	Tmem198	1	1.1.1.-.1.1	1	71588.8	89462.3	67010.3	12028.8	17095.2	14167.7	22684	31834.9	40248.5	30059.5	15.6	17.6	23.1	5.26802	0.000274262	0.00267266	Up
P97291	Cadherin-8 OS=Mus musculus OX=10090 GN=Cdh8 PE=1 SV=2	Cdh8	9	9.9.9.4.3.4	8	6.59537e+06	6.18742e+06	6.10375e+06	576215	720197	689033	1.67153e+06	1.79778e+06	1.83473e+06	1.99808e+06	4.18	11.4	7.37	9.51249	0.000275056	0.00267545	Up
Q3UHL1	CaM kinase-like vesicle-associated protein OS=Mus musculus OX=10090 GN=Camkv PE=1 SV=2	Camkv	22	19.19.20.20.19.20	22	4.90087e+07	4.75285e+07	5.16684e+07	3.06361e+07	2.87251e+07	3.17972e+07	3.86756e+07	3.72371e+07	3.73405e+07	3.54732e+07	4.25	5.11	3.53	1.6258	0.000278172	0.00269582	Up
Q5RJH3	Cadherin-12 OS=Mus musculus OX=10090 GN=Cdh12 PE=2 SV=1	Cdh12	2	2.2.2.1.2.2	2	422701	484440	481098	53693.3	54662.3	41058.9	158001	114472	185479	160059	7.5	15.2	19.1	9.29119	0.000280338	0.00271182	Up
Q8BUV6	U7 snRNA-associated Sm-like protein LSm11 OS=Mus musculus OX=10090 GN=Lsm11 PE=1 SV=1	Lsm11	11	11.11.11.4.4.4	11	1.34417e+07	1.40491e+07	1.37022e+07	360131	410897	318642	4.17429e+06	4.51419e+06	4.27404e+06	4.17491e+06	2.22	12.7	3.74	37.8031	0.000283891	0.00271628	Up
Q9R1C6	Diacylglycerol kinase epsilon OS=Mus musculus OX=10090 GN=Dgke PE=1 SV=1	Dgke	8	8.8.8.7.8.8	8	6.11311e+06	6.77707e+06	6.4502e+06	2.31766e+06	1.94681e+06	2.23812e+06	3.97108e+06	4.21189e+06	4.09838e+06	3.72846e+06	5.15	9.01	5.18	2.97426	0.000289639	0.00275628	Up
Q91ZX7	Prolow-density lipoprotein receptor-related protein 1 OS=Mus musculus OX=10090 GN=Lrp1 PE=1 SV=1	Lrp1	57	48.48.49.46.47.47	57	1.6862e+07	1.79063e+07	1.7809e+07	8.58941e+06	9.55341e+06	9.3847e+06	1.53013e+07	1.52623e+07	1.5769e+07	1.52668e+07	3.29	5.61	1.6	1.90999	0.000290533	0.0027598	Up
Q80YA9	Connector enhancer of kinase suppressor of ras 2 OS=Mus musculus OX=10090 GN=Cnksr2 PE=1 SV=1	Cnksr2	53	53.53.52.34.39.38	53	2.33794e+08	2.20495e+08	2.29522e+08	1.71906e+07	2.12094e+07	2.0092e+07	8.08133e+07	8.25467e+07	8.46973e+07	8.21892e+07	2.98	10.6	1.95	11.6907	0.000291833	0.00276716	Up
Q01279	Epidermal growth factor receptor OS=Mus musculus OX=10090 GN=Egfr PE=1 SV=1	Egfr	39	13.17.15.15.18.19	38	9.41627e+06	9.02548e+06	1.01881e+07	5.00276e+06	5.01253e+06	5.59438e+06	6.43565e+07	6.12012e+07	2.4107e+07	6.9042e+07	6.2	6.51	37.7	1.83411	0.000293732	0.00277236	Up
Q91Y02	Protocadherin beta-18 OS=Mus musculus OX=10090 GN=Pcdhb18 PE=2 SV=1	Pcdhb18	2	2.2.2.2.2.2	2	1.73199e+06	1.67239e+06	1.83764e+06	394095	360258	442871	842940	777527	750820	833510	4.79	10.4	5.53	4.37848	0.000293774	0.00277236	Up
Q8K221	Arfaptin-2 OS=Mus musculus OX=10090 GN=Arfip2 PE=1 SV=2	Arfip2	16	15.16.16.16.15.16	16	3.9263e+07	4.16441e+07	4.02163e+07	2.55966e+07	2.63666e+07	2.41296e+07	1.57789e+07	1.30758e+07	1.24992e+07	1.50878e+07	2.97	4.48	11.1	1.59179	0.000293958	0.00277236	Up
Q8K4X7	1-acyl-sn-glycerol-3-phosphate acyltransferase delta OS=Mus musculus OX=10090 GN=Agpat4 PE=1 SV=1	Agpat4	10	9.9.9.9.8.9	10	3.49592e+06	3.30278e+06	3.48399e+06	1.43776e+06	1.50862e+06	1.62839e+06	2.81522e+06	2.89737e+06	3.24775e+06	3.49806e+06	3.16	6.32	10.2	2.2477	0.000295351	0.00277727	Up
Q3URE9	Leucine-rich repeat and immunoglobulin-like domain-containing nogo receptor-interacting protein 2 OS=Mus musculus OX=10090 GN=Lingo2 PE=2 SV=1	Lingo2	3	3.3.3.3.3.3	3	1.5429e+06	2.03238e+06	1.87267e+06	271837	306332	270464	632410	646815	738300	708481	13.7	7.18	7.37	6.41968	0.000299172	0.00280148	Up
P55288	Cadherin-11 OS=Mus musculus OX=10090 GN=Cdh11 PE=1 SV=1	Cdh11	7	7.7.7.4.4.3	7	4.83826e+06	4.43255e+06	4.36294e+06	267684	262225	200985	1.49736e+06	1.63142e+06	1.64791e+06	1.66286e+06	5.65	15.2	4.73	18.6535	0.000307343	0.0028577	Up
Q8VCH8	UBX domain-containing protein 4 OS=Mus musculus OX=10090 GN=Ubxn4 PE=1 SV=1	Ubxn4	1	1.1.1.1.1.1	1	579523	537804	636067	267086	277187	245563	412324	433226	481289	506385	8.44	6.13	9.41	2.21994	0.000311209	0.00287841	Up
P48542	G protein-activated inward rectifier potassium channel 2 OS=Mus musculus OX=10090 GN=Kcnj6 PE=1 SV=1	Kcnj6	3	3.3.3.2.3.2	3	2.05465e+06	1.51285e+06	1.969e+06	303044	401371	279760	859613	727813	841757	849685	15.8	19.7	7.53	5.62552	0.000315165	0.00289469	Up
P49025	Citron Rho-interacting kinase OS=Mus musculus OX=10090 GN=Cit PE=1 SV=3	Cit	37	37.37.37.34.33.32	37	2.33545e+07	2.00748e+07	2.28306e+07	9.66824e+06	8.78291e+06	9.04628e+06	1.06574e+07	1.17342e+07	1.19196e+07	1.18486e+07	7.98	4.96	5.14	2.40968	0.00031692	0.0029007	Up
Q9QUP5	Hyaluronan and proteoglycan link protein 1 OS=Mus musculus OX=10090 GN=Hapln1 PE=1 SV=1	Hapln1	11	10.11.11.9.10.9	11	5.85213e+06	6.42452e+06	5.96571e+06	3.70585e+06	4.0075e+06	3.89897e+06	5.49896e+06	4.84681e+06	4.71454e+06	5.02133e+06	4.98	3.95	6.83	1.57095	0.000317829	0.0029007	Up
Q9EQJ9	Membrane-associated guanylate kinase, WW and PDZ domain-containing protein 3 OS=Mus musculus OX=10090 GN=Magi3 PE=1 SV=2	Magi3	75	73.71.73.53.53.51	75	1.73952e+08	1.93422e+08	1.81097e+08	1.80716e+07	1.4768e+07	1.36566e+07	7.11179e+07	7.22386e+07	6.92239e+07	6.79206e+07	5.39	14.8	2.75	11.796	0.000318881	0.0029007	Up
Q7TNC8	Glycine receptor subunit alpha-2 OS=Mus musculus OX=10090 GN=Glra2 PE=1 SV=1	Glra2	4	4.4.4.-.3.2	4	5.2833e+06	5.49959e+06	5.05262e+06	72810.9	96311.9	69224.4	1.50376e+06	1.52683e+06	1.44426e+06	1.30606e+06	4.23	18.5	6.86	66.4388	0.000319121	0.0029007	Up
Q924N4	Solute carrier family 12 member 6 OS=Mus musculus OX=10090 GN=Slc12a6 PE=1 SV=2	Slc12a6	20	19.19.19.18.18.18	15	1.58583e+07	1.635e+07	1.54605e+07	7.72369e+06	7.18903e+06	6.8751e+06	7.99921e+06	8.25207e+06	8.43444e+06	8.6105e+06	2.8	5.91	3.14	2.18787	0.000321378	0.002915	Up
A2ALI5	Adherens junction-associated protein 1 OS=Mus musculus OX=10090 GN=Ajap1 PE=2 SV=1	Ajap1	4	4.4.4.4.4.3	4	1.1295e+07	1.08711e+07	1.29922e+07	2.20484e+06	2.35624e+06	2.25335e+06	4.64252e+06	4.76379e+06	5.183e+06	5.2552e+06	9.58	3.4	6.12	5.15939	0.000322353	0.002915	Up
Q6P6N5	Sprouty-related, EVH1 domain-containing protein 3 OS=Mus musculus OX=10090 GN=Spred3 PE=1 SV=1	Spred3	1	1.1.1.1.1.1	1	229245	275008	266090	114775	99956.8	101540	117602	139199	150436	133231	9.45	7.72	10.1	2.4357	0.000326037	0.0029279	Up
A2AHG0	Leucine zipper putative tumor suppressor 3 OS=Mus musculus OX=10090 GN=Lzts3 PE=1 SV=1	Lzts3	28	28.27.28.24.24.25	28	5.61848e+07	4.95334e+07	5.16333e+07	1.33998e+07	1.55151e+07	1.23281e+07	2.10706e+07	2.03698e+07	2.15931e+07	2.22865e+07	6.48	11.8	3.8	3.81523	0.000326426	0.0029279	Up
Q8C7M3	E3 ubiquitin-protein ligase TRIM9 OS=Mus musculus OX=10090 GN=Trim9 PE=1 SV=2	Trim9	29	29.28.29.28.29.27	29	4.86514e+07	4.39891e+07	4.56393e+07	2.69855e+07	2.75619e+07	2.45456e+07	2.59586e+07	2.69314e+07	2.62915e+07	2.54662e+07	5.13	6.07	2.35	1.74832	0.000327112	0.0029279	Up
Q9Z218	Dipeptidyl aminopeptidase-like protein 6 OS=Mus musculus OX=10090 GN=Dpp6 PE=1 SV=1	Dpp6	6	6.6.6.6.6.5	6	2.75555e+06	3.44349e+06	3.06121e+06	1.03243e+06	1.2505e+06	1.09998e+06	1.16335e+06	1.24639e+06	1.18849e+06	1.43024e+06	11.2	9.9	9.59	2.73736	0.0003297	0.00294108	Up
Q3U9G9	Delta(14)-sterol reductase LBR OS=Mus musculus OX=10090 GN=Lbr PE=1 SV=2	Lbr	5	5.5.5.4.4.5	5	1.43542e+06	1.70474e+06	1.48111e+06	723301	630576	650309	575651	623456	726199	570878	9.36	7.31	11.6	2.30581	0.000331407	0.00295131	Up
P62484	Abl interactor 2 OS=Mus musculus OX=10090 GN=Abi2 PE=1 SV=1	Abi2	8	7.7.7.7.7.7	8	5.53446e+07	6.60662e+07	5.83992e+07	2.37185e+07	2.53511e+07	2.06199e+07	2.68523e+07	2.79793e+07	2.99621e+07	3.09174e+07	9.22	10.3	6.39	2.58016	0.000332448	0.00295559	Up
Q68FM6	Protein phosphatase 1 regulatory subunit 29 OS=Mus musculus OX=10090 GN=Elfn2 PE=1 SV=1	Elfn2	28	28.27.28.24.26.27	28	2.07122e+08	2.08793e+08	2.04688e+08	4.54273e+07	4.44383e+07	4.06746e+07	8.21538e+07	8.9601e+07	9.34263e+07	8.94053e+07	0.998	5.76	5.31	4.75411	0.000333936	0.00296382	Up
Q9CQF9	Prenylcysteine oxidase 1 OS=Mus musculus OX=10090 GN=Pcyox1 PE=1 SV=1	Pcyox1	9	9.9.9.8.8.9	9	4.89506e+06	4.22414e+06	4.37946e+06	1.57721e+06	1.78113e+06	1.93162e+06	3.20881e+06	2.76098e+06	2.87387e+06	2.87453e+06	7.81	10.1	6.61	2.55175	0.000336486	0.00297145	Up
Q64378	Peptidyl-prolyl cis-trans isomerase FKBP5 OS=Mus musculus OX=10090 GN=Fkbp5 PE=1 SV=1	Fkbp5	5	5.5.5.4.4.4	5	2.71208e+06	3.74574e+06	2.83406e+06	562086	756174	609096	1.64915e+06	1.55871e+06	1.64642e+06	1.79654e+06	18.2	15.8	5.93	4.82104	0.000337611	0.00297433	Up
Q9CQW2	ADP-ribosylation factor-like protein 8B OS=Mus musculus OX=10090 GN=Arl8b PE=1 SV=1	Arl8b	13	13.13.13.13.13.13	5	2.3217e+07	2.27262e+07	2.47699e+07	1.42235e+07	1.2989e+07	1.44756e+07	1.93487e+07	1.86273e+07	1.92402e+07	1.91214e+07	4.53	5.73	1.67	1.69624	0.000340554	0.00297902	Up
P56395	Cytochrome b5 OS=Mus musculus OX=10090 GN=Cyb5a PE=1 SV=2	Cyb5a	2	2.2.2.2.2.2	2	995062	863128	974276	203459	189673	246193	602959	637271	556903	564837	7.51	13.8	6.28	4.4304	0.000340779	0.00297902	Up
Q8K021	Secretory carrier-associated membrane protein 1 OS=Mus musculus OX=10090 GN=Scamp1 PE=1 SV=1	Scamp1	14	14.14.14.14.14.13	14	6.16377e+07	6.94531e+07	6.69671e+07	3.60416e+07	3.86576e+07	3.99265e+07	4.83604e+07	3.99086e+07	3.80647e+07	4.21617e+07	6.05	5.18	10.6	1.72787	0.000341664	0.00297902	Up
Q9WTS5	Teneurin-2 OS=Mus musculus OX=10090 GN=Tenm2 PE=1 SV=1	Tenm2	11	11.11.11.9.10.10	11	2.32135e+07	2.51613e+07	2.1681e+07	3.53122e+06	4.71015e+06	4.11859e+06	9.27423e+06	9.14648e+06	9.87247e+06	9.80648e+06	7.47	14.3	3.86	5.66797	0.000342321	0.00297902	Up
Q14CH0	Protein FAM171B OS=Mus musculus OX=10090 GN=Fam171b PE=1 SV=2	Fam171b	32	32.32.32.30.31.29	32	1.56448e+08	1.8655e+08	1.56247e+08	4.50258e+07	5.83904e+07	5.13084e+07	7.00154e+07	7.25938e+07	7.28188e+07	7.37999e+07	10.5	13	2.23	3.22667	0.000342994	0.00297902	Up
P62812	Gamma-aminobutyric acid receptor subunit alpha-1 OS=Mus musculus OX=10090 GN=Gabra1 PE=1 SV=1	Gabra1	31	31.31.31.24.25.24	19	4.94455e+08	4.65088e+08	4.97309e+08	2.74205e+07	2.63463e+07	2.11693e+07	1.64712e+08	1.6363e+08	1.79461e+08	1.76919e+08	3.67	13.4	4.77	19.4413	0.000346634	0.00299156	Up
Q9DBM1	G patch domain-containing protein 1 OS=Mus musculus OX=10090 GN=Gpatch1 PE=2 SV=1	Gpatch1	6	3.2.2.5.6.6	6	1.1172e+07	1.30402e+07	1.28704e+07	3.04547e+06	2.86058e+06	2.93618e+06	2.74829e+06	2.9323e+06	2.89627e+06	2.85784e+06	8.36	3.15	2.79	4.19381	0.000347229	0.00299156	Up
Q91YQ5	Dolichyl-diphosphooligosaccharide--protein glycosyltransferase subunit 1 OS=Mus musculus OX=10090 GN=Rpn1 PE=1 SV=1	Rpn1	22	21.20.21.19.19.20	22	1.94434e+07	1.79283e+07	1.86536e+07	1.1538e+07	1.19222e+07	1.2709e+07	1.27678e+07	1.39863e+07	1.42987e+07	1.38496e+07	4.06	4.95	4.85	1.54897	0.000348613	0.00299156	Up
Q3UHD6	Sorting nexin-27 OS=Mus musculus OX=10090 GN=Snx27 PE=1 SV=2	Snx27	17	16.16.16.15.15.17	17	2.66828e+07	2.80038e+07	2.73205e+07	1.08757e+07	1.19109e+07	1.2111e+07	1.76227e+07	1.88501e+07	1.77002e+07	1.75939e+07	2.42	5.7	3.38	2.34994	0.000349976	0.00299156	Up
Q9ES07	Solute carrier family 15 member 2 OS=Mus musculus OX=10090 GN=Slc15a2 PE=1 SV=1	Slc15a2	16	9.7.7.4.4.4	16	1.28314e+06	1.38145e+06	1.13419e+06	425496	429911	473907	4.26907e+06	4.149e+06	4.17773e+06	4.42043e+06	9.83	6.04	2.87	2.8577	0.000350618	0.00299156	Up
Q04690	Neurofibromin OS=Mus musculus OX=10090 GN=Nf1 PE=1 SV=1	Nf1	44	39.40.42.41.38.41	44	4.29264e+07	4.06938e+07	4.4876e+07	1.70027e+07	1.42722e+07	1.50431e+07	1.5512e+07	1.52947e+07	1.63435e+07	1.59073e+07	4.89	9.12	2.93	2.77422	0.000350965	0.00299156	Up
Q7TPD3	Roundabout homolog 2 OS=Mus musculus OX=10090 GN=Robo2 PE=1 SV=2	Robo2	60	57.58.57.57.55.57	57	1.78518e+08	1.94346e+08	1.81447e+08	5.79437e+07	5.85893e+07	4.95333e+07	7.81105e+07	7.98329e+07	8.03709e+07	7.82482e+07	4.56	9.13	1.43	3.33789	0.000351077	0.00299156	Up
Q8C015	Serine/threonine-protein kinase PAK 5 OS=Mus musculus OX=10090 GN=Pak5 PE=1 SV=1	Pak5	29	29.29.29.28.28.28	28	4.54547e+07	4.33025e+07	4.58803e+07	1.22315e+07	1.13091e+07	1.03448e+07	1.76189e+07	1.84779e+07	1.97973e+07	1.84381e+07	3.08	8.35	4.85	3.97333	0.000351179	0.00299156	Up
Q8VEF1	Protein Aster-A OS=Mus musculus OX=10090 GN=Gramd1a PE=1 SV=2	Gramd1a	1	1.1.1.1.1.1	1	172062	168729	209886	58934.6	53527.3	50714.4	151099	120253	109626	106129	12.5	7.68	16.8	3.37474	0.000353863	0.00300413	Up
Q7TSK3	Protocadherin-8 OS=Mus musculus OX=10090 GN=Pcdh8 PE=1 SV=1	Pcdh8	8	8.8.8.8.8.8	8	4.49353e+06	5.59785e+06	4.9987e+06	1.63577e+06	1.90114e+06	1.78618e+06	1.62039e+06	1.62038e+06	1.8728e+06	1.93596e+06	11	7.5	9.42	2.83484	0.000355735	0.00301517	Up
Q3TPE9	Ankyrin repeat and MYND domain-containing protein 2 OS=Mus musculus OX=10090 GN=Ankmy2 PE=1 SV=1	Ankmy2	5	5.5.5.4.4.5	5	2.90055e+06	3.12179e+06	2.87587e+06	1.18269e+06	1.33599e+06	1.36616e+06	1.72019e+06	2.01285e+06	2.09071e+06	1.92928e+06	4.57	7.6	8.24	2.29049	0.000357046	0.00302035	Up
Q7TME0	Phospholipid phosphatase-related protein type 4 OS=Mus musculus OX=10090 GN=Plppr4 PE=1 SV=2	Plppr4	55	54.53.53.45.46.45	55	5.91543e+08	5.98553e+08	6.01454e+08	9.40294e+07	9.14043e+07	8.25726e+07	2.13181e+08	2.21296e+08	2.32963e+08	2.27592e+08	0.853	6.72	3.8	6.68473	0.000357493	0.00302035	Up
Q6P5F7	Protein tweety homolog 3 OS=Mus musculus OX=10090 GN=Ttyh3 PE=1 SV=1	Ttyh3	8	7.8.7.6.5.5	8	7.388e+06	1.01958e+07	8.1683e+06	980226	903549	845506	3.63293e+06	3.38492e+06	4.0081e+06	3.97751e+06	16.9	7.43	7.93	9.43548	0.000362189	0.00304054	Up
Q8BK63	Casein kinase I isoform alpha OS=Mus musculus OX=10090 GN=Csnk1a1 PE=1 SV=2	Csnk1a1	6	5.5.5.5.5.5	6	3.21381e+06	3.1899e+06	3.40106e+06	2.03654e+06	1.8311e+06	1.95809e+06	2.4351e+06	2.46881e+06	2.78101e+06	2.49353e+06	3.54	5.34	6.26	1.68301	0.00036773	0.00307726	Up
Q925N1	Sideroflexin-4 OS=Mus musculus OX=10090 GN=Sfxn4 PE=2 SV=2	Sfxn4	2	2.2.2.2.2.1	2	729728	648557	738395	355413	339650	392746	690285	639877	522506	481137	7.02	7.52	16.8	1.94582	0.000368638	0.00307997	Up
Q6PA06	Atlastin-2 OS=Mus musculus OX=10090 GN=Atl2 PE=1 SV=1	Atl2	3	2.2.3.1.1.1	3	1.30118e+06	1.06761e+06	1.09878e+06	365220	378502	414032	362830	389778	449890	399014	11	6.54	9.09	2.99509	0.000369331	0.00308088	Up
Q8VCY8	Phospholipid phosphatase-related protein type 2 OS=Mus musculus OX=10090 GN=Plppr2 PE=1 SV=1	Plppr2	3	3.2.3.3.2.2	3	3.40502e+06	2.8751e+06	3.72954e+06	897487	647017	707017	1.74291e+06	1.95901e+06	1.95111e+06	1.98334e+06	12.9	17.4	5.85	4.44573	0.000373261	0.00309236	Up
P70452	Syntaxin-4 OS=Mus musculus OX=10090 GN=Stx4 PE=1 SV=1	Stx4	2	1.1.1.1.1.1	2	2.14432e+06	2.05298e+06	2.22228e+06	339270	272279	286519	808010	745871	677884	732310	3.96	11.8	7.21	7.14823	0.000373535	0.00309236	Up
Q6RHR9	Membrane-associated guanylate kinase, WW and PDZ domain-containing protein 1 OS=Mus musculus OX=10090 GN=Magi1 PE=1 SV=1	Magi1	56	55.55.55.53.51.51	56	3.30331e+08	2.42703e+08	2.46537e+08	6.38934e+07	4.97554e+07	5.5643e+07	9.70593e+07	9.7314e+07	9.37076e+07	1.01881e+08	18.1	12.6	3.44	4.84117	0.000379877	0.00311949	Up
P35279	Ras-related protein Rab-6A OS=Mus musculus OX=10090 GN=Rab6a PE=1 SV=4	Rab6a	6	6.6.6.4.6.5	2	3.97462e+06	4.58446e+06	4.36728e+06	2.16768e+06	2.0988e+06	1.84133e+06	3.57512e+06	3.58014e+06	3.45006e+06	3.64961e+06	7.17	8.45	2.33	2.11636	0.00038128	0.00312582	Up
Q5DTL9	Sodium-driven chloride bicarbonate exchanger OS=Mus musculus OX=10090 GN=Slc4a10 PE=1 SV=2	Slc4a10	42	41.42.41.37.35.35	34	1.40898e+08	1.13079e+08	1.32731e+08	4.03416e+07	3.563e+07	3.6967e+07	4.8046e+07	4.9322e+07	4.96047e+07	5.0568e+07	11.1	6.45	2.11	3.42405	0.000382059	0.00312582	Up
Q8BGS7	Choline/ethanolaminephosphotransferase 1 OS=Mus musculus OX=10090 GN=Cept1 PE=1 SV=1	Cept1	2	2.2.2.1.1.2	2	624834	548908	617786	326081	287127	324705	698744	713524	596713	600633	7.02	7.07	9.56	1.91012	0.000387149	0.00314977	Up
O88703	Potassium/sodium hyperpolarization-activated cyclic nucleotide-gated channel 2 OS=Mus musculus OX=10090 GN=Hcn2 PE=1 SV=1	Hcn2	13	13.13.13.12.12.12	12	2.89371e+07	2.47965e+07	2.681e+07	9.42458e+06	8.53844e+06	7.4157e+06	1.16593e+07	1.1826e+07	1.2751e+07	1.18384e+07	7.71	11.9	4.12	3.17367	0.000394026	0.00317817	Up
Q76KF0	Semaphorin-6D OS=Mus musculus OX=10090 GN=Sema6d PE=1 SV=1	Sema6d	10	8.9.9.4.5.4	10	1.08771e+06	1.3801e+06	1.26185e+06	289686	299364	267227	3.18552e+06	3.13983e+06	3.36088e+06	3.54866e+06	11.8	5.78	5.63	4.35566	0.000394257	0.00317817	Up
Q9EPN1	Neurobeachin OS=Mus musculus OX=10090 GN=Nbea PE=1 SV=1	Nbea	84	81.80.84.70.69.75	77	1.84994e+08	1.46928e+08	1.85741e+08	5.54943e+07	4.19471e+07	5.10398e+07	7.44374e+07	7.521e+07	8.23529e+07	7.83124e+07	12.9	14	4.64	3.48638	0.000396293	0.00318235	Up
Q8VC65	Nurim OS=Mus musculus OX=10090 GN=Nrm PE=1 SV=1	Nrm	1	1.1.1.-.1.1	1	36011.5	43225.1	43096.6	13855.4	16709.9	16710.5	42087.5	33002.9	34085.6	37238.2	10.1	10.5	11.1	2.58765	0.00039774	0.00318235	Up
Q62425	Cytochrome c oxidase subunit NDUFA4 OS=Mus musculus OX=10090 GN=Ndufa4 PE=1 SV=2	Ndufa4	6	6.6.6.4.4.4	6	7.19888e+06	7.03889e+06	6.66641e+06	1.91478e+06	2.05778e+06	2.28999e+06	3.79591e+06	3.77144e+06	4.23237e+06	4.42903e+06	3.92	9.07	8.04	3.33796	0.000398397	0.00318235	Up
Q80XN0	D-beta-hydroxybutyrate dehydrogenase, mitochondrial OS=Mus musculus OX=10090 GN=Bdh1 PE=1 SV=2	Bdh1	19	17.16.16.18.17.16	19	6.91464e+07	7.67961e+07	7.4372e+07	4.72448e+07	4.39167e+07	4.74829e+07	5.74322e+07	6.43564e+07	6.59896e+07	5.63349e+07	5.32	4.31	7.95	1.58906	0.000399304	0.00318477	Up
Q8C6M1	Ubiquitin carboxyl-terminal hydrolase 20 OS=Mus musculus OX=10090 GN=Usp20 PE=1 SV=1	Usp20	2	2.2.2.2.1.2	2	86385	76386.6	89580.1	24850.2	31624.7	27504.7	48954.4	44691.7	34235.4	41276	8.18	12.2	14.7	3.00492	0.000402962	0.00320424	Up
Q9CZN4	Protein shisa-9 OS=Mus musculus OX=10090 GN=Shisa9 PE=1 SV=2	Shisa9	20	19.19.19.18.19.19	20	1.85438e+08	2.18662e+08	2.02306e+08	2.61567e+07	2.60602e+07	2.553e+07	6.9267e+07	6.90656e+07	7.4084e+07	7.07287e+07	8.22	1.3	3.28	7.79976	0.000404521	0.00320983	Up
P98200	Phospholipid-transporting ATPase IB OS=Mus musculus OX=10090 GN=Atp8a2 PE=1 SV=1	Atp8a2	6	6.5.6.5.6.5	6	819491	920793	788580	423847	374417	354023	600290	538688	550400	559625	8.2	9.35	4.76	2.19465	0.000407379	0.00320983	Up
Q5PR73	GTP-binding protein Di-Ras2 OS=Mus musculus OX=10090 GN=Diras2 PE=1 SV=1	Diras2	13	13.13.13.13.12.12	12	2.16716e+07	2.02407e+07	2.13515e+07	1.42018e+07	1.29103e+07	1.31507e+07	1.8706e+07	1.7216e+07	1.78554e+07	1.76446e+07	3.56	5.12	3.51	1.57127	0.000407468	0.00320983	Up
Q9CR60	Vesicle transport protein GOT1B OS=Mus musculus OX=10090 GN=Golt1b PE=1 SV=1	Golt1b	2	1.1.1.1.1.1	2	88277	89404.5	101254	39603	33307.4	40008.1	98332.6	91808.9	88523.9	101688	7.73	9.98	6.31	2.47023	0.000409346	0.00320983	Up
O88705	Potassium/sodium hyperpolarization-activated cyclic nucleotide-gated channel 3 OS=Mus musculus OX=10090 GN=Hcn3 PE=1 SV=1	Hcn3	15	15.15.15.14.12.12	15	1.3513e+07	1.12667e+07	1.0223e+07	3.96866e+06	3.22915e+06	3.2476e+06	3.76838e+06	4.10026e+06	4.06771e+06	4.01292e+06	14.4	12.1	3.77	3.35101	0.000410603	0.00320983	Up
Q56A07	Sodium channel subunit beta-2 OS=Mus musculus OX=10090 GN=Scn2b PE=1 SV=1	Scn2b	6	5.6.6.6.6.6	6	3.04889e+06	3.05217e+06	3.134e+06	1.72821e+06	1.75825e+06	1.62924e+06	1.89423e+06	2.21362e+06	2.0513e+06	2.21511e+06	1.57	3.96	7.33	1.80524	0.000410787	0.00320983	Up
Q91XY4	Protocadherin gamma-A4 OS=Mus musculus OX=10090 GN=Pcdhga4 PE=1 SV=1	Pcdhga4	5	4.4.4.4.3.3	5	1.00611e+07	1.00611e+07	1.02498e+07	840295	864671	723544	5.16964e+06	4.47358e+06	4.11723e+06	4.93826e+06	1.08	9.32	10.1	12.5064	0.000412018	0.00320983	Up
Q6ZQ29	Serine/threonine-protein kinase TAO2 OS=Mus musculus OX=10090 GN=Taok2 PE=1 SV=3	Taok2	4	4.4.4.4.4.4	3	1.28542e+06	1.3284e+06	1.21967e+06	521534	539209	461021	941204	901483	1.05546e+06	927601	4.29	8.08	7.11	2.51911	0.000414944	0.00322402	Up
Q9JIF7	Coatomer subunit beta OS=Mus musculus OX=10090 GN=Copb1 PE=1 SV=1	Copb1	19	19.18.19.16.17.17	19	9.44028e+06	8.83424e+06	9.77001e+06	6.17716e+06	5.70952e+06	6.20895e+06	9.5756e+06	1.01861e+07	1.01771e+07	1.05035e+07	5.08	4.64	3.83	1.54979	0.000415473	0.00322402	Up
Q60738	Zinc transporter 1 OS=Mus musculus OX=10090 GN=Slc30a1 PE=1 SV=1	Slc30a1	13	13.11.12.13.11.11	13	2.54493e+07	2.87582e+07	2.78296e+07	1.66395e+07	1.53784e+07	1.46398e+07	1.87437e+07	1.93865e+07	1.9851e+07	1.94606e+07	6.24	6.5	2.37	1.75828	0.000415845	0.00322402	Up
Q3UE37	Ubiquitin-conjugating enzyme E2 Z OS=Mus musculus OX=10090 GN=Ube2z PE=1 SV=2	Ube2z	5	4.4.4.4.5.5	5	1.9865e+06	2.1348e+06	2.00148e+06	985755	1.0414e+06	1.12539e+06	1.06943e+06	1.07641e+06	1.13001e+06	1.13183e+06	4	6.69	3.05	1.94217	0.000418028	0.00323022	Up
Q99PH1	Leucine-rich repeat-containing protein 4 OS=Mus musculus OX=10090 GN=Lrrc4 PE=1 SV=2	Lrrc4	7	7.7.7.1.2.2	7	1.10614e+07	9.82722e+06	1.13544e+07	165074	246578	162326	3.08791e+06	3.25536e+06	3.34749e+06	3.27851e+06	7.54	25	3.4	56.1745	0.000420011	0.00323022	Up
Q8BGA3	Leucine-rich repeat transmembrane neuronal protein 2 OS=Mus musculus OX=10090 GN=Lrrtm2 PE=2 SV=1	Lrrtm2	8	8.8.8.3.2.4	8	5.76325e+06	5.36573e+06	6.19305e+06	225562	293952	330274	1.98884e+06	1.92103e+06	2.08106e+06	1.91695e+06	7.17	18.8	3.89	20.384	0.000420138	0.00323022	Up
Q8K394	Inactive phospholipase C-like protein 2 OS=Mus musculus OX=10090 GN=Plcl2 PE=1 SV=2	Plcl2	27	27.27.27.27.27.27	26	3.12273e+07	2.88178e+07	3.03895e+07	1.75705e+07	1.72908e+07	1.56529e+07	1.95068e+07	1.81535e+07	1.98608e+07	2.01935e+07	4.06	6.15	4.61	1.79028	0.000420321	0.00323022	Up
P48962	ADP/ATP translocase 1 OS=Mus musculus OX=10090 GN=Slc25a4 PE=1 SV=4	Slc25a4	43	41.42.42.41.42.41	24	8.03021e+08	8.36604e+08	7.85828e+08	5.352e+08	5.39234e+08	5.24802e+08	7.55489e+08	7.51181e+08	7.85448e+08	7.79633e+08	3.19	1.4	2.23	1.51663	0.000421699	0.00323518	Up
Q60969	Serine/threonine/tyrosine-interacting protein OS=Mus musculus OX=10090 GN=Styx PE=1 SV=2	Styx	1	1.1.1.1.-.1	1	7664.76	6663.77	7897.22	3681.82	3381.03	3200.67	6260.72	4171.62	3848.27	3878.51	8.85	7.11	25.5	2.16551	0.000430259	0.00325909	Up
Q9JIA1	Leucine-rich glioma-inactivated protein 1 OS=Mus musculus OX=10090 GN=Lgi1 PE=1 SV=1	Lgi1	16	15.15.15.15.16.15	16	1.80361e+07	1.63365e+07	1.67192e+07	1.01773e+07	1.00449e+07	1.0663e+07	1.56816e+07	1.60734e+07	1.65077e+07	1.4635e+07	5.24	3.16	5.09	1.65425	0.000435814	0.00327295	Up
P35821	Tyrosine-protein phosphatase non-receptor type 1 OS=Mus musculus OX=10090 GN=Ptpn1 PE=1 SV=2	Ptpn1	4	4.4.4.4.3.4	4	1.46011e+06	1.66509e+06	1.41865e+06	699095	720987	795232	974284	993436	880256	811174	8.71	6.82	9.29	2.05111	0.000446307	0.00332335	Up
P61226	Ras-related protein Rap-2b OS=Mus musculus OX=10090 GN=Rap2b PE=1 SV=1	Rap2b	12	12.12.12.11.12.12	7	1.16571e+07	1.03219e+07	1.15744e+07	6.24114e+06	5.91379e+06	6.71705e+06	8.83555e+06	8.74508e+06	7.62887e+06	7.89241e+06	6.69	6.42	7.31	1.77795	0.000449671	0.00334367	Up
Q9CR62	Mitochondrial 2-oxoglutarate/malate carrier protein OS=Mus musculus OX=10090 GN=Slc25a11 PE=1 SV=3	Slc25a11	22	21.20.22.21.20.20	22	4.01688e+07	3.68887e+07	4.01035e+07	2.48118e+07	2.60926e+07	2.70952e+07	4.10584e+07	4.28715e+07	4.12837e+07	4.29735e+07	4.8	4.4	2.42	1.50207	0.000452371	0.00335901	Up
Q9ET80	Junctophilin-1 OS=Mus musculus OX=10090 GN=Jph1 PE=1 SV=1	Jph1	7	7.7.7.4.4.5	7	3.86465e+06	3.98214e+06	4.51371e+06	665130	485050	629334	1.47249e+06	1.51909e+06	1.62776e+06	1.62154e+06	8.39	16.1	4.92	6.946	0.00045731	0.00337155	Up
Q8BZ00	Sodium/hydrogen exchanger 9 OS=Mus musculus OX=10090 GN=Slc9a9 PE=2 SV=1	Slc9a9	1	1.1.1.1.1.1	1	103743	131331	112965	37608.1	46140.3	44609.4	80115	87540.5	80735.6	95570.1	12.1	10.6	8.39	2.71148	0.00045732	0.00337155	Up
Q9D6M3	Mitochondrial glutamate carrier 1 OS=Mus musculus OX=10090 GN=Slc25a22 PE=1 SV=1	Slc25a22	11	10.11.11.11.10.10	11	3.76958e+07	3.79461e+07	4.23553e+07	2.28646e+07	2.09574e+07	2.22492e+07	3.26199e+07	3.44758e+07	3.3989e+07	3.5128e+07	6.66	4.42	3.12	1.78591	0.000458475	0.00337155	Up
P51150	Ras-related protein Rab-7a OS=Mus musculus OX=10090 GN=Rab7a PE=1 SV=2	Rab7a	13	13.12.13.13.13.12	13	3.20925e+07	3.04475e+07	2.9453e+07	1.48093e+07	1.69419e+07	1.63193e+07	2.66515e+07	2.62104e+07	2.72019e+07	2.67191e+07	4.35	6.84	1.52	1.91371	0.000459175	0.00337155	Up
Q8JZZ7	Adhesion G protein-coupled receptor L2 OS=Mus musculus OX=10090 GN=Adgrl2 PE=1 SV=3	Adgrl2	7	7.7.7.5.5.4	7	2.64068e+06	2.31506e+06	2.35534e+06	584114	637910	488623	869768	1.18506e+06	1.06014e+06	940957	7.28	13.3	13.7	4.27387	0.000463077	0.00338496	Up
Q80TF3	Protocadherin-19 OS=Mus musculus OX=10090 GN=Pcdh19 PE=1 SV=3	Pcdh19	22	22.22.22.20.22.22	22	5.46294e+07	6.27254e+07	5.8063e+07	2.35239e+07	2.64481e+07	2.1592e+07	2.58494e+07	2.707e+07	2.83021e+07	2.74607e+07	6.95	10.2	3.75	2.4512	0.000463569	0.00338496	Up
P51830	Adenylate cyclase type 9 OS=Mus musculus OX=10090 GN=Adcy9 PE=1 SV=1	Adcy9	31	30.30.30.27.30.27	31	3.13235e+07	3.34722e+07	3.44801e+07	1.8219e+07	1.6343e+07	1.57607e+07	1.81871e+07	1.76758e+07	1.89371e+07	1.84325e+07	4.87	7.66	2.87	1.97278	0.0004689	0.00340973	Up
P41233	Phospholipid-transporting ATPase ABCA1 OS=Mus musculus OX=10090 GN=Abca1 PE=1 SV=4	Abca1	22	10.9.8.5.3.6	21	1.49932e+06	1.53564e+06	1.45759e+06	632887	696125	617832	2.54946e+06	2.44014e+06	2.49971e+06	2.5532e+06	2.61	6.4	2.11	2.30761	0.000474621	0.00344182	Up
P83510	Traf2 and NCK-interacting protein kinase OS=Mus musculus OX=10090 GN=Tnik PE=1 SV=2	Tnik	43	42.40.42.39.39.37	42	1.0578e+08	9.94672e+07	1.05167e+08	3.80669e+07	3.37951e+07	3.25008e+07	5.17624e+07	4.97441e+07	5.19456e+07	5.00165e+07	3.36	8.37	2.26	2.97437	0.000479229	0.00347046	Up
O70589	Peripheral plasma membrane protein CASK OS=Mus musculus OX=10090 GN=Cask PE=1 SV=2	Cask	38	36.38.36.35.33.34	38	9.68073e+07	1.05607e+08	1.00199e+08	4.54816e+07	3.86977e+07	4.03881e+07	5.56332e+07	5.80572e+07	5.72718e+07	5.66131e+07	4.4	8.5	1.81	2.42931	0.000483583	0.00348956	Up
Q9ET77	Junctophilin-3 OS=Mus musculus OX=10090 GN=Jph3 PE=1 SV=1	Jph3	22	21.22.22.15.11.11	22	5.22326e+07	5.47447e+07	5.20002e+07	1.6295e+06	2.1155e+06	2.12609e+06	1.54778e+07	1.57684e+07	1.70526e+07	1.73734e+07	2.87	14.5	5.69	27.078	0.000483852	0.00348956	Up
Q8VHH5	Arf-GAP with GTPase, ANK repeat and PH domain-containing protein 3 OS=Mus musculus OX=10090 GN=Agap3 PE=1 SV=1	Agap3	16	16.15.16.15.13.13	13	1.46614e+07	1.54051e+07	1.72892e+07	7.84013e+06	8.1365e+06	7.21547e+06	1.12062e+07	1.17614e+07	1.0648e+07	1.13172e+07	8.58	6.08	4.08	2.04189	0.00048553	0.00349688	Up
A0A087WPF7	Autism susceptibility gene 2 protein homolog OS=Mus musculus OX=10090 GN=Auts2 PE=1 SV=2	Auts2	1	1.1.1.1.1.1	1	76587	90069.7	88176.2	38256	40396.4	43645.6	52860.4	49915.6	45276.8	51752.2	8.59	6.66	6.7	2.0837	0.000486201	0.00349693	Up
Q9ER47	Potassium voltage-gated channel subfamily H member 7 OS=Mus musculus OX=10090 GN=Kcnh7 PE=1 SV=2	Kcnh7	2	2.2.2.2.2.2	2	88960.9	86316.7	78935.7	42520.8	35964.6	36645.7	47177.3	44321.7	35829.4	42934.3	6.13	9.39	11.3	2.20803	0.000499586	0.0035737	Up
P46662	Merlin OS=Mus musculus OX=10090 GN=Nf2 PE=1 SV=2	Nf2	16	13.12.13.12.13.14	16	5.13351e+06	5.46817e+06	5.02843e+06	2.24283e+06	2.44655e+06	2.61739e+06	4.8536e+06	4.68595e+06	4.17389e+06	4.25007e+06	4.41	7.7	7.36	2.13913	0.000502469	0.00358945	Up
Q8BGX2	Mitochondrial import inner membrane translocase subunit Tim29 OS=Mus musculus OX=10090 GN=Timm29 PE=1 SV=1	Timm29	7	7.7.7.6.7.7	7	4.80581e+06	4.95524e+06	4.63314e+06	2.71867e+06	2.98107e+06	2.99733e+06	3.37133e+06	3.6999e+06	3.94797e+06	3.55667e+06	3.36	5.39	6.68	1.65506	0.000504667	0.00359541	Up
Q80W93	Hydrocephalus-inducing protein OS=Mus musculus OX=10090 GN=Hydin PE=1 SV=2	Hydin	2	2.2.2.2.2.2	2	2.34151e+07	2.27627e+07	2.00365e+07	5.09196e+06	6.4738e+06	6.48353e+06	1.09323e+07	9.67679e+06	1.19056e+07	1.25674e+07	8.12	13.3	11.2	3.66853	0.000507224	0.00360389	Up
Q91V14	Solute carrier family 12 member 5 OS=Mus musculus OX=10090 GN=Slc12a5 PE=1 SV=2	Slc12a5	50	49.50.50.49.46.47	39	3.80543e+08	3.44985e+08	3.71134e+08	1.73391e+08	1.48336e+08	1.49353e+08	1.97001e+08	2.07638e+08	2.1554e+08	2.13663e+08	5.04	9.03	4.01	2.32797	0.000510155	0.00361983	Up
Q69ZU6	Thrombospondin type-1 domain-containing protein 7A OS=Mus musculus OX=10090 GN=Thsd7a PE=1 SV=2	Thsd7a	38	38.37.38.33.27.31	38	7.01331e+07	7.68093e+07	7.66047e+07	1.24518e+07	1.02894e+07	9.52302e+06	2.85074e+07	2.66982e+07	2.72088e+07	2.63015e+07	5.1	14.1	3.53	6.92864	0.000511089	0.00362159	Up
P35438	Glutamate receptor ionotropic, NMDA 1 OS=Mus musculus OX=10090 GN=Grin1 PE=1 SV=1	Grin1	34	32.32.33.28.27.26	34	8.27181e+07	6.75375e+07	8.49139e+07	8.14972e+06	7.66903e+06	8.07118e+06	3.07476e+07	3.03607e+07	3.00025e+07	3.1452e+07	12.1	3.24	2.03	9.84387	0.000512657	0.00362782	Up
Q5M8N4	Epimerase family protein SDR39U1 OS=Mus musculus OX=10090 GN=Sdr39u1 PE=1 SV=2	Sdr39u1	8	6.6.6.6.5.6	8	1.9068e+06	2.10393e+06	2.08869e+06	1.30232e+06	1.15402e+06	1.25359e+06	1.67468e+06	1.7376e+06	1.68134e+06	1.68819e+06	5.39	6.11	1.69	1.64408	0.000513627	0.00362982	Up
Q8BM92	Cadherin-7 OS=Mus musculus OX=10090 GN=Cdh7 PE=1 SV=1	Cdh7	7	7.7.7.2.2.3	6	5.98956e+06	6.15589e+06	6.00636e+06	1.10005e+06	945019	1.08068e+06	3.13258e+06	3.53523e+06	3.03178e+06	3.27361e+06	1.51	8.11	6.73	5.8072	0.000521076	0.00366876	Up
Q9Z1T1	AP-3 complex subunit beta-1 OS=Mus musculus OX=10090 GN=Ap3b1 PE=1 SV=2	Ap3b1	13	6.7.9.9.11.11	13	6.78072e+07	7.59894e+07	7.35301e+07	1.44283e+07	1.85728e+07	1.68071e+07	2.39264e+07	2.50587e+07	3.03704e+07	3.10543e+07	5.8	12.5	13.2	4.36327	0.000521305	0.00366876	Up
Q7TQG1	Pleckstrin homology domain-containing family A member 6 OS=Mus musculus OX=10090 GN=Plekha6 PE=1 SV=1	Plekha6	26	26.26.26.21.19.19	26	2.90555e+07	2.57389e+07	2.79291e+07	8.27902e+06	8.35569e+06	8.51378e+06	1.2259e+07	1.29037e+07	1.28834e+07	1.33349e+07	6.12	1.43	3.45	3.2894	0.000523313	0.00366876	Up
Q9DBG6	Dolichyl-diphosphooligosaccharide--protein glycosyltransferase subunit 2 OS=Mus musculus OX=10090 GN=Rpn2 PE=1 SV=1	Rpn2	4	4.4.3.2.2.2	4	1.21267e+06	1.11097e+06	1.25165e+06	216338	278245	223846	709221	694968	759252	692335	6.09	14.1	4.36	4.97654	0.000524804	0.00366888	Up
Q8R1Z9	RING finger protein 121 OS=Mus musculus OX=10090 GN=Rnf121 PE=1 SV=1	Rnf121	6	6.6.6.6.6.6	6	7.19111e+06	6.53101e+06	7.82765e+06	2.08915e+06	1.79144e+06	1.54667e+06	4.09215e+06	3.96793e+06	3.61932e+06	3.32843e+06	9.03	15	9.22	3.97066	0.000526114	0.00366888	Up
Q80WT0	Junctophilin-4 OS=Mus musculus OX=10090 GN=Jph4 PE=2 SV=1	Jph4	2	2.2.2.1.1.2	2	591513	556183	745538	93424.5	82901.2	84878.7	202393	245507	249820	258067	16	6.42	10.4	7.24809	0.000537372	0.0037375	Up
A2AQ25	Sickle tail protein OS=Mus musculus OX=10090 GN=Skt PE=1 SV=1	Skt	89	87.87.85.83.86.85	89	3.91923e+08	4.09564e+08	4.06574e+08	2.52541e+08	2.38595e+08	2.29582e+08	2.04085e+08	2.08721e+08	2.07252e+08	2.1063e+08	2.34	4.81	1.33	1.67619	0.000545016	0.00378069	Up
Q8VHW2	Voltage-dependent calcium channel gamma-8 subunit OS=Mus musculus OX=10090 GN=Cacng8 PE=1 SV=1	Cacng8	15	14.15.15.13.11.12	15	1.96965e+08	2.21377e+08	2.29396e+08	1.91138e+07	1.4588e+07	1.28815e+07	8.83617e+07	8.49033e+07	8.29721e+07	9.07636e+07	7.82	20.7	4.01	13.9049	0.000545886	0.00378175	Up
Q8CIP4	MAP/microtubule affinity-regulating kinase 4 OS=Mus musculus OX=10090 GN=Mark4 PE=1 SV=1	Mark4	5	5.5.5.5.5.5	5	3.28982e+06	3.07281e+06	3.27963e+06	1.8892e+06	1.71449e+06	1.66789e+06	2.22558e+06	2.09851e+06	2.03745e+06	2.18551e+06	3.81	6.64	3.97	1.8291	0.000549764	0.00378376	Up
Q9D5R2	WD repeat-containing protein 20 OS=Mus musculus OX=10090 GN=Wdr20 PE=2 SV=1	Wdr20	5	4.4.5.3.4.4	5	4.30533e+06	3.80014e+06	4.16249e+06	2.20541e+06	2.18722e+06	1.89964e+06	2.22338e+06	2.39086e+06	2.39975e+06	2.46038e+06	6.37	8.18	4.29	1.94969	0.000553276	0.00379801	Up
P43006	Excitatory amino acid transporter 2 OS=Mus musculus OX=10090 GN=Slc1a2 PE=1 SV=1	Slc1a2	38	33.32.35.31.32.31	38	6.67209e+08	6.12661e+08	6.99069e+08	3.34967e+08	3.13357e+08	3.24681e+08	1.32723e+09	1.33418e+09	1.32704e+09	1.29237e+09	6.62	3.33	1.43	2.03384	0.000554246	0.00379972	Up
Q8CIP5	Protein dispatched homolog 2 OS=Mus musculus OX=10090 GN=Disp2 PE=1 SV=1	Disp2	1	1.1.1.1.1.1	1	161903	195787	184630	65819.3	82584.1	71136.5	77577.4	88507.3	116801	87859.2	9.55	11.7	18.2	2.47026	0.000557578	0.00381265	Up
Q8CCK0	Core histone macro-H2A.2 OS=Mus musculus OX=10090 GN=Macroh2a2 PE=1 SV=3	Macroh2a2	4	4.4.4.4.4.4	2	6.21968e+06	7.24684e+06	6.42101e+06	3.67e+06	3.25323e+06	3.61607e+06	3.93436e+06	3.93088e+06	4.29653e+06	4.11398e+06	8.21	6.45	4.28	1.88699	0.000559002	0.00381743	Up
P63250	G protein-activated inward rectifier potassium channel 1 OS=Mus musculus OX=10090 GN=Kcnj3 PE=1 SV=1	Kcnj3	18	18.17.17.14.13.13	18	2.83636e+07	2.36657e+07	2.6718e+07	7.99809e+06	6.46897e+06	5.9649e+06	1.19366e+07	1.10524e+07	1.09492e+07	1.12987e+07	9.08	15.5	3.92	3.85412	0.000563585	0.00383879	Up
P61264	Syntaxin-1B OS=Mus musculus OX=10090 GN=Stx1b PE=1 SV=1	Stx1b	21	21.21.21.19.21.20	19	1.17922e+08	1.17336e+08	1.02498e+08	5.42813e+07	4.60454e+07	5.50239e+07	5.15779e+07	5.79064e+07	6.05945e+07	5.46619e+07	7.76	9.62	6.97	2.17415	0.000569097	0.00386634	Up
E9PZ19	Protein turtle homolog B OS=Mus musculus OX=10090 GN=Igsf9b PE=1 SV=1	Igsf9b	14	14.14.14.14.13.14	14	1.10995e+07	1.03614e+07	1.06662e+07	2.8379e+06	2.33298e+06	2.64573e+06	4.17201e+06	4.33611e+06	4.27916e+06	4.59259e+06	3.46	9.78	4.11	4.1101	0.00057409	0.00389524	Up
P35585	AP-1 complex subunit mu-1 OS=Mus musculus OX=10090 GN=Ap1m1 PE=1 SV=3	Ap1m1	14	13.12.13.12.14.13	14	6.52386e+06	6.8587e+06	6.08288e+06	3.8092e+06	4.03911e+06	4.25791e+06	5.31199e+06	5.46257e+06	5.78172e+06	5.57559e+06	6	5.56	3.58	1.60789	0.000576006	0.00390322	Up
Q01815	Voltage-dependent L-type calcium channel subunit alpha-1C OS=Mus musculus OX=10090 GN=Cacna1c PE=1 SV=1	Cacna1c	1	1.1.1.1.1.1	1	250485	243868	206396	73172.7	60500.5	80859.8	91436.1	105853	122240	101657	10.2	14.4	12.2	3.26639	0.000587641	0.00396598	Up
Q8C817	Transmembrane protein 200A OS=Mus musculus OX=10090 GN=Tmem200a PE=1 SV=1	Tmem200a	4	4.3.4.2.2.3	4	799848	951279	1.03783e+06	284723	361705	338177	156943	162808	171308	282726	13	12	30.9	2.83256	0.000588276	0.00396598	Up
Q8CJG0	Protein argonaute-2 OS=Mus musculus OX=10090 GN=Ago2 PE=1 SV=3	Ago2	3	2.2.2.2.2.2	3	408398	374285	371322	240876	243495	265782	415728	436787	480038	424612	5.36	5.47	6.49	1.53836	0.000589665	0.00397026	Up
Q3UTH8	Rho guanine nucleotide exchange factor 9 OS=Mus musculus OX=10090 GN=Arhgef9 PE=1 SV=1	Arhgef9	20	20.20.20.13.13.14	18	5.87432e+07	5.7068e+07	6.37784e+07	2.70321e+06	2.77963e+06	3.81419e+06	2.27456e+07	2.38532e+07	2.29658e+07	2.08971e+07	5.83	20	5.49	19.3169	0.00059969	0.00401214	Up
Q61627	Glutamate receptor ionotropic, delta-1 OS=Mus musculus OX=10090 GN=Grid1 PE=1 SV=2	Grid1	7	7.7.7.4.6.7	7	3.45763e+06	3.31201e+06	3.6127e+06	668014	522551	616636	1.96347e+06	1.8528e+06	1.91094e+06	2.02787e+06	4.34	12.2	3.85	5.74498	0.000605722	0.00404223	Up
Q9DBE8	Alpha-1,3/1,6-mannosyltransferase ALG2 OS=Mus musculus OX=10090 GN=Alg2 PE=1 SV=2	Alg2	16	15.14.14.13.14.14	16	1.00216e+07	9.71001e+06	1.09216e+07	6.03484e+06	6.30324e+06	6.59448e+06	8.26758e+06	9.08659e+06	9.2519e+06	8.07225e+06	6.16	4.44	6.76	1.61907	0.000606967	0.00404295	Up
Q9R0N8	Synaptotagmin-6 OS=Mus musculus OX=10090 GN=Syt6 PE=1 SV=2	Syt6	8	7.8.8.6.6.6	8	3.68299e+06	3.77347e+06	4.0338e+06	1.59605e+06	1.82044e+06	1.86525e+06	1.78981e+06	1.75897e+06	1.82486e+06	1.68758e+06	4.76	8.19	3.31	2.17547	0.000607362	0.00404295	Up
Q62086	Serum paraoxonase/arylesterase 2 OS=Mus musculus OX=10090 GN=Pon2 PE=1 SV=2	Pon2	2	2.2.2.2.2.2	2	91817.3	70206	75112.1	27476	23787.1	29426.3	60929.3	53759.4	63570.8	34173.6	14.3	10.6	25	2.93886	0.000621304	0.00409952	Up
Q80WW9	DDRGK domain-containing protein 1 OS=Mus musculus OX=10090 GN=Ddrgk1 PE=1 SV=2	Ddrgk1	3	3.3.3.3.3.3	3	810450	1.02103e+06	922829	305156	392757	345367	418177	368575	438728	406614	11.5	12.6	7.22	2.64005	0.000623524	0.00410902	Up
Q9D024	PAT complex subunit CCDC47 OS=Mus musculus OX=10090 GN=Ccdc47 PE=1 SV=2	Ccdc47	4	4.4.4.4.4.4	4	951170	1.2447e+06	1.09431e+06	318145	417163	381447	645231	587065	649590	561649	13.4	13.5	7.12	2.9462	0.000631538	0.0041409	Up
Q6P4T2	U5 small nuclear ribonucleoprotein 200 kDa helicase OS=Mus musculus OX=10090 GN=Snrnp200 PE=1 SV=1	Snrnp200	13	12.11.11.12.12.12	13	2.62844e+07	2.67336e+07	2.81054e+07	3.27425e+06	2.53788e+06	2.66197e+06	1.00735e+07	1.00779e+07	1.0233e+07	9.48992e+06	3.51	14	3.29	9.57311	0.000632289	0.0041409	Up
Q8BGD5	Carnitine O-palmitoyltransferase 1, brain isoform OS=Mus musculus OX=10090 GN=Cpt1c PE=1 SV=1	Cpt1c	19	19.18.19.16.16.17	19	2.39016e+07	2.33089e+07	2.34354e+07	7.5993e+06	6.67932e+06	7.19906e+06	1.12864e+07	1.13464e+07	1.16968e+07	1.16199e+07	1.33	6.44	1.75	3.28927	0.000647381	0.00421843	Up
Q9D8B7	Junctional adhesion molecule C OS=Mus musculus OX=10090 GN=Jam3 PE=1 SV=2	Jam3	7	3.4.5.3.3.3	7	1.41118e+06	1.58669e+06	1.47909e+06	880141	904572	846116	3.48261e+06	2.63299e+06	2.1065e+06	2.73311e+06	5.93	3.35	20.7	1.70173	0.00064905	0.00421922	Up
Q9QYI5	DnaJ homolog subfamily B member 2 OS=Mus musculus OX=10090 GN=Dnajb2 PE=1 SV=3	Dnajb2	1	1.1.1.1.1.1	1	377839	447600	502784	119820	104760	119823	143301	172218	189601	169900	14.1	7.57	11.3	3.85659	0.000654712	0.00423416	Up
Q9DC53	Copine-8 OS=Mus musculus OX=10090 GN=Cpne8 PE=2 SV=3	Cpne8	25	24.23.23.18.21.19	16	4.1281e+07	4.08551e+07	4.10828e+07	8.42737e+06	7.24548e+06	7.72857e+06	1.4887e+07	1.6098e+07	1.64849e+07	1.46348e+07	0.519	7.62	5.82	5.26545	0.000657585	0.00424331	Up
Q6PB70	Anoctamin-8 OS=Mus musculus OX=10090 GN=Ano8 PE=1 SV=3	Ano8	11	10.11.11.9.9.11	11	4.08714e+06	3.8289e+06	3.79922e+06	1.50578e+06	1.25674e+06	1.4204e+06	2.05509e+06	2.13029e+06	2.13884e+06	2.08174e+06	4.06	9.08	1.9	2.80073	0.000667568	0.00428162	Up
Q80WC7	Arf-GAP domain and FG repeat-containing protein 2 OS=Mus musculus OX=10090 GN=Agfg2 PE=1 SV=1	Agfg2	11	11.9.11.9.8.9	11	1.10405e+07	1.02885e+07	1.09036e+07	3.72206e+06	3.24377e+06	3.09556e+06	4.47294e+06	4.50768e+06	4.54377e+06	4.43456e+06	3.73	9.76	1.04	3.2036	0.000668504	0.00428233	Up
B1AXH1	NHS-like protein 2 OS=Mus musculus OX=10090 GN=Nhsl2 PE=1 SV=2	Nhsl2	12	12.11.12.11.10.11	12	1.52971e+07	1.70163e+07	1.60352e+07	6.03795e+06	5.75983e+06	6.98771e+06	6.88158e+06	7.05692e+06	8.12664e+06	7.85637e+06	5.35	10.3	8.08	2.57372	0.000676038	0.00430443	Up
Q9DBR4	Amyloid beta precursor protein binding family B member 2 OS=Mus musculus OX=10090 GN=Apbb2 PE=1 SV=2	Apbb2	1	1.1.1.-.1.1	1	66939.6	87954	82815.4	30598.2	24734.1	25660.7	49551.9	49276.9	38173.6	44879.6	13.8	11.7	11.7	2.93494	0.000679791	0.00431571	Up
Q9R0K7	Plasma membrane calcium-transporting ATPase 2 OS=Mus musculus OX=10090 GN=Atp2b2 PE=1 SV=2	Atp2b2	62	61.61.60.60.58.59	42	3.25953e+08	3.13531e+08	3.1655e+08	1.83876e+08	1.83768e+08	1.68729e+08	2.27675e+08	2.42768e+08	2.57208e+08	2.49067e+08	2.03	4.87	5.12	1.78241	0.000680265	0.00431571	Up
Q68EF6	Brain-enriched guanylate kinase-associated protein OS=Mus musculus OX=10090 GN=Begain PE=1 SV=2	Begain	52	50.50.50.48.49.49	52	3.56411e+08	3.75158e+08	3.81648e+08	1.63019e+08	1.66955e+08	1.44018e+08	1.48e+08	1.57699e+08	1.66566e+08	1.66699e+08	3.53	7.76	5.56	2.3486	0.000685641	0.00433937	Up
Q9JHI5	Isovaleryl-CoA dehydrogenase, mitochondrial OS=Mus musculus OX=10090 GN=Ivd PE=1 SV=1	Ivd	14	14.13.14.12.12.12	14	2.18248e+07	1.82684e+07	2.07546e+07	8.16766e+06	7.89715e+06	6.42956e+06	1.74322e+07	1.615e+07	1.53002e+07	1.58345e+07	9	12.5	5.6	2.70502	0.000694049	0.0043649	Up
Q9D0V7	Receptor-binding cancer antigen expressed on SiSo cells OS=Mus musculus OX=10090 GN=Ebag9 PE=1 SV=2	Ebag9	2	2.2.2.2.2.2	2	944775	1.12811e+06	964827	207364	215464	217193	434177	451461	515363	470245	9.93	2.46	7.47	4.74627	0.000700303	0.00439192	Up
P48410	ATP-binding cassette sub-family D member 1 OS=Mus musculus OX=10090 GN=Abcd1 PE=1 SV=1	Abcd1	2	2.2.1.2.1.2	2	41136.2	37001	42796.2	21089	22228.5	23308.5	44934.2	46924.2	55093.2	43725	7.4	5	10.7	1.81511	0.000703165	0.00440272	Up
Q9R0N9	Synaptotagmin-9 OS=Mus musculus OX=10090 GN=Syt9 PE=1 SV=2	Syt9	1	1.1.1.1.1.1	1	32562.3	38863.7	35698.5	5411.36	5471.5	5441.41	10595.1	14309.2	10628.9	13196	8.82	0.553	15.3	6.56229	0.000707987	0.00442504	Up
Q8R1I1	Cytochrome b-c1 complex subunit 9 OS=Mus musculus OX=10090 GN=Uqcr10 PE=1 SV=1	Uqcr10	2	2.2.2.2.2.2	2	1.64943e+06	1.6073e+06	1.84209e+06	1.06886e+06	955573	962448	1.59865e+06	1.7896e+06	1.63979e+06	1.91241e+06	7.37	6.38	8.29	1.70707	0.00070841	0.00442504	Up
Q9R0N5	Synaptotagmin-5 OS=Mus musculus OX=10090 GN=Syt5 PE=1 SV=1	Syt5	4	4.4.4.4.4.4	4	9.261e+06	1.16204e+07	1.02532e+07	4.55551e+06	3.95929e+06	4.06611e+06	4.17795e+06	4.86043e+06	5.00598e+06	4.42705e+06	11.4	7.58	8.29	2.47475	0.000711382	0.00443835	Up
Q05AA6	Dystrophin-related protein 2 OS=Mus musculus OX=10090 GN=Drp2 PE=1 SV=1	Drp2	4	4.4.4.4.4.4	4	609339	501764	666929	175928	224989	207506	393931	469824	529544	567836	14.1	12.3	15.5	2.92237	0.00071328	0.00444493	Up
P51829	Adenylate cyclase type 7 OS=Mus musculus OX=10090 GN=Adcy7 PE=1 SV=2	Adcy7	1	1.1.-.1.1.-	1	36468.1	48639.5	49172.5	10952.5	13103.7	14520.8	27617.5	29616.4	25918.2	24219	16.1	14	8.61	3.48083	0.000718476	0.00447203	Up
Q9JIL5	Tubby-related protein 4 OS=Mus musculus OX=10090 GN=Tulp4 PE=1 SV=1	Tulp4	6	6.5.6.4.1.3	6	1.95511e+06	1.98092e+06	2.00596e+06	318876	303781	264463	648667	593006	724405	737239	1.28	9.5	10	6.69807	0.000720899	0.00447929	Up
O70451	Monocarboxylate transporter 2 OS=Mus musculus OX=10090 GN=Slc16a7 PE=1 SV=1	Slc16a7	3	3.3.3.2.2.2	3	5.48608e+06	5.63873e+06	5.27984e+06	3.39518e+06	3.21495e+06	3.01223e+06	2.98483e+06	2.85436e+06	2.87385e+06	3.3249e+06	3.29	5.97	7.24	1.70485	0.000721342	0.00447929	Up
Q3UH93	Plexin-D1 OS=Mus musculus OX=10090 GN=Plxnd1 PE=1 SV=1	Plxnd1	13	11.12.12.12.11.11	13	4.70473e+06	4.44254e+06	4.97636e+06	3.18519e+06	2.8811e+06	2.83911e+06	3.77081e+06	3.84343e+06	3.87124e+06	3.53853e+06	5.67	6.36	4.02	1.58596	0.00072921	0.0045175	Up
Q61609	Sodium-dependent phosphate transporter 1 OS=Mus musculus OX=10090 GN=Slc20a1 PE=1 SV=1	Slc20a1	7	4.6.5.4.3.3	7	1.8028e+06	1.72653e+06	2.5292e+06	488551	357366	425158	2.64538e+06	2.42594e+06	2.62664e+06	2.61383e+06	21.9	15.5	3.96	4.76646	0.000731684	0.0045222	Up
Q68ED2	Metabotropic glutamate receptor 7 OS=Mus musculus OX=10090 GN=Grm7 PE=1 SV=1	Grm7	15	15.15.15.13.10.14	15	1.7585e+07	1.5838e+07	1.73553e+07	2.87571e+06	2.65668e+06	3.52792e+06	6.61307e+06	6.92137e+06	6.49326e+06	6.18687e+06	5.61	15	4.64	5.60449	0.000736344	0.00452808	Up
O09127	Ephrin type-A receptor 8 OS=Mus musculus OX=10090 GN=Epha8 PE=1 SV=2	Epha8	1	1.1.1.1.1.1	1	142543	126243	133785	25274.5	28131.1	33443.3	43329.8	55910.3	42959.2	46693.8	6.08	14.3	12.8	4.6353	0.00073693	0.00452808	Up
P24369	Peptidyl-prolyl cis-trans isomerase B OS=Mus musculus OX=10090 GN=Ppib PE=1 SV=2	Ppib	4	4.4.4.3.4.3	4	1.51879e+06	1.90857e+06	1.84046e+06	652143	690121	803588	1.22038e+06	1.2162e+06	1.3393e+06	1.36783e+06	11.9	11	6.14	2.45488	0.000739216	0.00453684	Up
P14115	60S ribosomal protein L27a OS=Mus musculus OX=10090 GN=Rpl27a PE=1 SV=5	Rpl27a	9	9.9.9.5.7.7	9	9.27769e+06	9.5196e+06	9.32375e+06	4.17666e+06	4.03607e+06	4.4691e+06	5.18682e+06	5.5252e+06	5.64125e+06	5.3758e+06	1.37	5.23	3.62	2.21743	0.000743539	0.00455128	Up
Q923L3	CUB and sushi domain-containing protein 1 OS=Mus musculus OX=10090 GN=Csmd1 PE=1 SV=2	Csmd1	9	9.7.9.2.3.2	9	2.7527e+06	2.50655e+06	3.2529e+06	349826	356009	334212	990557	1.05613e+06	880098	1.17017e+06	13.4	3.24	11.9	8.1844	0.000744159	0.00455128	Up
Q61730	Interleukin-1 receptor accessory protein OS=Mus musculus OX=10090 GN=Il1rap PE=1 SV=1	Il1rap	4	4.4.4.2.2.2	4	1.52255e+06	1.64235e+06	1.9938e+06	141563	217681	219559	1.07311e+06	999244	939592	942558	14.2	23.1	6.34	8.9127	0.000749834	0.00457537	Up
Q9ES34	Ubiquitin-protein ligase E3B OS=Mus musculus OX=10090 GN=Ube3b PE=1 SV=3	Ube3b	2	2.2.2.1.2.2	2	288046	269043	330553	97682.7	113355	84408.2	184520	189194	200881	173882	10.6	14.7	5.98	3.00442	0.000762442	0.00464156	Up
P52800	Ephrin-B2 OS=Mus musculus OX=10090 GN=Efnb2 PE=1 SV=1	Efnb2	8	8.8.8.8.8.8	8	1.24775e+07	1.35883e+07	1.39068e+07	3.43808e+06	3.5983e+06	2.80887e+06	4.99795e+06	5.34686e+06	5.46825e+06	5.36026e+06	5.63	12.7	3.86	4.0601	0.000766482	0.00466077	Up
P70414	Sodium/calcium exchanger 1 OS=Mus musculus OX=10090 GN=Slc8a1 PE=1 SV=1	Slc8a1	31	31.30.30.30.29.29	29	1.34063e+08	1.41028e+08	1.42011e+08	4.69105e+07	4.10505e+07	3.92796e+07	6.4848e+07	6.59692e+07	6.81182e+07	6.86978e+07	3.12	9.42	2.7	3.27806	0.000771366	0.00466864	Up
Q9QYB1	Chloride intracellular channel protein 4 OS=Mus musculus OX=10090 GN=Clic4 PE=1 SV=3	Clic4	6	5.5.5.5.6.5	6	4.42672e+06	4.06092e+06	4.51931e+06	2.63072e+06	2.9505e+06	2.6649e+06	4.61896e+06	4.6616e+06	4.29179e+06	3.93105e+06	5.59	6.39	7.76	1.57734	0.000771622	0.00466864	Up
Q80UM7	Mannosyl-oligosaccharide glucosidase OS=Mus musculus OX=10090 GN=Mogs PE=1 SV=1	Mogs	9	9.9.9.9.9.9	9	2.73715e+06	2.75772e+06	2.93723e+06	1.62954e+06	1.75101e+06	1.83924e+06	2.45593e+06	2.71519e+06	2.84004e+06	2.71854e+06	3.92	6.05	6.03	1.61541	0.000773044	0.00466864	Up
Q8CCP0	Ribosome quality control complex subunit NEMF OS=Mus musculus OX=10090 GN=Nemf PE=1 SV=2	Nemf	4	2.3.3.2.2.3	4	271078	305346	313718	139646	166558	143380	254250	348019	330237	411781	7.61	9.73	19.3	1.97992	0.000777269	0.00468427	Up
Q99L43	Phosphatidate cytidylyltransferase 2 OS=Mus musculus OX=10090 GN=Cds2 PE=1 SV=1	Cds2	8	8.7.8.7.7.8	8	9.08008e+06	7.91182e+06	8.64041e+06	3.9507e+06	3.96569e+06	4.16663e+06	7.05997e+06	7.50688e+06	6.77965e+06	6.5217e+06	6.91	2.99	6.05	2.12135	0.000777625	0.00468427	Up
O54949	Serine/threonine-protein kinase NLK OS=Mus musculus OX=10090 GN=Nlk PE=1 SV=2	Nlk	1	1.1.1.1.1.-	1	88588.1	73944.8	83220	35462.6	31597.6	27410.9	50535.3	57957.7	55009.6	55132.6	9.04	12.8	5.61	2.60136	0.000781978	0.00469543	Up
A6H8H2	DENN domain-containing protein 4C OS=Mus musculus OX=10090 GN=Dennd4c PE=1 SV=1	Dennd4c	19	5.5.4.5.6.8	19	4.6566e+06	4.40627e+06	3.87081e+06	2.07144e+06	2.32602e+06	1.91947e+06	4.31777e+06	4.17797e+06	4.79711e+06	4.99293e+06	9.31	9.76	8.45	2.04746	0.000789038	0.00472128	Up
Q9Z1J3	Cysteine desulfurase, mitochondrial OS=Mus musculus OX=10090 GN=Nfs1 PE=1 SV=3	Nfs1	9	7.7.9.8.9.8	9	1.89533e+07	2.42593e+07	1.89846e+07	4.22788e+06	4.05322e+06	3.7888e+06	1.04723e+07	9.99374e+06	1.05978e+07	1.02144e+07	14.7	5.49	2.61	5.15309	0.000789864	0.00472128	Up
D3YWQ0	Diacylglycerol kinase iota OS=Mus musculus OX=10090 GN=Dgki PE=1 SV=1	Dgki	14	14.14.14.13.11.13	14	1.10685e+07	9.81701e+06	1.18817e+07	2.87727e+06	2.94215e+06	3.0516e+06	3.74153e+06	4.16483e+06	4.11677e+06	4.16126e+06	9.52	2.98	5.05	3.69373	0.000808511	0.00480239	Up
Q9QYE6	Golgin subfamily A member 5 OS=Mus musculus OX=10090 GN=Golga5 PE=1 SV=2	Golga5	7	7.6.6.6.4.4	7	1.86731e+06	2.09586e+06	1.65631e+06	589287	751308	569290	806974	907016	942345	915025	11.7	15.7	6.63	2.94231	0.000812061	0.00481573	Up
Q6KAU4	Multivesicular body subunit 12B OS=Mus musculus OX=10090 GN=Mvb12b PE=1 SV=2	Mvb12b	9	9.9.9.9.9.9	9	3.49145e+06	4.06079e+06	4.0802e+06	2.13441e+06	1.92801e+06	1.91915e+06	1.9531e+06	2.17966e+06	2.11475e+06	2.11437e+06	8.63	6.11	4.62	1.94471	0.000819727	0.00485028	Up
Q9DC28	Casein kinase I isoform delta OS=Mus musculus OX=10090 GN=Csnk1d PE=1 SV=2	Csnk1d	10	10.9.10.8.10.8	3	6.48302e+06	7.2888e+06	7.19885e+06	3.48175e+06	3.32327e+06	3.46769e+06	3.72718e+06	4.20872e+06	3.73704e+06	4.50651e+06	6.32	2.56	9.42	2.0414	0.000820709	0.00485065	Up
Q3UH53	Protein sidekick-1 OS=Mus musculus OX=10090 GN=Sdk1 PE=1 SV=1	Sdk1	2	2.2.2.-.1.1	2	81315.4	81924	66484	14230.7	14036.1	19858.7	24773.3	50076.6	19986	25184.3	11.4	20.6	45.3	4.77342	0.000827032	0.00487708	Up
Q9D3B1	Very-long-chain (3R)-3-hydroxyacyl-CoA dehydratase 2 OS=Mus musculus OX=10090 GN=Hacd2 PE=1 SV=1	Hacd2	1	1.1.1.1.1.1	1	947571	870399	825605	464779	394224	465504	508567	506219	560657	695248	7	9.27	15.6	1.99589	0.000828193	0.00487778	Up
Q9ERF3	WD repeat-containing protein 61 OS=Mus musculus OX=10090 GN=Wdr61 PE=1 SV=1	Wdr61	3	2.2.3.3.1.2	3	597683	697752	624706	268649	292651	332223	335558	421133	448246	390652	8.09	10.8	12.1	2.14896	0.000836157	0.00490721	Up
Q9CS84	Neurexin-1 OS=Mus musculus OX=10090 GN=Nrxn1 PE=1 SV=3	Nrxn1	35	33.33.35.27.28.27	29	4.61818e+07	4.75722e+07	4.82294e+07	7.60794e+06	9.29932e+06	8.90856e+06	2.18007e+07	2.15656e+07	2.25837e+07	2.24748e+07	2.21	10.3	2.26	5.49986	0.000837725	0.00490721	Up
P35803	Neuronal membrane glycoprotein M6-b OS=Mus musculus OX=10090 GN=Gpm6b PE=1 SV=2	Gpm6b	11	11.11.11.10.10.9	11	7.05319e+07	7.44959e+07	7.17967e+07	2.51165e+07	2.83187e+07	2.91976e+07	4.36627e+07	4.61262e+07	4.79097e+07	4.16685e+07	2.8	7.8	6.11	2.62395	0.000843572	0.0049267	Up
Q61234	Alpha-1-syntrophin OS=Mus musculus OX=10090 GN=Snta1 PE=1 SV=1	Snta1	21	20.20.20.14.13.17	20	2.71658e+07	2.89933e+07	2.75782e+07	8.88566e+06	7.37535e+06	8.59492e+06	3.56028e+07	3.54634e+07	3.38328e+07	3.62423e+07	3.43	9.67	2.91	3.3689	0.000857232	0.00497723	Up
Q5SS80	Dehydrogenase/reductase SDR family member 13 OS=Mus musculus OX=10090 GN=Dhrs13 PE=1 SV=1	Dhrs13	2	2.2.2.2.2.2	2	646232	719377	628445	367695	394695	423698	512042	488496	655261	611283	7.25	7.08	14	1.6812	0.000863536	0.00499184	Up
P34152	Focal adhesion kinase 1 OS=Mus musculus OX=10090 GN=Ptk2 PE=1 SV=4	Ptk2	18	16.17.17.18.15.17	18	1.41532e+07	1.39676e+07	1.32586e+07	8.39627e+06	7.38181e+06	7.7199e+06	8.88492e+06	9.73924e+06	9.12604e+06	9.05342e+06	3.42	6.59	4.05	1.76098	0.000869278	0.00501764	Up
Q8BMQ8	Vacuolar fusion protein MON1 homolog B OS=Mus musculus OX=10090 GN=Mon1b PE=2 SV=1	Mon1b	2	2.2.2.1.1.1	2	93500.9	67682.1	99629.8	18231.5	24725.8	18195	59905.6	66469.6	77603.4	64681	19.5	18.4	11.2	4.26497	0.000869903	0.00501764	Up
Q9R1X5	ATP-binding cassette sub-family C member 5 OS=Mus musculus OX=10090 GN=Abcc5 PE=1 SV=2	Abcc5	1	1.1.1.1.1.1	1	13996.9	15230.6	12499.5	5462.07	6902.56	5972.13	5825.8	7580.92	7558.75	9562.3	9.83	11.9	20	2.27559	0.000872278	0.00502086	Up
P98203	Splicing regulator ARVCF OS=Mus musculus OX=10090 GN=Arvcf PE=1 SV=2	Arvcf	18	18.18.18.17.15.16	18	7.80585e+06	7.28406e+06	7.51045e+06	1.83643e+06	1.72665e+06	1.4714e+06	3.11112e+06	3.40513e+06	3.33253e+06	2.93402e+06	3.47	11.2	6.72	4.48911	0.00088046	0.00504258	Up
Q91WC0	Actin-histidine N-methyltransferase OS=Mus musculus OX=10090 GN=Setd3 PE=1 SV=1	Setd3	7	7.7.6.5.6.7	7	1.16076e+06	1.30491e+06	1.32894e+06	715592	804695	752670	1.0596e+06	1.11102e+06	1.12249e+06	1.17221e+06	7.19	5.91	4.14	1.66946	0.000880624	0.00504258	Up
Q8R173	Palmitoyltransferase ZDHHC3 OS=Mus musculus OX=10090 GN=Zdhhc3 PE=1 SV=1	Zdhhc3	4	4.4.4.3.3.3	4	2.75715e+06	2.81343e+06	2.83539e+06	309737	267562	341254	793613	1.04874e+06	1.00123e+06	928683	1.44	12.1	11.8	9.1513	0.000880921	0.00504258	Up
Q922Q8	Leucine-rich repeat-containing protein 59 OS=Mus musculus OX=10090 GN=Lrrc59 PE=1 SV=1	Lrrc59	3	3.3.3.3.3.3	3	2.27646e+06	2.57082e+06	2.09323e+06	601558	800573	775893	1.17405e+06	1.08137e+06	1.19783e+06	970072	10.4	14.9	9.36	3.18661	0.000887992	0.00507204	Up
Q5SQX6	Cytoplasmic FMR1-interacting protein 2 OS=Mus musculus OX=10090 GN=Cyfip2 PE=1 SV=2	Cyfip2	54	54.54.54.49.49.50	34	1.47981e+08	1.44867e+08	1.49871e+08	4.63765e+07	5.35493e+07	5.05176e+07	8.67906e+07	9.14102e+07	9.56621e+07	9.22826e+07	1.71	7.18	3.99	2.94276	0.000889489	0.00507509	Up
P53811	Phosphatidylinositol transfer protein beta isoform OS=Mus musculus OX=10090 GN=Pitpnb PE=1 SV=2	Pitpnb	5	4.5.5.4.4.4	5	3.01649e+06	3.192e+06	2.80626e+06	1.40759e+06	1.62781e+06	1.66519e+06	2.1728e+06	1.49598e+06	1.62929e+06	1.51992e+06	6.43	8.88	18.6	1.91779	0.000899021	0.00511903	Up
P18654	Ribosomal protein S6 kinase alpha-3 OS=Mus musculus OX=10090 GN=Rps6ka3 PE=1 SV=2	Rps6ka3	1	1.1.1.1.1.1	1	131811	132993	152276	77826	72353.8	80500.6	117601	80509	75385.3	104745	8.26	5.4	21.1	1.80804	0.000900097	0.00511903	Up
Q8BUK6	Protein Hook homolog 3 OS=Mus musculus OX=10090 GN=Hook3 PE=1 SV=2	Hook3	4	4.3.4.2.2.2	4	1.38547e+06	1.24706e+06	1.13628e+06	546338	538282	597359	679574	685836	740806	698340	9.94	5.71	3.93	2.2407	0.000903421	0.00512133	Up
Q8R092	Protein C1orf43 homolog OS=Mus musculus OX=10090 PE=2 SV=1		3	3.3.3.2.2.2	3	812676	1.121e+06	1.01404e+06	184231	173756	161173	521395	472474	449871	348908	15.9	6.67	16.2	5.67786	0.00091137	0.00514978	Up
Q61137	Astrotactin-1 OS=Mus musculus OX=10090 GN=Astn1 PE=1 SV=4	Astn1	48	48.48.48.41.41.40	48	2.03127e+08	1.93254e+08	2.05971e+08	4.99951e+07	4.26628e+07	4.00227e+07	7.9886e+07	8.57299e+07	8.68811e+07	8.19552e+07	3.32	11.7	3.89	4.53986	0.000913122	0.00515133	Up
P48543	G protein-activated inward rectifier potassium channel 3 OS=Mus musculus OX=10090 GN=Kcnj9 PE=1 SV=2	Kcnj9	1	1.1.1.1.1.1	1	585181	524073	613033	141535	138573	182672	172331	170888	185173	213808	7.93	16	10.7	3.72161	0.000913694	0.00515133	Up
Q80WT4	G-protein coupled receptor 176 OS=Mus musculus OX=10090 GN=Gpr176 PE=1 SV=1	Gpr176	2	2.2.2.1.2.2	2	610731	827193	693359	285220	229433	217340	275493	280766	307863	260403	15.4	14.8	7.04	2.91161	0.000922664	0.00518581	Up
Q9JHU4	Cytoplasmic dynein 1 heavy chain 1 OS=Mus musculus OX=10090 GN=Dync1h1 PE=1 SV=2	Dync1h1	203	160.164.171.164.161.165	203	1.60314e+08	1.86484e+08	1.59068e+08	5.99601e+07	7.44992e+07	7.45081e+07	1.35502e+08	1.43277e+08	1.45191e+08	1.42827e+08	9.18	12.1	3	2.42078	0.000925697	0.00519731	Up
Q6P5D3	Putative ATP-dependent RNA helicase DHX57 OS=Mus musculus OX=10090 GN=Dhx57 PE=1 SV=2	Dhx57	4	3.2.3.2.2.2	3	253749	251819	276432	147085	138516	161468	448848	528699	435334	425147	5.25	7.78	10.3	1.74917	0.000933631	0.00522466	Up
P61205	ADP-ribosylation factor 3 OS=Mus musculus OX=10090 GN=Arf3 PE=2 SV=2	Arf3	17	17.17.17.16.16.16	1	1.1469e+08	9.91283e+07	1.14555e+08	6.37903e+07	5.68488e+07	6.36073e+07	9.29878e+07	8.40271e+07	7.88964e+07	8.81213e+07	8.17	6.44	6.97	1.78225	0.000934532	0.00522466	Up
Q0KK59	Protein unc-79 homolog OS=Mus musculus OX=10090 GN=Unc79 PE=1 SV=1	Unc79	1	1.1.1.1.-.1	1	22449.2	16165	20469.7	5951.27	4106.87	4189.84	11434.5	13371.2	12038.5	10745.1	16.3	21.9	9.38	4.14683	0.00093843	0.00523535	Up
Q99P58	Ras-related protein Rab-27B OS=Mus musculus OX=10090 GN=Rab27b PE=1 SV=3	Rab27b	4	4.4.4.4.4.4	4	1.37705e+06	1.72896e+06	1.4606e+06	584999	654767	493779	534957	594000	491919	644397	12.1	14	11.8	2.63426	0.00094121	0.00524531	Up
Q8BH24	Transmembrane 9 superfamily member 4 OS=Mus musculus OX=10090 GN=Tm9sf4 PE=1 SV=1	Tm9sf4	4	4.4.4.4.3.3	4	1.00051e+06	936787	972818	524289	453353	485679	782058	873761	993459	805628	3.29	7.28	11	1.9887	0.000953284	0.00528466	Up
G3X9J0	Signal-induced proliferation-associated 1-like protein 3 OS=Mus musculus OX=10090 GN=Sipa1l3 PE=1 SV=1	Sipa1l3	24	24.24.24.16.18.20	24	1.68407e+07	1.59418e+07	1.63094e+07	4.25904e+06	3.69192e+06	3.46354e+06	6.41307e+06	6.07468e+06	6.36041e+06	6.4907e+06	2.76	10.8	2.86	4.30084	0.000960365	0.00530395	Up
Q4VA61	Cell adhesion molecule DSCAML1 OS=Mus musculus OX=10090 GN=Dscaml1 PE=1 SV=2	Dscaml1	3	3.3.3.3.3.3	3	582376	758839	649398	226822	254243	268586	246775	288742	278650	286631	13.4	8.49	7.06	2.65538	0.000960787	0.00530395	Up
D3YZU1	SH3 and multiple ankyrin repeat domains protein 1 OS=Mus musculus OX=10090 GN=Shank1 PE=1 SV=1	Shank1	56	55.53.54.49.47.48	56	9.84841e+07	8.00546e+07	9.75049e+07	3.25687e+07	2.44402e+07	2.38875e+07	3.85925e+07	3.97113e+07	4.10204e+07	3.92215e+07	11.3	18	2.6	3.41231	0.000970421	0.00534036	Up
Q9WUH7	Semaphorin-4G OS=Mus musculus OX=10090 GN=Sema4g PE=1 SV=1	Sema4g	1	1.1.1.1.1.1	1	73963.5	67965.3	74619.7	24779.5	19472.2	21640.5	32146.6	31340.7	29458.6	34551.1	5.08	12.1	6.62	3.2864	0.000972567	0.00534208	Up
Q99K01	Pyridoxal-dependent decarboxylase domain-containing protein 1 OS=Mus musculus OX=10090 GN=Pdxdc1 PE=1 SV=2	Pdxdc1	25	25.24.24.22.21.23	25	3.3281e+07	3.33609e+07	3.31609e+07	8.53867e+06	9.42537e+06	9.77624e+06	1.44645e+07	1.47063e+07	1.54339e+07	1.46419e+07	0.303	6.9	2.88	3.59776	0.000974215	0.0053445	Up
Q4ACU6	SH3 and multiple ankyrin repeat domains protein 3 OS=Mus musculus OX=10090 GN=Shank3 PE=1 SV=3	Shank3	68	68.66.67.62.62.60	68	2.3038e+08	2.00396e+08	2.55627e+08	6.39316e+07	5.90879e+07	6.43622e+07	1.00399e+08	1.02401e+08	9.75572e+07	1.0149e+08	12.1	4.69	2.09	3.66312	0.000976901	0.00535366	Up
Q80WJ7	Protein LYRIC OS=Mus musculus OX=10090 GN=Mtdh PE=1 SV=1	Mtdh	25	24.23.23.23.23.24	25	9.2096e+07	9.49952e+07	8.72162e+07	3.37905e+07	2.73217e+07	2.94929e+07	4.25379e+07	4.43355e+07	4.66158e+07	4.37408e+07	4.3	10.9	3.86	3.02751	0.000981314	0.00536669	Up
P60853	Leucine zipper putative tumor suppressor 1 OS=Mus musculus OX=10090 GN=Lzts1 PE=2 SV=3	Lzts1	24	24.24.24.19.18.18	23	2.65669e+07	2.63153e+07	2.78896e+07	2.63648e+06	3.31627e+06	3.44824e+06	1.06743e+07	1.11911e+07	1.09527e+07	1.04458e+07	3.14	13.9	3	8.59184	0.00098321	0.00537149	Up
Q6P9K8	Caskin-1 OS=Mus musculus OX=10090 GN=Caskin1 PE=1 SV=2	Caskin1	84	83.83.83.83.83.82	83	4.7527e+08	4.82279e+08	4.42449e+08	2.58857e+08	2.68369e+08	2.30544e+08	2.6261e+08	2.63612e+08	2.72821e+08	2.75253e+08	4.56	7.79	2.38	1.84752	0.000989794	0.00539215	Up
Q9Z2C4	Myotubularin-related protein 1 OS=Mus musculus OX=10090 GN=Mtmr1 PE=1 SV=1	Mtmr1	11	11.10.10.10.8.9	11	5.3228e+06	4.93411e+06	5.10139e+06	1.87669e+06	1.67614e+06	2.03234e+06	2.41855e+06	2.33665e+06	2.51223e+06	2.23878e+06	3.81	9.59	4.9	2.74983	0.00099006	0.00539215	Up
Q7TQ95	Endoplasmic reticulum junction formation protein lunapark OS=Mus musculus OX=10090 GN=Lnpk PE=1 SV=1	Lnpk	6	6.6.6.6.6.6	6	4.39445e+06	4.88531e+06	4.12675e+06	2.33834e+06	2.44593e+06	2.6374e+06	1.882e+06	2.08609e+06	2.51067e+06	2.29643e+06	8.61	6.12	12.3	1.8064	0.00100153	0.00544336	Up
P39087	Glutamate receptor ionotropic, kainate 2 OS=Mus musculus OX=10090 GN=Grik2 PE=1 SV=4	Grik2	8	8.8.8.4.5.5	8	3.41124e+06	2.79567e+06	3.47536e+06	392766	398956	402170	820218	765322	728085	694008	11.6	1.2	7.19	8.10983	0.00100559	0.00545711	Up
Q99PU8	ATP-dependent RNA helicase DHX30 OS=Mus musculus OX=10090 GN=Dhx30 PE=1 SV=1	Dhx30	11	10.9.10.11.11.8	11	2.81629e+06	2.69472e+06	2.83826e+06	1.80559e+06	1.61329e+06	1.71346e+06	2.34923e+06	2.44242e+06	2.58562e+06	2.78365e+06	2.78	5.62	7.45	1.62679	0.00100862	0.00545711	Up
Q8BHN3	Neutral alpha-glucosidase AB OS=Mus musculus OX=10090 GN=Ganab PE=1 SV=1	Ganab	21	18.19.18.13.16.15	21	8.65132e+06	9.5689e+06	9.44658e+06	5.41168e+06	5.79696e+06	6.21156e+06	9.07475e+06	9.59888e+06	9.96827e+06	9.16541e+06	5.4	6.89	4.37	1.5882	0.00101111	0.00545711	Up
P52795	Ephrin-B1 OS=Mus musculus OX=10090 GN=Efnb1 PE=1 SV=1	Efnb1	4	4.4.4.4.4.4	4	5.17489e+06	6.73256e+06	6.17633e+06	2.27102e+06	2.58337e+06	2.16557e+06	3.07038e+06	3.06296e+06	3.19892e+06	3.15785e+06	13.1	9.29	2.14	2.57605	0.00101264	0.00545711	Up
P52760	2-iminobutanoate/2-iminopropanoate deaminase OS=Mus musculus OX=10090 GN=Rida PE=1 SV=3	Rida	3	1.1.1.-.-.-	3	107308	154933	87611.2	20545.7	13103.6	15789	543189	596024	541085	600315	29.7	22.9	5.68	7.07657	0.00101306	0.00545711	Up
Q5DTX6	Junctional cadherin 5-associated protein OS=Mus musculus OX=10090 GN=Jcad PE=1 SV=2	Jcad	25	23.22.24.19.20.21	25	2.34049e+07	1.89601e+07	2.23044e+07	4.55989e+06	5.11817e+06	6.54232e+06	8.92912e+06	8.21865e+06	8.2113e+06	8.69139e+06	10.7	18.9	4.2	3.98692	0.00101433	0.00545711	Up
Q3TP92	CTD nuclear envelope phosphatase 1 OS=Mus musculus OX=10090 GN=Ctdnep1 PE=1 SV=2	Ctdnep1	1	1.1.1.-.-.-	1	98876.7	74981.9	84435.1	5816.16	3456.86	5958.45	3422.93	6409.29	11502.8	11441.5	14	27.7	48.5	16.9579	0.00102433	0.00548809	Up
Q9ERI6	Retinol dehydrogenase 14 OS=Mus musculus OX=10090 GN=Rdh14 PE=1 SV=1	Rdh14	8	7.7.7.8.8.8	8	3.88227e+07	3.148e+07	3.93967e+07	4.30472e+06	4.30041e+06	4.20819e+06	1.55302e+07	1.51022e+07	1.57173e+07	1.73664e+07	12.1	1.28	6.23	8.56136	0.00102999	0.00550657	Up
P09055	Integrin beta-1 OS=Mus musculus OX=10090 GN=Itgb1 PE=1 SV=1	Itgb1	16	10.12.10.5.8.7	16	2.70145e+06	3.62216e+06	2.6676e+06	488690	740337	711158	4.0113e+06	3.83444e+06	4.07863e+06	3.89427e+06	18.1	21.3	2.8	4.6342	0.00104448	0.00556777	Up
O70146	Dual specificity testis-specific protein kinase 1 OS=Mus musculus OX=10090 GN=Tesk1 PE=1 SV=3	Tesk1	2	2.2.2.1.1.2	2	303526	262499	276240	73798	86585.5	98147.4	131513	155326	150047	147786	7.44	14.1	7.02	3.25789	0.00104699	0.0055755	Up
Q60603	Potassium voltage-gated channel subfamily H member 1 OS=Mus musculus OX=10090 GN=Kcnh1 PE=1 SV=2	Kcnh1	13	13.12.13.13.11.11	11	6.35132e+06	4.87793e+06	5.96778e+06	2.50238e+06	2.33672e+06	1.95699e+06	2.36339e+06	2.78062e+06	2.39951e+06	2.31014e+06	13.3	12.3	8.71	2.53043	0.00104988	0.00557959	Up
Q99JP7	Glutathione hydrolase 7 OS=Mus musculus OX=10090 GN=Ggt7 PE=1 SV=2	Ggt7	10	10.10.9.9.9.9	10	7.57083e+06	7.26001e+06	7.61867e+06	4.48553e+06	3.97928e+06	4.14129e+06	4.16296e+06	4.26313e+06	4.46424e+06	4.29348e+06	2.6	6.15	2.92	1.78085	0.00107058	0.00567403	Up
P62082	40S ribosomal protein S7 OS=Mus musculus OX=10090 GN=Rps7 PE=1 SV=1	Rps7	6	5.6.6.6.6.6	6	1.68116e+06	1.48796e+06	1.59271e+06	938305	977649	921307	1.57513e+06	1.46039e+06	1.37115e+06	1.51372e+06	6.09	3.06	5.84	1.67832	0.00107778	0.00568777	Up
Q3TDQ1	Dolichyl-diphosphooligosaccharide--protein glycosyltransferase subunit STT3B OS=Mus musculus OX=10090 GN=Stt3b PE=1 SV=2	Stt3b	7	7.7.7.4.4.2	7	5.81109e+06	5.60211e+06	5.35225e+06	496434	686104	625185	2.63627e+06	2.53547e+06	2.64146e+06	2.71483e+06	4.11	16.1	2.8	9.27435	0.00108318	0.00569915	Up
Q8R4G0	Netrin-G1 OS=Mus musculus OX=10090 GN=Ntng1 PE=1 SV=2	Ntng1	4	3.3.3.2.1.2	4	435645	524275	455701	240138	234275	273917	506753	504560	567737	513204	9.85	8.58	5.74	1.89171	0.00108596	0.00570238	Up
Q99LR1	Lysophosphatidylserine lipase ABHD12 OS=Mus musculus OX=10090 GN=Abhd12 PE=1 SV=2	Abhd12	14	14.13.14.14.12.11	14	2.42496e+07	2.47793e+07	2.37685e+07	5.82262e+06	6.93539e+06	6.75563e+06	1.40066e+07	1.36045e+07	1.33194e+07	1.39156e+07	2.08	9.18	2.28	3.73059	0.00109873	0.00575032	Up
Q61418	H(+)/Cl(-) exchange transporter 4 OS=Mus musculus OX=10090 GN=Clcn4 PE=2 SV=2	Clcn4	4	4.4.4.3.4.4	3	1.6892e+06	1.58646e+06	1.84367e+06	982385	900444	1.06453e+06	1.39825e+06	1.57869e+06	1.64089e+06	1.59841e+06	7.59	8.35	6.89	1.73692	0.00110562	0.00576884	Up
Q80TY0	Formin-binding protein 1 OS=Mus musculus OX=10090 GN=Fnbp1 PE=1 SV=2	Fnbp1	10	8.7.9.10.9.8	10	4.31883e+06	4.76446e+06	4.60137e+06	2.49056e+06	2.54586e+06	2.5657e+06	3.34432e+06	3.03072e+06	3.08651e+06	2.75972e+06	4.94	1.54	7.85	1.80011	0.00110628	0.00576884	Up
Q9QWI6	SRC kinase signaling inhibitor 1 OS=Mus musculus OX=10090 GN=Srcin1 PE=1 SV=2	Srcin1	138	134.135.136.132.135.133	138	2.17632e+09	2.20902e+09	2.14211e+09	1.1076e+09	1.10164e+09	1.00226e+09	1.11896e+09	1.0996e+09	1.10559e+09	1.12384e+09	1.54	5.53	1.02	2.03252	0.00110899	0.00577729	Up
Q8K0V2	DCN1-like protein 3 OS=Mus musculus OX=10090 GN=Dcun1d3 PE=2 SV=1	Dcun1d3	2	2.2.2.2.2.2	2	170037	153406	156326	92063.6	84537.1	77092	123224	114452	138972	133487	5.55	8.85	8.54	1.89114	0.00111017	0.00577769	Up
Q8BHJ7	Gamma-aminobutyric acid receptor subunit alpha-5 OS=Mus musculus OX=10090 GN=Gabra5 PE=1 SV=1	Gabra5	3	3.3.3.2.2.2	3	7.11457e+06	7.3986e+06	8.38913e+06	475017	354663	279026	2.71969e+06	2.67361e+06	2.89472e+06	2.54207e+06	8.76	26.7	5.38	20.6568	0.00111555	0.00579345	Up
Q2PZL6	Protocadherin Fat 4 OS=Mus musculus OX=10090 GN=Fat4 PE=1 SV=2	Fat4	1	1.1.1.1.1.1	1	549698	452288	443037	211175	245980	205847	375304	390741	428304	508764	12.3	9.86	14	2.17952	0.00111656	0.00579345	Up
Q3USH1	Inhibitory synaptic factor 2A OS=Mus musculus OX=10090 GN=Insyn2a PE=1 SV=1	Insyn2a	6	6.6.6.4.6.6	6	7.21097e+06	6.51567e+06	5.94853e+06	3.64224e+06	3.2442e+06	2.9531e+06	3.31442e+06	3.28388e+06	3.98034e+06	3.76486e+06	9.64	10.5	9.56	1.9996	0.00112089	0.00579345	Up
Q8BXZ1	Protein disulfide-isomerase TMX3 OS=Mus musculus OX=10090 GN=Tmx3 PE=1 SV=2	Tmx3	3	2.3.3.3.3.3	3	1.26549e+06	1.49872e+06	1.17958e+06	518905	634796	611850	575261	627229	595232	587876	12.6	10.4	3.71	2.23375	0.00113401	0.00584407	Up
Q3UVK0	Endoplasmic reticulum metallopeptidase 1 OS=Mus musculus OX=10090 GN=Ermp1 PE=1 SV=2	Ermp1	4	4.4.4.3.4.4	4	883626	1.14368e+06	1.0174e+06	293480	251672	361901	430700	377152	408617	465030	12.8	18.4	8.8	3.3567	0.00114716	0.00589929	Up
Q62313	Trans-Golgi network integral membrane protein 1 OS=Mus musculus OX=10090 GN=Tgoln1 PE=1 SV=1	Tgoln1	2	1.1.1.1.1.1	2	773715	971002	959826	73643.9	94393.4	125115	1.5355e+06	408130	381074	466559	12.3	26.5	80.2	9.22574	0.00115102	0.0059068	Up
P63321	Ras-related protein Ral-A OS=Mus musculus OX=10090 GN=Rala PE=1 SV=1	Rala	4	4.4.4.4.4.4	1	7.3885e+06	7.70707e+06	7.35073e+06	4.4887e+06	4.7972e+06	4.28139e+06	5.3972e+06	5.01626e+06	4.48937e+06	4.98433e+06	2.62	5.74	7.49	1.65444	0.00115669	0.00590896	Up
Q9Z351	Potassium voltage-gated channel subfamily KQT member 2 OS=Mus musculus OX=10090 GN=Kcnq2 PE=1 SV=1	Kcnq2	14	14.14.14.13.13.13	13	2.56528e+07	2.50919e+07	2.79524e+07	1.00436e+07	1.00722e+07	1.00261e+07	1.27465e+07	1.27649e+07	1.22372e+07	1.14658e+07	5.78	0.231	4.96	2.61089	0.00115881	0.00590936	Up
Q50L42	Cytosolic phospholipase A2 epsilon OS=Mus musculus OX=10090 GN=Pla2g4e PE=1 SV=1	Pla2g4e	1	1.1.1.1.1.1	1	73200	75168.8	83960.3	48493.1	45408.9	51330.8	41581.1	47687.5	60513.8	55501.1	7.4	6.12	16.3	1.5997	0.00116662	0.00593098	Up
Q1RLL3	Copine-9 OS=Mus musculus OX=10090 GN=Cpne9 PE=1 SV=1	Cpne9	2	2.2.2.1.1.1	2	802468	580771	829362	129098	146174	156319	440774	430517	328723	172118	18.5	9.56	36.3	5.12662	0.00117296	0.00595483	Up
Q924X6	Low-density lipoprotein receptor-related protein 8 OS=Mus musculus OX=10090 GN=Lrp8 PE=1 SV=2	Lrp8	2	2.2.2.2.2.2	2	153158	221615	182305	53669.6	59753	46450	98425.4	94486.8	91217.2	103652	18.5	12.5	5.52	3.48451	0.00117357	0.00595483	Up
Q03145	Ephrin type-A receptor 2 OS=Mus musculus OX=10090 GN=Epha2 PE=1 SV=3	Epha2	1	1.1.1.1.1.1	1	1.10186e+07	1.09972e+07	1.07848e+07	7.08032e+06	6.685e+06	7.19728e+06	8.9895e+06	9.87232e+06	9.55443e+06	9.50123e+06	1.18	3.84	3.85	1.56472	0.00118055	0.00597617	Up
Q3TRM4	Patatin-like phospholipase domain-containing protein 6 OS=Mus musculus OX=10090 GN=Pnpla6 PE=1 SV=2	Pnpla6	3	3.3.3.3.3.3	3	120804	120302	134973	83395.9	85860.3	76516.4	129082	115958	123173	112551	6.64	5.91	6.16	1.53019	0.00118118	0.00597617	Up
Q9DC07	LIM zinc-binding domain-containing Nebulette OS=Mus musculus OX=10090 GN=Nebl PE=1 SV=1	Nebl	17	16.16.17.17.17.16	17	7.49318e+07	7.74473e+07	7.24845e+07	4.58285e+07	5.07707e+07	4.56465e+07	5.20416e+07	4.5724e+07	4.90178e+07	4.75224e+07	3.31	6.13	5.5	1.58081	0.00118417	0.00598554	Up
Q8R5J9	PRA1 family protein 3 OS=Mus musculus OX=10090 GN=Arl6ip5 PE=1 SV=2	Arl6ip5	8	8.8.8.7.7.7	8	1.24174e+07	1.20227e+07	1.24414e+07	2.57443e+06	2.06966e+06	2.43371e+06	6.12603e+06	6.13385e+06	6.08827e+06	5.77885e+06	1.91	11	2.81	5.21088	0.00119654	0.00603073	Up
P04627	Serine/threonine-protein kinase A-Raf OS=Mus musculus OX=10090 GN=Araf PE=1 SV=2	Araf	13	13.13.13.10.11.10	13	7.25307e+07	7.24645e+07	7.51641e+07	3.23753e+07	3.20299e+07	2.84027e+07	3.75793e+07	3.67962e+07	3.50184e+07	3.55901e+07	2.1	7.11	3.19	2.3722	0.00119923	0.00603852	Up
Q8C0K5	Solute carrier family 25 member 16 OS=Mus musculus OX=10090 GN=Slc25a16 PE=1 SV=1	Slc25a16	2	2.2.2.1.2.2	2	418800	473720	483345	233035	197481	242649	337659	343140	362681	376325	7.59	10.6	5.03	2.04387	0.00120675	0.00605902	Up
Q8R0S2	IQ motif and SEC7 domain-containing protein 1 OS=Mus musculus OX=10090 GN=Iqsec1 PE=1 SV=2	Iqsec1	25	25.25.25.25.23.25	25	2.98589e+07	2.67047e+07	2.97182e+07	1.72302e+07	1.64802e+07	1.6318e+07	1.60973e+07	1.66369e+07	1.73226e+07	1.61521e+07	6.2	2.92	3.43	1.72465	0.00121174	0.00606376	Up
Q6ZWQ0	Nesprin-2 OS=Mus musculus OX=10090 GN=Syne2 PE=1 SV=2	Syne2	16	16.16.16.11.13.11	16	8.92306e+06	8.70974e+06	8.79454e+06	1.18004e+06	1.46146e+06	1.43781e+06	3.47046e+06	3.36651e+06	3.20324e+06	3.36478e+06	1.22	11.5	3.29	6.4784	0.00121602	0.00607279	Up
Q922P8	Transmembrane protein 132A OS=Mus musculus OX=10090 GN=Tmem132a PE=1 SV=2	Tmem132a	13	12.12.12.9.9.10	13	8.80845e+06	8.83121e+06	8.56406e+06	1.70276e+06	2.09667e+06	1.83933e+06	2.98784e+06	3.02739e+06	3.20923e+06	3.24865e+06	1.7	10.6	4.16	4.64707	0.00121881	0.00607906	Up
Q9EP72	ER membrane protein complex subunit 7 OS=Mus musculus OX=10090 GN=Emc7 PE=1 SV=1	Emc7	1	1.1.1.-.-.-	1	302121	509489	352702	2620.52	6165.76	7101.99	162250	165541	189644	219301	27.9	44.6	14.3	73.2813	0.00122565	0.00610738	Up
P62849	40S ribosomal protein S24 OS=Mus musculus OX=10090 GN=Rps24 PE=1 SV=1	Rps24	1	1.1.1.1.1.1	1	376469	334501	326755	186702	193527	202695	307785	319827	353671	350369	7.73	4.13	6.8	1.78021	0.00122703	0.00610848	Up
Q31125	Zinc transporter SLC39A7 OS=Mus musculus OX=10090 GN=Slc39a7 PE=1 SV=2	Slc39a7	3	3.2.3.2.2.2	3	2.11249e+06	2.19818e+06	1.87736e+06	1.01907e+06	1.21874e+06	1.02837e+06	1.70483e+06	1.59857e+06	1.66213e+06	1.48181e+06	8.05	10.4	6.02	1.89458	0.00123533	0.00614401	Up
P97765	WW domain-binding protein 2 OS=Mus musculus OX=10090 GN=Wbp2 PE=1 SV=1	Wbp2	5	5.5.5.5.5.5	5	3.46826e+06	3.18918e+06	3.18064e+06	1.6405e+06	1.86705e+06	1.57471e+06	2.49509e+06	2.383e+06	2.56074e+06	2.60913e+06	4.99	9.05	3.9	1.93577	0.00123855	0.00614484	Up
P48168	Glycine receptor subunit beta OS=Mus musculus OX=10090 GN=Glrb PE=1 SV=2	Glrb	6	6.6.6.2.3.3	6	2.42459e+06	3.21188e+06	3.26425e+06	793673	809124	695354	1.32094e+06	2.00374e+06	2.03775e+06	1.93689e+06	15.9	8.06	18.6	3.87299	0.00125611	0.0061948	Up
Q64735	Complement component receptor 1-like protein OS=Mus musculus OX=10090 GN=Cr1l PE=1 SV=1	Cr1l	9	9.9.9.9.7.7	9	9.45684e+06	1.25454e+07	1.25922e+07	2.23425e+06	2.05225e+06	2.30029e+06	5.96069e+06	5.49323e+06	4.53524e+06	4.17704e+06	15.6	5.85	16.4	5.2521	0.00128148	0.00630221	Up
Q810B8	SLIT and NTRK-like protein 4 OS=Mus musculus OX=10090 GN=Slitrk4 PE=1 SV=2	Slitrk4	7	7.6.7.5.4.4	7	5.7454e+06	6.23998e+06	5.98248e+06	418213	594319	434931	2.50654e+06	2.65607e+06	2.56686e+06	2.51141e+06	4.13	20.1	2.72	12.4133	0.00128988	0.00633168	Up
Q80TL1	Adenylate cyclase type 2 OS=Mus musculus OX=10090 GN=Adcy2 PE=1 SV=2	Adcy2	9	7.9.8.8.6.7	9	2.82716e+06	3.20917e+06	3.12673e+06	1.17857e+06	1.10032e+06	909724	2.29309e+06	2.50287e+06	2.66808e+06	2.34277e+06	6.58	13	6.92	2.87368	0.00129576	0.00635065	Up
Q8CAE9	Podocalyxin-like protein 2 OS=Mus musculus OX=10090 GN=Podxl2 PE=1 SV=2	Podxl2	1	1.1.1.1.1.1	1	654786	640271	637597	159974	171965	191809	216869	236932	206659	293203	1.44	9.21	16.2	3.69005	0.00129615	0.00635065	Up
Q6P5E4	UDP-glucose:glycoprotein glucosyltransferase 1 OS=Mus musculus OX=10090 GN=Uggt1 PE=1 SV=4	Uggt1	7	6.7.6.4.4.6	7	2.23636e+06	2.66629e+06	2.42993e+06	731858	826060	986750	2.0924e+06	2.21251e+06	2.17067e+06	1.956e+06	8.81	15.2	5.35	2.88155	0.00130118	0.00636348	Up
O54828	Regulator of G-protein signaling 9 OS=Mus musculus OX=10090 GN=Rgs9 PE=1 SV=3	Rgs9	4	4.4.4.1.3.2	4	681046	505100	623144	196296	237725	235286	203943	218175	242390	249691	14.9	10.4	9.29	2.70323	0.00130286	0.00636553	Up
O08917	Flotillin-1 OS=Mus musculus OX=10090 GN=Flot1 PE=1 SV=1	Flot1	14	14.14.13.14.14.14	14	1.75805e+07	1.58534e+07	1.57738e+07	1.04856e+07	1.11157e+07	1.04042e+07	1.20881e+07	1.21147e+07	1.27831e+07	1.33247e+07	6.22	3.65	4.71	1.53748	0.00131298	0.00640334	Up
Q8C172	Ceramide synthase 6 OS=Mus musculus OX=10090 GN=Cers6 PE=1 SV=1	Cers6	1	1.1.1.1.1.1	1	262384	233686	267830	166635	164736	150143	173051	183247	190191	218944	7.2	5.62	10.3	1.58645	0.00131875	0.00642554	Up
Q9R1Q8	Transgelin-3 OS=Mus musculus OX=10090 GN=Tagln3 PE=1 SV=1	Tagln3	14	13.12.13.13.13.13	12	5.76263e+07	5.65219e+07	5.9578e+07	3.14848e+07	3.1099e+07	2.77761e+07	3.23871e+07	3.42411e+07	3.52107e+07	3.13633e+07	2.67	6.77	5.24	1.9226	0.0013222	0.00643641	Up
Q3TUH1	Phosphatidate cytidylyltransferase, mitochondrial OS=Mus musculus OX=10090 GN=Tamm41 PE=1 SV=2	Tamm41	3	3.3.3.3.3.3	3	1.37206e+06	1.54634e+06	1.42417e+06	857796	991256	919868	1.26978e+06	1.42125e+06	1.39768e+06	1.30618e+06	6.18	7.24	5.36	1.56832	0.00132974	0.00646712	Up
P50571	Gamma-aminobutyric acid receptor subunit beta-1 OS=Mus musculus OX=10090 GN=Gabrb1 PE=1 SV=1	Gabrb1	6	6.6.6.4.5.4	6	6.24328e+06	5.85731e+06	6.96503e+06	1.04246e+06	824957	670264	2.00451e+06	2.47024e+06	2.25157e+06	2.07704e+06	8.85	22.1	9.42	7.51301	0.00136301	0.00658829	Up
Q8R3I2	Lysophospholipid acyltransferase 2 OS=Mus musculus OX=10090 GN=Mboat2 PE=1 SV=1	Mboat2	2	2.2.2.1.1.1	2	672387	663755	619242	248191	302800	263355	439202	463085	498290	413031	4.38	10.4	7.99	2.40117	0.00136363	0.00658829	Up
Q9JI46	Diphosphoinositol polyphosphate phosphohydrolase 1 OS=Mus musculus OX=10090 GN=Nudt3 PE=1 SV=1	Nudt3	6	4.5.5.4.4.4	6	6.91835e+06	6.03249e+06	6.83708e+06	4.33051e+06	4.12264e+06	3.74987e+06	3.62576e+06	3.68046e+06	3.48183e+06	3.42874e+06	7.42	7.23	3.33	1.62156	0.00137144	0.00660297	Up
Q63959	Potassium voltage-gated channel subfamily C member 3 OS=Mus musculus OX=10090 GN=Kcnc3 PE=1 SV=3	Kcnc3	4	4.4.4.3.4.4	4	2.41922e+06	2.5861e+06	2.78999e+06	1.11673e+06	856690	951654	1.13179e+06	1.16572e+06	1.29819e+06	1.20292e+06	7.15	13.5	5.99	2.66499	0.00137571	0.00661745	Up
Q80TS7	Dendrin OS=Mus musculus OX=10090 GN=Ddn PE=1 SV=3	Ddn	14	14.13.14.6.4.7	14	1.59957e+07	1.66819e+07	1.78044e+07	867475	831890	554499	4.9328e+06	5.42959e+06	5.24698e+06	5.33392e+06	5.43	22.8	4.11	22.398	0.00138122	0.00663188	Up
P05201	Aspartate aminotransferase, cytoplasmic OS=Mus musculus OX=10090 GN=Got1 PE=1 SV=3	Got1	9	9.9.7.6.8.7	9	3.70569e+06	3.63153e+06	4.11452e+06	1.42791e+06	1.45071e+06	1.44014e+06	2.78757e+06	2.81431e+06	2.86083e+06	3.15037e+06	6.81	0.793	5.77	2.65163	0.00138459	0.00664201	Up
Q3TDN2	FAS-associated factor 2 OS=Mus musculus OX=10090 GN=Faf2 PE=1 SV=2	Faf2	6	5.5.6.5.4.4	6	722647	626710	680818	461014	400932	421108	904514	878560	741130	792651	7.11	7.15	9.13	1.5823	0.00139278	0.00666918	Up
Q8C3B8	Protein RFT1 homolog OS=Mus musculus OX=10090 GN=Rft1 PE=2 SV=2	Rft1	1	1.1.1.-.1.1	1	53844.9	65542.5	61403.8	19613	20069.5	25945.1	66461.5	60979	54728.1	48612.3	9.84	16.1	13.4	2.7548	0.00139674	0.00668204	Up
Q8R570	Synaptosomal-associated protein 47 OS=Mus musculus OX=10090 GN=Snap47 PE=1 SV=1	Snap47	22	22.20.21.21.20.19	22	3.26452e+07	2.79705e+07	3.08228e+07	1.73768e+07	1.83544e+07	2.01384e+07	2.29229e+07	2.13221e+07	2.21536e+07	2.04767e+07	7.73	7.52	4.86	1.63664	0.00140176	0.00669393	Up
Q6ZPR4	Potassium channel subfamily T member 1 OS=Mus musculus OX=10090 GN=Kcnt1 PE=1 SV=2	Kcnt1	3	3.3.3.2.2.2	3	1.20943e+06	992386	1.05092e+06	222980	265020	175678	686770	704558	695578	737519	10.4	20.2	3.14	4.90108	0.00140676	0.00670016	Up
B1AUH1	Receptor-type tyrosine-protein phosphatase U OS=Mus musculus OX=10090 GN=Ptpru PE=1 SV=1	Ptpru	4	4.4.4.3.3.3	4	417459	451365	402943	56529.3	56347.8	77389.7	122171	160090	174986	119113	5.86	19.1	19.3	6.68412	0.00140688	0.00670016	Up
Q8BG39	Synaptic vesicle glycoprotein 2B OS=Mus musculus OX=10090 GN=Sv2b PE=1 SV=1	Sv2b	17	16.16.16.16.16.16	16	2.48302e+07	2.34094e+07	2.54966e+07	1.28997e+07	1.28467e+07	1.2803e+07	2.15357e+07	2.1615e+07	2.16227e+07	2.12514e+07	4.34	0.377	0.811	1.91278	0.00141249	0.00671474	Up
P20108	Thioredoxin-dependent peroxide reductase, mitochondrial OS=Mus musculus OX=10090 GN=Prdx3 PE=1 SV=1	Prdx3	10	10.10.10.9.10.10	10	2.9328e+07	3.14207e+07	2.82083e+07	1.6048e+07	1.88263e+07	1.78936e+07	2.02151e+07	2.08603e+07	2.04517e+07	1.99255e+07	5.5	8.04	1.94	1.68582	0.00141592	0.00671891	Up
Q9CQ69	Cytochrome b-c1 complex subunit 8 OS=Mus musculus OX=10090 GN=Uqcrq PE=1 SV=3	Uqcrq	3	3.3.2.2.3.3	3	820569	933592	901699	567861	556881	528502	961313	927629	1.02099e+06	970240	6.58	3.69	3.98	1.60645	0.001433	0.00678775	Up
Q9CYN2	Signal peptidase complex subunit 2 OS=Mus musculus OX=10090 GN=Spcs2 PE=1 SV=1	Spcs2	5	5.5.5.4.5.5	5	3.41375e+06	3.20345e+06	3.43889e+06	1.73002e+06	1.94019e+06	2.00039e+06	2.59931e+06	2.45367e+06	2.51303e+06	2.4249e+06	3.86	7.51	3.08	1.77337	0.00144419	0.00682502	Up
Q7TNV1	Ceramide synthase OS=Mus musculus OX=10090 GN=Tlcd3b PE=1 SV=2	Tlcd3b	1	-.1.1.-.-.-	1	363595	346470	374597	1387.59	2680.82	2471.34	925.422	2903.51	7034.25	8157.59	3.92	31.8	71.7	165.857	0.00144658	0.00682502	Up
Q9CQB5	CDGSH iron-sulfur domain-containing protein 2 OS=Mus musculus OX=10090 GN=Cisd2 PE=1 SV=1	Cisd2	3	3.3.3.2.3.3	3	4.55761e+06	5.57551e+06	4.85295e+06	512030	524709	793268	1.90285e+06	2.13114e+06	1.75663e+06	1.90249e+06	10.5	26	8.05	8.18907	0.00145074	0.00682502	Up
Q3TWN3	Metal transporter CNNM2 OS=Mus musculus OX=10090 GN=Cnnm2 PE=1 SV=3	Cnnm2	1	1.1.1.1.1.1	1	219017	270894	293315	89773.4	81365	112329	116285	130434	118426	124513	14.6	16.9	5.21	2.76302	0.0014519	0.00682502	Up
TurboID	miniTurbo or TurboID		35	33.33.33.32.33.33	12	1.30107e+09	1.68205e+09	1.41873e+09	5.76228e+08	6.27493e+08	7.3776e+08	8.2293e+08	9.26444e+08	9.61592e+08	8.70986e+08	13.3	12.8	6.82	2.26727	0.00145252	0.00682502	Up
Q3UUQ7	GPI inositol-deacylase OS=Mus musculus OX=10090 GN=Pgap1 PE=1 SV=3	Pgap1	11	11.11.11.11.11.11	11	5.16651e+06	4.43964e+06	4.47356e+06	2.67287e+06	2.68075e+06	3.02152e+06	3.89885e+06	3.59566e+06	3.87448e+06	3.89563e+06	8.74	7.13	3.86	1.68113	0.0014585	0.00684703	Up
O54951	Semaphorin-6B OS=Mus musculus OX=10090 GN=Sema6b PE=1 SV=1	Sema6b	1	1.1.1.-.1.1	1	249864	260291	225476	140801	119819	114871	114063	113776	128700	120590	7.29	11	5.89	1.95911	0.00146656	0.00687876	Up
Q80UP8	Sodium-dependent phosphate transporter 2 OS=Mus musculus OX=10090 GN=Slc20a2 PE=1 SV=2	Slc20a2	8	5.4.5.2.2.3	8	1.19111e+06	1.28952e+06	1.36462e+06	514483	639575	613269	1.78542e+06	2.08424e+06	1.8249e+06	2.09919e+06	6.79	11.2	8.54	2.17574	0.00147293	0.00688144	Up
D3YXJ0	Diacylglycerol kinase eta OS=Mus musculus OX=10090 GN=Dgkh PE=1 SV=2	Dgkh	25	25.22.25.25.22.23	25	1.60061e+07	1.46936e+07	1.54655e+07	8.52197e+06	8.60547e+06	8.62925e+06	8.711e+06	9.08646e+06	8.76035e+06	8.9984e+06	4.29	0.656	2.05	1.79236	0.00147298	0.00688144	Up
Q9QXY6	EH domain-containing protein 3 OS=Mus musculus OX=10090 GN=Ehd3 PE=1 SV=2	Ehd3	53	52.53.52.50.50.50	34	3.39031e+08	4.09418e+08	3.63464e+08	1.99326e+08	1.79248e+08	1.90763e+08	1.91178e+08	1.95954e+08	1.96071e+08	1.99968e+08	9.64	5.31	1.84	1.953	0.00147453	0.00688144	Up
Q6NSW3	A-kinase anchor protein SPHKAP OS=Mus musculus OX=10090 GN=Sphkap PE=1 SV=2	Sphkap	19	19.19.19.19.18.19	19	9.64626e+06	9.60508e+06	9.77811e+06	3.71044e+06	3.21189e+06	3.33241e+06	5.44859e+06	4.51963e+06	3.91952e+06	4.30787e+06	0.934	7.61	14.3	2.83083	0.00149486	0.00695576	Up
Q9Z1G4	V-type proton ATPase 116 kDa subunit a 1 OS=Mus musculus OX=10090 GN=Atp6v0a1 PE=1 SV=3	Atp6v0a1	29	29.27.26.26.24.26	29	4.93895e+07	4.65965e+07	4.79206e+07	3.16727e+07	2.86973e+07	2.8251e+07	3.95971e+07	4.04877e+07	3.97993e+07	4.12917e+07	2.91	6.3	1.9	1.62384	0.0015033	0.00698272	Up
Q6WQJ1	Diacylglycerol lipase-alpha OS=Mus musculus OX=10090 GN=Dagla PE=1 SV=2	Dagla	18	17.17.17.17.18.16	18	2.12182e+07	1.82792e+07	2.04703e+07	8.75275e+06	6.94977e+06	6.78043e+06	1.44439e+07	1.40959e+07	1.4786e+07	1.46514e+07	7.64	14.6	2.07	2.66725	0.00150629	0.00699045	Up
O35855	Branched-chain-amino-acid aminotransferase, mitochondrial OS=Mus musculus OX=10090 GN=Bcat2 PE=1 SV=2	Bcat2	3	3.3.3.2.3.3	3	887593	769273	789186	538737	502106	484657	595101	640825	686728	704160	7.77	5.43	7.46	1.60344	0.00150809	0.00699267	Up
Q9ERZ3	Muscarinic acetylcholine receptor M3 OS=Mus musculus OX=10090 GN=Chrm3 PE=1 SV=1	Chrm3	3	3.3.3.3.2.3	3	2.33936e+06	1.82377e+06	2.45411e+06	688210	581616	443474	365909	324829	489503	351241	15.2	21.5	19.1	3.86228	0.00151724	0.00702272	Up
Q62413	Ephrin type-A receptor 6 OS=Mus musculus OX=10090 GN=Epha6 PE=1 SV=2	Epha6	4	4.4.4.2.2.2	3	176390	210014	184916	92045	105990	111972	140997	124408	126464	167129	9.18	9.9	14.1	1.84292	0.0015195	0.00702703	Up
Q8K135	Dyslexia-associated protein KIAA0319-like protein OS=Mus musculus OX=10090 GN=Kiaa0319l PE=1 SV=1	Kiaa0319l	4	4.4.4.2.3.3	4	1.05689e+06	1.00158e+06	1.1534e+06	157438	182578	122016	1.17018e+06	1.01539e+06	890232	1.00222e+06	7.18	19.8	11.3	6.95162	0.00152615	0.00704214	Up
P0DP60	Ly-6/neurotoxin-like protein 1 OS=Mus musculus OX=10090 GN=Lynx1 PE=1 SV=1	Lynx1	3	3.3.3.3.3.3	3	1.92437e+06	2.10291e+06	2.20008e+06	1.15335e+06	1.34998e+06	1.16514e+06	1.78236e+06	1.77923e+06	1.85382e+06	1.82103e+06	6.74	9.02	1.95	1.69754	0.00152945	0.00704214	Up
Q8JZR0	Long-chain-fatty-acid--CoA ligase 5 OS=Mus musculus OX=10090 GN=Acsl5 PE=1 SV=1	Acsl5	2	2.2.2.2.2.2	2	151972	170223	167241	80954.1	96828.7	92926.8	135938	116461	128919	125277	6	9.17	6.4	1.80797	0.00154532	0.0071028	Up
P61215	Carbonic anhydrase-related protein 10 OS=Mus musculus OX=10090 GN=Ca10 PE=1 SV=1	Ca10	2	2.2.2.2.2.2	2	1.28218e+06	1.16705e+06	1.14396e+06	266240	202812	276816	431946	425340	398928	566876	6.18	16.1	16.5	4.81747	0.00155585	0.00713878	Up
Q8CAQ8	MICOS complex subunit Mic60 OS=Mus musculus OX=10090 GN=Immt PE=1 SV=1	Immt	33	29.28.27.28.30.27	33	1.98627e+07	2.14244e+07	2.18703e+07	1.20205e+07	1.3106e+07	1.40035e+07	1.77587e+07	1.811e+07	1.94461e+07	1.892e+07	5.01	7.61	4.13	1.61404	0.00155828	0.00714371	Up
Q8CIQ7	Dedicator of cytokinesis protein 3 OS=Mus musculus OX=10090 GN=Dock3 PE=1 SV=1	Dock3	48	46.46.45.38.41.41	44	5.77814e+07	4.7353e+07	5.46371e+07	1.53191e+07	1.59267e+07	1.53363e+07	2.41622e+07	2.54792e+07	2.61909e+07	2.40113e+07	10	2.23	4.22	3.42989	0.00157202	0.00718793	Up
Q8CBH5	Major facilitator superfamily domain-containing protein 6 OS=Mus musculus OX=10090 GN=Mfsd6 PE=1 SV=1	Mfsd6	2	2.2.2.2.2.2	2	584472	666092	620782	402094	385158	376423	356381	364567	394250	358125	6.56	3.36	4.79	1.60814	0.00158327	0.00723063	Up
P97717	Alpha-1B adrenergic receptor OS=Mus musculus OX=10090 GN=Adra1b PE=1 SV=2	Adra1b	4	4.4.4.4.4.3	4	2.19811e+06	1.94698e+06	2.33073e+06	540615	523022	379040	1.00314e+06	1.01987e+06	1.06546e+06	1.08286e+06	9.03	18.4	3.6	4.48875	0.00159068	0.00723834	Up
Q64151	Semaphorin-4C OS=Mus musculus OX=10090 GN=Sema4c PE=1 SV=1	Sema4c	2	2.2.2.1.2.2	2	1.53437e+06	1.26667e+06	1.71578e+06	361865	374704	336819	543660	647948	719830	667238	15	5.39	11.5	4.208	0.00159605	0.00723834	Up
Q8K097	Protein lifeguard 2 OS=Mus musculus OX=10090 GN=Faim2 PE=2 SV=1	Faim2	4	3.3.3.1.2.3	4	1.82909e+06	2.03118e+06	1.79805e+06	638329	658597	815962	3.18905e+06	4.02331e+06	3.92057e+06	3.87928e+06	6.71	13.8	10.1	2.678	0.00159677	0.00723834	Up
Q99L88	Beta-1-syntrophin OS=Mus musculus OX=10090 GN=Sntb1 PE=1 SV=4	Sntb1	4	4.4.4.2.3.3	4	716858	833003	732602	362497	367449	384715	716556	680449	570824	653635	8.28	3.14	9.46	2.04767	0.00160723	0.00724861	Up
Q8K207	Uncharacterized protein C1orf21 homolog OS=Mus musculus OX=10090 PE=1 SV=1		4	4.4.4.1.1.2	4	1.976e+06	2.23763e+06	2.15089e+06	107057	159505	167356	661120	656235	632353	794435	6.28	22.7	10.7	14.6676	0.00160729	0.00724861	Up
Q61070	Etoposide-induced protein 2.4 OS=Mus musculus OX=10090 GN=Ei24 PE=1 SV=3	Ei24	2	2.2.2.2.2.2	2	564149	512101	492605	344261	352677	322090	432418	377534	412029	418969	7.07	4.65	5.7	1.53956	0.00161005	0.00724948	Up
Q80TN4	DnaJ homolog subfamily C member 16 OS=Mus musculus OX=10090 GN=Dnajc16 PE=1 SV=2	Dnajc16	12	11.11.11.6.6.8	12	6.09201e+06	6.12668e+06	5.5222e+06	525570	632560	797415	2.70577e+06	2.57205e+06	2.57533e+06	2.34127e+06	5.74	21	5.95	9.07209	0.00161023	0.00724948	Up
Q8BLJ3	PI-PLC X domain-containing protein 3 OS=Mus musculus OX=10090 GN=Plcxd3 PE=1 SV=1	Plcxd3	4	4.4.4.2.3.4	4	2.20127e+06	2.52255e+06	2.17111e+06	1.36719e+06	1.33326e+06	1.52002e+06	1.62313e+06	1.59389e+06	1.46525e+06	1.43754e+06	8.47	7.07	6.03	1.63369	0.00161256	0.00725376	Up
P47199	Quinone oxidoreductase OS=Mus musculus OX=10090 GN=Cryz PE=1 SV=1	Cryz	5	5.5.5.5.5.5	5	3.18119e+06	3.56504e+06	3.12799e+06	1.40077e+06	1.72621e+06	1.67982e+06	2.13668e+06	2.70619e+06	2.63346e+06	2.51676e+06	7.24	11	10.1	2.05422	0.00161687	0.00726695	Up
O35526	Syntaxin-1A OS=Mus musculus OX=10090 GN=Stx1a PE=1 SV=3	Stx1a	12	12.12.12.11.12.12	12	2.84311e+07	2.76112e+07	2.53472e+07	1.60541e+07	1.66298e+07	1.68363e+07	1.54571e+07	1.54666e+07	1.60688e+07	1.62813e+07	5.89	2.46	2.66	1.64356	0.00163743	0.00731701	Up
Q80T79	CUB and sushi domain-containing protein 3 OS=Mus musculus OX=10090 GN=Csmd3 PE=1 SV=3	Csmd3	10	10.10.10.4.3.7	9	3.54589e+06	3.37537e+06	4.00693e+06	269448	260590	415680	1.05348e+06	1.34905e+06	1.37008e+06	1.41215e+06	8.97	27.6	12.6	11.5554	0.00163791	0.00731701	Up
Q61809	Leucine-rich repeat neuronal protein 1 OS=Mus musculus OX=10090 GN=Lrrn1 PE=2 SV=1	Lrrn1	1	1.1.1.1.1.1	1	27557.8	29383.2	39147.9	11384.9	9251.98	9193.4	23876.2	18722	20881.6	18151.6	19.5	12.6	12.7	3.22119	0.00163911	0.00731701	Up
Q9D6K5	Synaptojanin-2-binding protein OS=Mus musculus OX=10090 GN=Synj2bp PE=1 SV=1	Synj2bp	3	3.2.3.3.2.3	3	1.96806e+06	2.17166e+06	2.06365e+06	884405	1.08267e+06	970772	1.2433e+06	1.48234e+06	1.42684e+06	1.53269e+06	4.93	10.2	8.89	2.11153	0.0016447	0.00733246	Up
Q60700	Mitogen-activated protein kinase kinase kinase 12 OS=Mus musculus OX=10090 GN=Map3k12 PE=1 SV=1	Map3k12	3	3.3.3.3.3.3	3	320695	360477	379947	124886	165432	138949	186791	175904	156120	194217	8.54	14.4	9.29	2.47193	0.00164583	0.00733246	Up
P97438	Potassium channel subfamily K member 2 OS=Mus musculus OX=10090 GN=Kcnk2 PE=1 SV=3	Kcnk2	8	7.7.7.4.4.4	8	3.18323e+06	3.39577e+06	3.40797e+06	397159	533480	530300	1.69642e+06	1.82733e+06	1.87972e+06	2.17091e+06	3.8	16	10.6	6.83599	0.00166296	0.00738596	Up
Q78HU3	Multivesicular body subunit 12A OS=Mus musculus OX=10090 GN=Mvb12a PE=1 SV=1	Mvb12a	1	1.1.1.1.1.1	1	284284	310748	266182	154850	134680	122035	258219	321596	351545	200746	7.81	12.1	23.8	2.09253	0.00166809	0.00740249	Up
P70280	Vesicle-associated membrane protein 7 OS=Mus musculus OX=10090 GN=Vamp7 PE=1 SV=1	Vamp7	3	3.3.3.3.3.3	3	3.27447e+06	3.21165e+06	2.73193e+06	1.13355e+06	920777	1.26567e+06	1.59124e+06	1.98008e+06	1.88592e+06	1.82252e+06	9.66	15.7	9.1	2.77652	0.00167011	0.00740522	Up
O35136	Neural cell adhesion molecule 2 OS=Mus musculus OX=10090 GN=Ncam2 PE=1 SV=1	Ncam2	28	27.28.28.27.28.25	28	4.99376e+07	5.78192e+07	5.23203e+07	3.67492e+07	3.22721e+07	3.23999e+07	3.8939e+07	4.0856e+07	4.03003e+07	3.85593e+07	7.58	7.54	2.75	1.57834	0.00168048	0.00744494	Up
P19324	Serpin H1 OS=Mus musculus OX=10090 GN=Serpinh1 PE=1 SV=3	Serpinh1	3	3.3.3.3.3.3	3	778943	655925	742286	276916	215294	286389	390516	351777	423049	356049	8.7	14.9	8.76	2.79625	0.00168604	0.00745704	Up
Q64455	Receptor-type tyrosine-protein phosphatase eta OS=Mus musculus OX=10090 GN=Ptprj PE=1 SV=2	Ptprj	20	19.19.19.19.17.18	19	1.52546e+07	1.55091e+07	1.62983e+07	6.43057e+06	5.26011e+06	5.49866e+06	9.96781e+06	9.48508e+06	9.1544e+06	9.99986e+06	3.47	10.8	4.21	2.73786	0.00168778	0.00745763	Up
Q8R0G9	Nuclear pore complex protein Nup133 OS=Mus musculus OX=10090 GN=Nup133 PE=1 SV=2	Nup133	8	8.8.8.8.8.8	8	966399	921216	948020	470107	471416	531881	568674	633249	600186	644022	2.4	7.19	5.58	1.92455	0.001689	0.00745763	Up
Q9R031	Xenotropic and polytropic retrovirus receptor 1 homolog OS=Mus musculus castaneus OX=10091 GN=Xpr1 PE=2 SV=1	Xpr1	2	1.2.1.1.1.1	2	621493	575092	530295	105594	108102	74488.9	688742	665591	682476	773026	7.92	19.5	6.84	5.99225	0.00171573	0.00753942	Up
Q8K406	Leucine-rich repeat LGI family member 3 OS=Mus musculus OX=10090 GN=Lgi3 PE=1 SV=1	Lgi3	7	7.7.7.5.6.6	7	2.0453e+06	2.08623e+06	2.25683e+06	714048	776992	909146	1.66407e+06	1.55036e+06	1.56731e+06	1.40363e+06	5.27	12.4	6.95	2.66161	0.00171611	0.00753942	Up
Q920E5	Farnesyl pyrophosphate synthase OS=Mus musculus OX=10090 GN=Fdps PE=1 SV=1	Fdps	6	4.5.4.4.5.4	6	3.5393e+06	3.44632e+06	3.00914e+06	1.58638e+06	1.92484e+06	1.88702e+06	1.56326e+06	1.21777e+06	1.18647e+06	1.22899e+06	8.5	10.3	13.6	1.85149	0.00172296	0.00755068	Up
P61804	Dolichyl-diphosphooligosaccharide--protein glycosyltransferase subunit DAD1 OS=Mus musculus OX=10090 GN=Dad1 PE=1 SV=3	Dad1	1	1.1.1.1.1.1	1	3.04191e+06	3.66727e+06	3.02788e+06	635657	791322	505260	1.25254e+06	1.40646e+06	1.2023e+06	1.31877e+06	11.3	22.2	6.82	5.03926	0.00173234	0.00758548	Up
Q921I6	SH3 domain-binding protein 4 OS=Mus musculus OX=10090 GN=Sh3bp4 PE=1 SV=1	Sh3bp4	6	6.6.6.6.6.6	6	2.33862e+06	2.60001e+06	2.37894e+06	1.43851e+06	1.66925e+06	1.47708e+06	1.64388e+06	1.40179e+06	1.60454e+06	1.88352e+06	5.77	8.09	12.1	1.59603	0.0017339	0.00758597	Up
Q8BRG8	Transmembrane protein 209 OS=Mus musculus OX=10090 GN=Tmem209 PE=2 SV=1	Tmem209	1	1.1.1.1.1.1	1	353612	271764	292803	71451.6	103040	70411.8	140692	142368	195222	169843	13.9	22.7	16	3.74914	0.00177231	0.00770901	Up
Q8C145	Zinc transporter ZIP6 OS=Mus musculus OX=10090 GN=Slc39a6 PE=1 SV=1	Slc39a6	2	2.2.2.2.2.2	2	785357	842934	833512	298623	323984	259442	369417	362419	390885	346325	3.76	11.1	5.03	2.79101	0.001781	0.00773304	Up
Q60780	Growth arrest-specific protein 7 OS=Mus musculus OX=10090 GN=Gas7 PE=1 SV=1	Gas7	38	38.38.38.37.37.34	37	2.5638e+08	2.8008e+08	2.5621e+08	8.62928e+07	8.04389e+07	6.58013e+07	1.29288e+08	1.21357e+08	1.18405e+08	1.27331e+08	5.2	13.6	4.09	3.40885	0.00178218	0.00773304	Up
Q9D074	E3 ubiquitin-protein ligase MGRN1 OS=Mus musculus OX=10090 GN=Mgrn1 PE=1 SV=2	Mgrn1	2	2.2.2.1.2.2	1	258744	293573	343234	135585	136022	114617	165706	154228	207201	161056	14.2	9.5	13.9	2.31873	0.00178786	0.00775133	Up
Q9DBG7	Signal recognition particle receptor subunit alpha OS=Mus musculus OX=10090 GN=Srpra PE=1 SV=1	Srpra	11	11.11.11.11.11.11	11	9.8234e+06	1.01714e+07	1.01481e+07	4.51567e+06	3.84345e+06	4.21442e+06	4.93932e+06	4.87355e+06	5.1681e+06	4.88729e+06	1.94	8.03	2.76	2.39732	0.00178944	0.00775181	Up
Q3UHC7	Disabled homolog 2-interacting protein OS=Mus musculus OX=10090 GN=Dab2ip PE=1 SV=1	Dab2ip	39	38.39.38.37.38.38	39	7.98591e+07	7.29177e+07	7.99926e+07	2.90023e+07	2.27866e+07	2.30048e+07	3.56305e+07	3.45492e+07	3.43345e+07	3.31788e+07	5.22	14.1	2.92	3.11215	0.00181096	0.0078193	Up
O70293	G protein-coupled receptor kinase 6 OS=Mus musculus OX=10090 GN=Grk6 PE=1 SV=1	Grk6	5	5.5.5.4.5.5	5	2.21986e+06	2.37682e+06	2.23684e+06	549101	678672	528143	1.09461e+06	1.13421e+06	1.09104e+06	1.15065e+06	3.78	13.9	2.64	3.89172	0.00181911	0.00784806	Up
P28571	Sodium- and chloride-dependent glycine transporter 1 OS=Mus musculus OX=10090 GN=Slc6a9 PE=1 SV=3	Slc6a9	5	3.3.3.2.2.3	5	4.36911e+06	4.53942e+06	4.64194e+06	1.39834e+06	1.34226e+06	1.65637e+06	8.09818e+06	8.23835e+06	8.57868e+06	8.78069e+06	3.05	11.4	3.7	3.08178	0.00182984	0.0078558	Up
Q9JLB2	Protein PALS1 OS=Mus musculus OX=10090 GN=Pals1 PE=1 SV=1	Pals1	16	13.15.14.13.13.15	16	4.69071e+06	5.12954e+06	4.87827e+06	3.16002e+06	2.9732e+06	3.42416e+06	5.13582e+06	5.15968e+06	5.36734e+06	4.7611e+06	4.49	7.11	4.94	1.53792	0.00183215	0.0078593	Up
A2AP18	1-phosphatidylinositol 4,5-bisphosphate phosphodiesterase eta-2 OS=Mus musculus OX=10090 GN=Plch2 PE=1 SV=2	Plch2	10	10.10.10.10.10.9	10	5.17398e+06	5.55045e+06	5.14988e+06	3.46341e+06	3.61932e+06	3.15434e+06	3.5271e+06	3.62565e+06	3.82094e+06	3.78078e+06	4.25	6.94	3.71	1.55067	0.00184117	0.00789158	Up
Q3UPH7	Rho guanine nucleotide exchange factor 40 OS=Mus musculus OX=10090 GN=Arhgef40 PE=1 SV=1	Arhgef40	7	6.6.6.4.2.4	7	299952	297529	249041	77582.7	80145.4	78540.7	376966	443487	380573	370741	10.2	1.64	8.64	3.58288	0.00184396	0.00789714	Up
Q8VCM8	Nicalin OS=Mus musculus OX=10090 GN=Ncln PE=1 SV=2	Ncln	10	10.10.10.8.10.9	10	6.16574e+06	6.52764e+06	5.98353e+06	3.58042e+06	3.56512e+06	3.60422e+06	5.36965e+06	5.84389e+06	5.85722e+06	5.75505e+06	4.45	0.55	4.01	1.73743	0.00186703	0.00794401	Up
Q5SW19	Clustered mitochondria protein homolog OS=Mus musculus OX=10090 GN=Cluh PE=1 SV=2	Cluh	15	15.12.13.12.10.13	15	4.53513e+06	3.73695e+06	4.82837e+06	2.07292e+06	2.1468e+06	1.79691e+06	3.16164e+06	2.96517e+06	3.11705e+06	3.7666e+06	12.9	9.2	10.8	2.17738	0.00186943	0.00794401	Up
Q8BMG8	Mitochondrial folate transporter/carrier OS=Mus musculus OX=10090 GN=Slc25a32 PE=1 SV=1	Slc25a32	1	1.1.1.1.1.1	1	131556	114426	122976	74472.5	81584.5	85818.5	135367	132330	130659	138765	6.96	7.11	2.66	1.5254	0.00187508	0.00795288	Up
Q3UUG6	TBC1 domain family member 24 OS=Mus musculus OX=10090 GN=Tbc1d24 PE=1 SV=2	Tbc1d24	19	18.18.18.18.19.18	19	4.92961e+07	4.6037e+07	5.17644e+07	2.60743e+07	2.1124e+07	2.19011e+07	2.80818e+07	2.967e+07	2.8758e+07	3.00094e+07	5.86	11.6	3.01	2.12878	0.00187747	0.0079566	Up
Q570Y9	DEP domain-containing mTOR-interacting protein OS=Mus musculus OX=10090 GN=Deptor PE=1 SV=2	Deptor	3	3.3.3.3.3.3	3	476002	390443	442453	230611	265323	239523	272240	292251	307273	270436	9.88	7.35	6.14	1.77971	0.00189797	0.00803057	Up
Q9D2N4	Dystrobrevin alpha OS=Mus musculus OX=10090 GN=Dtna PE=1 SV=2	Dtna	40	37.39.38.37.34.38	31	1.31438e+08	1.48343e+08	1.42772e+08	6.00844e+07	4.67267e+07	5.69229e+07	1.16032e+08	1.09769e+08	9.68805e+07	9.41212e+07	6.12	12.8	10	2.58073	0.00192763	0.00811052	Up
Q9Z1S3	RAS guanyl-releasing protein 1 OS=Mus musculus OX=10090 GN=Rasgrp1 PE=1 SV=1	Rasgrp1	4	4.3.4.3.4.4	4	572994	564876	573258	268324	294137	298212	513094	432049	496655	403613	0.835	5.65	11.3	1.98813	0.00193147	0.00812016	Up
Q9JIA7	Sphingosine kinase 2 OS=Mus musculus OX=10090 GN=Sphk2 PE=1 SV=2	Sphk2	2	2.2.2.2.2.2	2	1.11e+06	1.12815e+06	934209	514548	574095	572394	695957	645155	701663	635700	10.1	6.12	5.08	1.90987	0.00193703	0.00813708	Up
Q8CHH9	Septin-8 OS=Mus musculus OX=10090 GN=Septin8 PE=1 SV=4	Septin8	20	20.20.20.17.18.17	20	6.80551e+07	6.9475e+07	6.98115e+07	1.91386e+07	2.2745e+07	1.90374e+07	4.28857e+07	4.11409e+07	3.94974e+07	3.91929e+07	1.35	10.4	4.18	3.40345	0.0019386	0.00813719	Up
P54754	Ephrin type-B receptor 3 OS=Mus musculus OX=10090 GN=Ephb3 PE=1 SV=2	Ephb3	10	10.10.10.7.5.7	8	2.71058e+06	2.5517e+06	2.70108e+06	1.75121e+06	1.60988e+06	1.82785e+06	2.96166e+06	2.90458e+06	2.76884e+06	2.79704e+06	3.36	6.39	3.17	1.53468	0.0019441	0.00815378	Up
Q8BLF1	Neutral cholesterol ester hydrolase 1 OS=Mus musculus OX=10090 GN=Nceh1 PE=1 SV=1	Nceh1	12	12.10.12.10.10.11	12	1.62166e+07	1.65577e+07	1.64394e+07	9.98259e+06	1.08825e+07	1.02753e+07	1.33719e+07	1.37502e+07	1.39597e+07	1.355e+07	1.06	4.42	1.86	1.58038	0.0019489	0.00816092	Up
Q9JMH7	Sialidase-3 OS=Mus musculus OX=10090 GN=Neu3 PE=1 SV=1	Neu3	4	4.4.4.3.3.3	4	1.82529e+06	2.34373e+06	2.15247e+06	736077	762311	694124	1.09276e+06	1.25444e+06	1.19349e+06	1.09182e+06	12.4	4.71	6.91	2.88322	0.00196905	0.00821358	Up
Q91ZM2	SH2B adapter protein 1 OS=Mus musculus OX=10090 GN=Sh2b1 PE=1 SV=2	Sh2b1	4	4.4.4.4.4.3	4	2.67804e+06	2.45065e+06	2.54155e+06	1.70558e+06	1.48589e+06	1.67208e+06	1.98943e+06	2.18276e+06	1.85428e+06	2.25744e+06	4.48	7.3	8.85	1.57709	0.00196926	0.00821358	Up
Q924S7	Sprouty-related, EVH1 domain-containing protein 2 OS=Mus musculus OX=10090 GN=Spred2 PE=1 SV=1	Spred2	4	4.4.4.3.4.4	4	1.69251e+06	2.38939e+06	1.83239e+06	669342	759471	517591	837326	784157	829776	883217	18.7	18.8	4.87	3.03857	0.00197431	0.00822811	Up
Q9QY76	Vesicle-associated membrane protein-associated protein B OS=Mus musculus OX=10090 GN=Vapb PE=1 SV=3	Vapb	14	14.14.14.14.14.14	14	2.96217e+07	3.41713e+07	3.0656e+07	1.77059e+07	2.07517e+07	2.02077e+07	1.69602e+07	1.75133e+07	1.73654e+07	1.8424e+07	7.58	8.31	3.52	1.60996	0.00199716	0.00831169	Up
Q8CFI0	E3 ubiquitin-protein ligase NEDD4-like OS=Mus musculus OX=10090 GN=Nedd4l PE=1 SV=2	Nedd4l	12	12.11.12.11.12.12	11	8.0591e+06	8.16489e+06	7.92903e+06	4.14868e+06	4.39745e+06	3.8722e+06	4.19432e+06	4.11703e+06	4.27769e+06	4.39435e+06	1.47	6.35	2.8	1.94495	0.0020034	0.00832004	Up
P97393	Rho GTPase-activating protein 5 OS=Mus musculus OX=10090 GN=Arhgap5 PE=1 SV=2	Arhgap5	35	30.29.31.27.28.29	35	1.61956e+07	1.48958e+07	1.58761e+07	9.46879e+06	1.07639e+07	9.44825e+06	1.49558e+07	1.53458e+07	1.60761e+07	1.63326e+07	4.33	7.62	4.07	1.58241	0.00200426	0.00832004	Up
E9PUL5	Proline-rich transmembrane protein 2 OS=Mus musculus OX=10090 GN=Prrt2 PE=1 SV=1	Prrt2	2	1.1.1.1.1.1	2	2.35832e+06	2.41827e+06	2.26093e+06	1.02243e+06	938740	1.13837e+06	1.12968e+06	1.19312e+06	1.1212e+06	1.12795e+06	3.38	9.7	2.94	2.2705	0.00201294	0.00833637	Up
Q80VP9	Aspartate beta-hydroxylase domain-containing protein 2 OS=Mus musculus OX=10090 GN=Asphd2 PE=1 SV=1	Asphd2	4	4.4.4.4.4.4	4	1.25271e+06	1.28598e+06	1.3294e+06	821120	720913	734892	759574	861265	789581	709411	2.98	7.15	8.14	1.69882	0.00201352	0.00833637	Up
P35278	Ras-related protein Rab-5C OS=Mus musculus OX=10090 GN=Rab5c PE=1 SV=2	Rab5c	10	9.10.9.9.8.9	7	1.4351e+07	1.33795e+07	1.49998e+07	7.78505e+06	7.88451e+06	8.00659e+06	1.39022e+07	1.32524e+07	1.34742e+07	1.2983e+07	5.73	1.41	2.9	1.80478	0.00201452	0.00833637	Up
Q3V384	AFG1-like ATPase OS=Mus musculus OX=10090 GN=Afg1l PE=1 SV=1	Afg1l	2	2.2.2.2.2.2	2	189338	173330	209589	111826	99942.5	119765	129297	126094	142761	135917	9.53	9.03	5.54	1.72609	0.00201722	0.00834099	Up
Q64487	Receptor-type tyrosine-protein phosphatase delta OS=Mus musculus OX=10090 GN=Ptprd PE=1 SV=3	Ptprd	10	10.10.9.10.10.10	9	5.19607e+06	4.93462e+06	5.21769e+06	3.25955e+06	3.12478e+06	2.84321e+06	3.16896e+06	3.08019e+06	3.75514e+06	2.97626e+06	3.08	6.91	10.8	1.66332	0.00204313	0.00839545	Up
Q8K2J0	1-phosphatidylinositol 4,5-bisphosphate phosphodiesterase delta-3 OS=Mus musculus OX=10090 GN=Plcd3 PE=1 SV=2	Plcd3	1	1.1.1.1.1.1	1	52479	47315.7	42903.6	28524.5	24813.4	28273.6	30883	26833.7	30506.8	29196.3	10.1	7.62	6.23	1.74851	0.00206747	0.00847667	Up
P52187	ATP-sensitive inward rectifier potassium channel 12 OS=Mus musculus OX=10090 GN=Kcnj12 PE=2 SV=2	Kcnj12	1	1.1.1.-.-.-	1	93487.9	62057.6	66880.8	2686.23	1706.88	971.007	26351.3	28334.5	24685.7	27209.5	22.8	48.1	5.77	41.4656	0.00206771	0.00847667	Up
O35963	Ras-related protein Rab-33B OS=Mus musculus OX=10090 GN=Rab33b PE=1 SV=1	Rab33b	4	4.4.4.4.4.4	4	1.85988e+06	2.15325e+06	1.85656e+06	1.18969e+06	1.28238e+06	1.14298e+06	1.53502e+06	1.61183e+06	1.76914e+06	1.79793e+06	8.71	5.89	7.5	1.62368	0.00207051	0.00848153	Up
Q9Z1A9	TBC1 domain family member 8 OS=Mus musculus OX=10090 GN=Tbc1d8 PE=1 SV=2	Tbc1d8	10	9.10.9.7.9.9	10	3.14994e+06	4.37241e+06	3.53956e+06	983716	1.22597e+06	1.46834e+06	1.26134e+06	1.13096e+06	1.21723e+06	1.14464e+06	16.9	19.8	5.18	3.00757	0.00208374	0.00852866	Up
P59240	Nephrocystin-4 OS=Mus musculus OX=10090 GN=Nphp4 PE=1 SV=2	Nphp4	1	1.1.1.1.1.1	1	66360.5	55385.2	66078.8	20792.1	26191.1	28198.9	28386.9	30983.5	32893.9	48872.2	9.99	15.3	26.2	2.49826	0.00208589	0.00852866	Up
Q8VHK5	Membrane protein MLC1 OS=Mus musculus OX=10090 GN=Mlc1 PE=1 SV=1	Mlc1	8	6.7.5.4.6.6	8	4.42398e+06	4.08888e+06	3.67318e+06	2.33819e+06	2.26843e+06	2.56453e+06	5.25782e+06	5.58384e+06	5.63288e+06	4.71926e+06	9.26	6.48	7.94	1.69931	0.00209972	0.00857453	Up
Q8BUM6	Protein FAM163B OS=Mus musculus OX=10090 GN=Fam163b PE=1 SV=1	Fam163b	3	3.3.3.-.-.-	3	6.00655e+06	6.2441e+06	6.9465e+06	14505.1	12201	5107.66	1.65502e+06	1.55731e+06	1.68456e+06	1.54746e+06	7.64	46.2	4.28	603.423	0.00211968	0.00864933	Up
O35129	Prohibitin-2 OS=Mus musculus OX=10090 GN=Phb2 PE=1 SV=1	Phb2	13	12.11.11.11.10.10	13	2.61702e+06	2.77716e+06	2.47984e+06	1.69559e+06	1.62819e+06	1.67961e+06	3.05743e+06	2.99511e+06	3.24928e+06	3.095e+06	5.67	2.11	3.49	1.57374	0.00214501	0.00871896	Up
A2AAE1	Transmembrane protein KIAA1109 OS=Mus musculus OX=10090 GN=Kiaa1109 PE=1 SV=4	Kiaa1109	4	4.4.4.3.4.4	4	281962	316922	351260	151105	170474	157731	210363	203111	215837	224082	10.9	6.16	4.15	1.98232	0.00215655	0.00875911	Up
Q8BP97	Rhomboid domain-containing protein 3 OS=Mus musculus OX=10090 GN=Rhbdd3 PE=2 SV=1	Rhbdd3	1	1.1.1.-.1.1	1	417265	376829	428968	56991.8	36412.2	51398.6	2109.43	1082.45	6364.64	9717.37	6.71	22	82.7	8.44641	0.00216406	0.00878284	Up
P16388	Potassium voltage-gated channel subfamily A member 1 OS=Mus musculus OX=10090 GN=Kcna1 PE=1 SV=1	Kcna1	2	2.2.2.2.2.2	2	1.01466e+06	1.14727e+06	958247	507096	548055	526221	534022	520859	617867	471840	9.33	3.89	11.3	1.97308	0.00217484	0.00881815	Up
Q6PD21	SH2 domain-containing adapter protein B OS=Mus musculus OX=10090 GN=Shb PE=1 SV=2	Shb	13	12.13.12.12.11.11	13	8.15178e+06	1.04582e+07	9.09683e+06	4.47992e+06	5.22927e+06	4.19338e+06	4.70874e+06	5.13212e+06	5.44548e+06	5.10086e+06	12.6	11.5	5.92	1.99293	0.00218172	0.00883414	Up
Q9WVA3	Mitotic checkpoint protein BUB3 OS=Mus musculus OX=10090 GN=Bub3 PE=1 SV=2	Bub3	6	6.6.6.6.6.6	6	3.87841e+06	3.34943e+06	3.41228e+06	2.19954e+06	2.18377e+06	2.40568e+06	3.33337e+06	3.19887e+06	3.41388e+06	3.27251e+06	8.15	5.47	2.76	1.56726	0.00219798	0.00889314	Up
Q91Z61	GTP-binding protein Di-Ras1 OS=Mus musculus OX=10090 GN=Diras1 PE=1 SV=1	Diras1	7	7.7.7.7.7.7	7	7.47793e+06	8.83798e+06	7.71306e+06	2.90167e+06	2.84144e+06	2.87418e+06	3.93812e+06	4.38905e+06	4.21897e+06	3.89875e+06	9.08	1.05	5.69	2.78846	0.00223348	0.00902195	Up
Q80TN5	Palmitoyltransferase ZDHHC17 OS=Mus musculus OX=10090 GN=Zdhhc17 PE=1 SV=2	Zdhhc17	2	2.2.2.2.2.2	2	325626	312251	468302	118398	85524.5	122614	379805	297329	179059	282368	23.5	18.7	28.9	3.38761	0.0022388	0.00902899	Up
Q9QXW9	Large neutral amino acids transporter small subunit 2 OS=Mus musculus OX=10090 GN=Slc7a8 PE=1 SV=1	Slc7a8	2	2.2.2.2.2.2	2	3.37812e+06	3.27704e+06	3.34004e+06	1.56435e+06	1.76846e+06	1.56511e+06	2.23697e+06	2.03497e+06	2.44552e+06	2.23927e+06	1.53	7.2	7.49	2.0407	0.0022577	0.00907903	Up
Q91WK1	SPRY domain-containing protein 4 OS=Mus musculus OX=10090 GN=Spryd4 PE=1 SV=1	Spryd4	4	4.4.4.4.3.4	4	1.32463e+06	1.08795e+06	1.3093e+06	712736	713086	595270	1.15232e+06	1.08286e+06	1.18683e+06	1.13962e+06	10.7	10.1	3.79	1.84152	0.00226518	0.0090991	Up
Q3UIL6	Pleckstrin homology domain-containing family A member 7 OS=Mus musculus OX=10090 GN=Plekha7 PE=1 SV=2	Plekha7	9	6.7.8.3.4.5	9	1.48777e+06	1.57148e+06	1.80238e+06	463314	620827	631468	1.18144e+06	1.17155e+06	1.32652e+06	1.21513e+06	10.1	16.5	5.81	2.83376	0.00227342	0.0090991	Up
Q6ZPE2	Myotubularin-related protein 5 OS=Mus musculus OX=10090 GN=Sbf1 PE=1 SV=2	Sbf1	28	26.27.27.26.25.26	27	1.64784e+07	1.6432e+07	1.55279e+07	1.02466e+07	9.17773e+06	8.84721e+06	1.0922e+07	1.08644e+07	1.15021e+07	1.03389e+07	3.32	7.76	4.36	1.71332	0.00227346	0.0090991	Up
Q921L3	Calcium load-activated calcium channel OS=Mus musculus OX=10090 GN=Tmco1 PE=1 SV=1	Tmco1	2	2.1.2.2.2.2	2	1.57971e+06	1.60772e+06	1.39375e+06	567394	696958	737266	930020	1.00126e+06	1.05123e+06	960219	7.62	13.3	5.33	2.28874	0.00227478	0.0090991	Up
Q61672	Equilibrative nucleoside transporter 2 OS=Mus musculus OX=10090 GN=Slc29a2 PE=1 SV=2	Slc29a2	1	1.1.1.-.1.1	1	395747	371488	370860	121785	117584	147749	282651	286738	283277	336228	3.74	12.7	8.77	2.93992	0.00228188	0.00912058	Up
Q9D328	Novel acetylcholine receptor chaperone OS=Mus musculus OX=10090 GN=Tmem35a PE=1 SV=1	Tmem35a	2	2.2.2.1.2.2	2	1.10794e+06	1.21692e+06	1.03381e+06	177726	264670	243782	530548	415578	454566	464860	8.23	19.8	10.2	4.89476	0.00228435	0.00912357	Up
Q8CHG7	Rap guanine nucleotide exchange factor 2 OS=Mus musculus OX=10090 GN=Rapgef2 PE=1 SV=2	Rapgef2	43	41.41.42.41.43.42	43	7.60954e+07	7.46256e+07	7.53557e+07	4.57904e+07	4.24129e+07	4.13509e+07	5.62609e+07	5.2711e+07	5.41941e+07	5.04413e+07	0.975	5.37	4.59	1.74503	0.00230625	0.00919711	Up
Q5XJV6	Serine/threonine-protein kinase LMTK3 OS=Mus musculus OX=10090 GN=Lmtk3 PE=1 SV=1	Lmtk3	6	6.6.6.6.6.6	6	1.68028e+06	1.88861e+06	1.62565e+06	1.02802e+06	1.15138e+06	1.18414e+06	1.02109e+06	1.01219e+06	1.26659e+06	1.14717e+06	8.01	7.34	10.8	1.54437	0.00230641	0.00919711	Up
Q9QY81	Nuclear pore membrane glycoprotein 210 OS=Mus musculus OX=10090 GN=Nup210 PE=1 SV=2	Nup210	2	1.1.1.1.1.1	2	94426	77484.1	97030.5	38441.6	34074.1	46206.5	86998.3	99203.9	114456	90603	11.8	15.5	12.5	2.26529	0.00231354	0.00920527	Up
B1AS29	Glutamate receptor ionotropic, kainate 3 OS=Mus musculus OX=10090 GN=Grik3 PE=1 SV=1	Grik3	13	13.12.13.7.4.6	12	1.10299e+07	9.60941e+06	1.06371e+07	618959	848622	1.06453e+06	5.08472e+06	5.02404e+06	5.29316e+06	5.13022e+06	7.04	26.4	2.25	12.3519	0.00232138	0.00921263	Up
Q91Y13	Protocadherin alpha-7 OS=Mus musculus OX=10090 GN=Pcdha7 PE=1 SV=1	Pcdha7	7	7.7.7.6.7.6	2	7.27331e+06	7.76524e+06	7.71416e+06	1.51102e+06	1.65296e+06	1.19726e+06	3.84635e+06	3.10908e+06	3.09133e+06	2.8283e+06	3.57	16	13.6	5.21702	0.00233371	0.00925062	Up
A2A7S8	Uncharacterized protein KIAA1522 OS=Mus musculus OX=10090 GN=Kiaa1522 PE=1 SV=1	Kiaa1522	5	5.5.5.5.5.4	5	1.94974e+06	1.83328e+06	1.8323e+06	1.2635e+06	1.17054e+06	1.09403e+06	894025	911628	942118	1.06198e+06	3.61	7.22	7.95	1.59162	0.00233749	0.00925864	Up
Q91XU3	Phosphatidylinositol 5-phosphate 4-kinase type-2 gamma OS=Mus musculus OX=10090 GN=Pip4k2c PE=1 SV=1	Pip4k2c	5	4.5.5.5.5.5	5	1.10935e+06	951731	1.12405e+06	478807	613680	548504	345579	309663	394447	320739	9	12.3	11	1.94098	0.00236614	0.00933703	Up
O89026	Roundabout homolog 1 OS=Mus musculus OX=10090 GN=Robo1 PE=1 SV=1	Robo1	17	17.17.17.17.17.17	17	1.26817e+07	1.63278e+07	1.32315e+07	5.13463e+06	7.06682e+06	5.73647e+06	7.25236e+06	7.27833e+06	7.63315e+06	7.47932e+06	14	16.5	2.42	2.35484	0.00240666	0.00947568	Up
Q8BH10	Protein orai-2 OS=Mus musculus OX=10090 GN=Orai2 PE=2 SV=1	Orai2	1	1.1.1.1.1.1	1	35456.6	59301.1	43068.6	12503.6	9596.21	9327.92	22495.8	21622.2	25580.1	20164.5	26.5	16.8	10.2	4.3855	0.00241343	0.00948681	Up
Q5GH67	XK-related protein 4 OS=Mus musculus OX=10090 GN=Xkr4 PE=1 SV=1	Xkr4	7	7.7.7.5.5.5	7	9.11127e+06	8.6017e+06	9.09649e+06	1.41936e+06	1.27442e+06	978424	3.28153e+06	3.14627e+06	3.54141e+06	3.85307e+06	3.25	18.4	9.02	7.30065	0.00241487	0.00948681	Up
Q8VHE0	Translocation protein SEC63 homolog OS=Mus musculus OX=10090 GN=Sec63 PE=1 SV=4	Sec63	2	2.2.2.2.2.2	2	299219	248819	250903	131486	145370	134760	249029	216332	247341	228643	10.7	5.29	6.66	1.94099	0.00241744	0.00948705	Up
A6H8H5	Potassium voltage-gated channel subfamily B member 2 OS=Mus musculus OX=10090 GN=Kcnb2 PE=1 SV=2	Kcnb2	4	4.4.4.4.4.4	4	4.50101e+06	3.55148e+06	3.95301e+06	1.33669e+06	978508	873559	1.47595e+06	1.51089e+06	1.60138e+06	1.32329e+06	11.9	22.8	7.84	3.76495	0.00242485	0.00949187	Up
Q61301	Catenin alpha-2 OS=Mus musculus OX=10090 GN=Ctnna2 PE=1 SV=3	Ctnna2	56	52.52.52.55.49.53	47	1.21336e+08	1.22248e+08	1.24475e+08	6.73891e+07	6.1342e+07	5.91801e+07	6.86782e+07	6.97053e+07	6.86308e+07	6.79131e+07	1.32	6.79	1.07	1.95868	0.00245096	0.00956436	Up
Q9DCT5	Stromal cell-derived factor 2 OS=Mus musculus OX=10090 GN=Sdf2 PE=1 SV=1	Sdf2	2	2.2.2.2.1.2	2	672817	743613	797569	449734	427668	413020	668342	769741	713225	767586	8.48	4.3	6.65	1.71572	0.00248179	0.00964898	Up
Q3UHD9	Arf-GAP with GTPase, ANK repeat and PH domain-containing protein 2 OS=Mus musculus OX=10090 GN=Agap2 PE=1 SV=1	Agap2	30	29.29.30.29.29.29	30	3.72625e+07	3.69424e+07	3.90037e+07	2.56188e+07	2.2451e+07	2.41709e+07	2.44215e+07	2.5166e+07	2.55546e+07	2.51319e+07	2.94	6.59	1.88	1.5671	0.00248827	0.00966702	Up
Q60612	Adenosine receptor A1 OS=Mus musculus OX=10090 GN=Adora1 PE=2 SV=4	Adora1	1	1.1.1.1.1.1	1	502960	608392	516597	274995	299788	273730	491165	463314	510315	395943	10.6	5.19	10.8	1.91859	0.00250855	0.00972693	Up
Q62186	Translocon-associated protein subunit delta OS=Mus musculus OX=10090 GN=Ssr4 PE=1 SV=1	Ssr4	2	2.2.2.2.2.2	2	1.49862e+06	1.37377e+06	1.53653e+06	931219	772375	879053	1.56031e+06	1.89036e+06	1.81344e+06	1.58792e+06	5.79	9.4	9.56	1.70713	0.0025135	0.0097292	Up
O55022	Membrane-associated progesterone receptor component 1 OS=Mus musculus OX=10090 GN=Pgrmc1 PE=1 SV=4	Pgrmc1	5	4.4.4.4.4.5	5	8.00312e+06	9.36943e+06	7.47404e+06	2.55171e+06	3.24063e+06	3.62073e+06	5.15556e+06	5.16647e+06	5.5586e+06	5.10962e+06	11.8	17.3	3.98	2.63958	0.00253397	0.0097715	Up
Q8JZR6	Electroneutral sodium bicarbonate exchanger 1 OS=Mus musculus OX=10090 GN=Slc4a8 PE=2 SV=1	Slc4a8	26	26.26.26.23.22.20	25	4.15926e+07	3.51214e+07	4.11387e+07	1.06684e+07	7.06742e+06	7.44959e+06	1.62695e+07	1.60334e+07	1.61419e+07	1.61901e+07	9.2	23.6	0.611	4.6794	0.00253423	0.0097715	Up
Q9DB73	NADH-cytochrome b5 reductase 1 OS=Mus musculus OX=10090 GN=Cyb5r1 PE=1 SV=1	Cyb5r1	7	7.7.6.6.7.7	7	3.84118e+06	4.27035e+06	3.73795e+06	1.86152e+06	2.19933e+06	2.30732e+06	2.36671e+06	2.53328e+06	2.72674e+06	2.68773e+06	7.15	11	6.36	1.86074	0.00255537	0.0098335	Up
Q5HZI9	Mitochondrial nicotinamide adenine dinucleotide transporter SLC25A51 OS=Mus musculus OX=10090 GN=Slc25a51 PE=1 SV=1	Slc25a51	7	7.7.7.7.7.6	7	2.57646e+06	2.28703e+06	2.46101e+06	1.34976e+06	1.17645e+06	1.44892e+06	1.8869e+06	1.95527e+06	1.98913e+06	2.0781e+06	5.97	10.4	4.02	1.84258	0.00255868	0.00983907	Up
Q0PHV7	Dapper homolog 3 OS=Mus musculus OX=10090 GN=Dact3 PE=1 SV=1	Dact3	4	4.4.4.1.2.3	4	2.4547e+06	2.17498e+06	2.1022e+06	102033	188685	148293	735181	776865	647907	642845	8.29	29.6	9.44	15.3342	0.00256284	0.00984072	Up
O08579	Emerin OS=Mus musculus OX=10090 GN=Emd PE=1 SV=1	Emd	12	12.12.12.10.9.10	12	8.7611e+07	1.20224e+08	1.01296e+08	3.05414e+07	3.15005e+07	2.82729e+07	3.51249e+07	3.65973e+07	3.50682e+07	3.18716e+07	15.9	5.51	5.75	3.42282	0.00256504	0.009842	Up
O54890	Integrin beta-3 OS=Mus musculus OX=10090 GN=Itgb3 PE=1 SV=2	Itgb3	1	1.1.1.1.1.1	1	40271.6	26779.9	45186.7	7140.5	6554.71	8869.14	19132.2	16940.8	14008.4	17896.1	25.5	16	12.8	4.97414	0.00258352	0.00989035	Up
P18572	Basigin OS=Mus musculus OX=10090 GN=Bsg PE=1 SV=2	Bsg	3	3.3.3.2.3.2	3	3.15584e+06	3.54613e+06	3.58545e+06	944419	1.19826e+06	1.29e+06	2.49331e+06	2.61256e+06	2.66319e+06	2.57298e+06	6.93	15.6	2.77	2.99691	0.00258933	0.00989916	Up
Q9D1D4	Transmembrane emp24 domain-containing protein 10 OS=Mus musculus OX=10090 GN=Tmed10 PE=1 SV=1	Tmed10	3	3.3.3.3.3.3	3	934240	1.09382e+06	937060	523205	610633	629622	908586	1.14068e+06	1.06287e+06	825390	9.24	9.66	14.6	1.68142	0.00264081	0.0100635	Up
Q60629	Ephrin type-A receptor 5 OS=Mus musculus OX=10090 GN=Epha5 PE=1 SV=2	Epha5	2	2.2.2.1.1.1	2	121620	163980	131564	50408.9	56556.7	49169.7	61243.7	66351.3	63427.9	72812.2	15.9	7.6	7.62	2.67182	0.00264185	0.0100635	Up
Q8VED9	Galectin-related protein OS=Mus musculus OX=10090 GN=Lgalsl PE=1 SV=1	Lgalsl	5	5.5.5.5.5.5	5	4.39679e+06	4.687e+06	4.64141e+06	2.67049e+06	2.59326e+06	3.00009e+06	3.38808e+06	3.332e+06	3.43434e+06	3.77052e+06	3.41	7.84	5.67	1.66088	0.00264585	0.0100642	Up
P61211	ADP-ribosylation factor-like protein 1 OS=Mus musculus OX=10090 GN=Arl1 PE=1 SV=1	Arl1	3	3.3.3.3.3.3	3	1.46021e+06	1.40702e+06	1.64949e+06	910824	871694	950356	1.61058e+06	1.66887e+06	1.63933e+06	1.77394e+06	8.46	4.32	4.26	1.65274	0.0026497	0.0100643	Up
Q8C863	E3 ubiquitin-protein ligase Itchy OS=Mus musculus OX=10090 GN=Itch PE=1 SV=2	Itch	5	5.5.5.5.5.5	4	3.53989e+06	3.26069e+06	3.70335e+06	1.68089e+06	1.31008e+06	1.33491e+06	2.02187e+06	2.14509e+06	2.19559e+06	1.95649e+06	6.39	14.4	5.28	2.42816	0.00265912	0.0100783	Up
Q9DC51	Guanine nucleotide-binding protein G(i) subunit alpha-3 OS=Mus musculus OX=10090 GN=Gnai3 PE=1 SV=3	Gnai3	4	4.3.4.3.4.3	4	832223	964377	1.04496e+06	418371	526591	516947	852775	835430	743805	786151	11.3	12.3	6.13	1.94373	0.00268915	0.0101702	Up
E9Q4P1	WD repeat and FYVE domain-containing protein 1 OS=Mus musculus OX=10090 GN=Wdfy1 PE=1 SV=1	Wdfy1	7	6.6.5.5.4.6	7	2.37726e+06	2.16956e+06	2.50367e+06	1.41963e+06	1.34541e+06	1.3753e+06	2.83029e+06	2.43257e+06	2.32752e+06	2.42268e+06	7.18	2.71	8.91	1.70288	0.00270014	0.0101979	Up
A2AR50	Ras-specific guanine nucleotide-releasing factor RalGPS1 OS=Mus musculus OX=10090 GN=Ralgps1 PE=1 SV=2	Ralgps1	2	2.2.2.2.2.2	2	148098	144349	147160	77849.7	75540.8	68012.2	95796.7	84739.5	90708.4	110675	1.33	6.97	11.6	1.98555	0.00270036	0.0101979	Up
Q9WVK4	EH domain-containing protein 1 OS=Mus musculus OX=10090 GN=Ehd1 PE=1 SV=1	Ehd1	26	25.26.26.24.25.23	26	1.11843e+08	1.33867e+08	1.19441e+08	5.91362e+07	5.71754e+07	6.05677e+07	6.32689e+07	6.3888e+07	6.60639e+07	6.62585e+07	9.19	2.89	2.33	2.0644	0.00272402	0.0102206	Up
P63017	Heat shock cognate 71 kDa protein OS=Mus musculus OX=10090 GN=Hspa8 PE=1 SV=1	Hspa8	64	60.58.60.59.61.60	46	7.65966e+08	8.94872e+08	7.54598e+08	4.35011e+08	5.10684e+08	5.11316e+08	5.50177e+08	5.49806e+08	5.74349e+08	5.50464e+08	9.68	9.03	2.18	1.6578	0.00272444	0.0102206	Up
Q8R373	CXADR-like membrane protein OS=Mus musculus OX=10090 GN=Clmp PE=1 SV=1	Clmp	4	4.4.4.4.3.4	4	3.43449e+06	3.88115e+06	3.41257e+06	1.57544e+06	1.49918e+06	1.19064e+06	1.21574e+06	1.34648e+06	1.28582e+06	1.20801e+06	7.39	14.3	5.16	2.51525	0.00272521	0.0102206	Up
Q2PFD7	PH and SEC7 domain-containing protein 3 OS=Mus musculus OX=10090 GN=Psd3 PE=1 SV=2	Psd3	45	45.45.45.40.40.42	44	2.97345e+08	3.24906e+08	2.96681e+08	1.10657e+08	9.10156e+07	8.17266e+07	1.36436e+08	1.39196e+08	1.38739e+08	1.40289e+08	5.26	15.6	1.17	3.24253	0.00272576	0.0102206	Up
Q3UHX0	Nucleolar protein 8 OS=Mus musculus OX=10090 GN=Nol8 PE=1 SV=2	Nol8	2	1.2.2.2.2.1	2	138555	184000	163510	73310.3	87450.5	66380	93736.6	60072.4	89498.4	73142.9	14	14.2	19.6	2.13993	0.00272878	0.0102247	Up
Q6Q477	Plasma membrane calcium-transporting ATPase 4 OS=Mus musculus OX=10090 GN=Atp2b4 PE=1 SV=1	Atp2b4	32	30.30.29.28.29.29	32	5.03915e+07	5.06406e+07	4.80548e+07	3.45693e+07	3.03888e+07	3.28383e+07	4.72815e+07	4.40966e+07	4.60196e+07	4.71183e+07	2.87	6.44	3.18	1.52446	0.00275118	0.0102794	Up
P28352	DNA-(apurinic or apyrimidinic site) endonuclease OS=Mus musculus OX=10090 GN=Apex1 PE=1 SV=2	Apex1	9	6.6.7.7.8.6	9	2.78644e+06	2.753e+06	2.60924e+06	1.75421e+06	1.69451e+06	1.93574e+06	2.52841e+06	2.35034e+06	2.4838e+06	2.58489e+06	3.47	7	4.02	1.51337	0.00276946	0.0103257	Up
Q8R1X6	Spartin OS=Mus musculus OX=10090 GN=Spart PE=1 SV=1	Spart	9	7.6.8.7.7.7	9	5.40323e+06	5.06592e+06	4.54334e+06	1.69872e+06	2.04153e+06	2.33263e+06	1.5953e+06	1.34871e+06	2.10998e+06	1.95837e+06	8.66	15.7	19.7	2.47206	0.00279839	0.0104042	Up
Q810C0	SLIT and NTRK-like protein 2 OS=Mus musculus OX=10090 GN=Slitrk2 PE=1 SV=1	Slitrk2	9	8.8.8.3.5.2	9	6.07415e+06	5.74568e+06	5.78795e+06	293658	497618	354005	3.54104e+06	3.6383e+06	3.48133e+06	3.19561e+06	3.04	27.4	5.49	15.3742	0.00282313	0.0104666	Up
Q08274	Dystrophia myotonica WD repeat-containing protein OS=Mus musculus OX=10090 GN=Dmwd PE=1 SV=3	Dmwd	9	8.7.8.8.8.8	9	4.92588e+06	4.2711e+06	4.78751e+06	3.21276e+06	2.73096e+06	2.72121e+06	3.37963e+06	3.64705e+06	4.02674e+06	3.89503e+06	7.4	9.73	7.64	1.61392	0.00283057	0.0104868	Up
Q6ZQ82	Rho GTPase-activating protein 26 OS=Mus musculus OX=10090 GN=Arhgap26 PE=1 SV=3	Arhgap26	12	12.11.12.10.10.11	12	4.48054e+06	4.18474e+06	4.61724e+06	2.62016e+06	2.64998e+06	2.6323e+06	3.16996e+06	3.27588e+06	3.29681e+06	3.2682e+06	4.99	0.569	1.74	1.68081	0.00283589	0.0104918	Up
Q08093	Calponin-2 OS=Mus musculus OX=10090 GN=Cnn2 PE=1 SV=1	Cnn2	2	2.2.2.1.1.2	2	279348	275143	257334	142459	166801	141012	256805	294731	293872	314683	4.32	9.65	8.32	1.80296	0.00284316	0.0105001	Up
Q4VBD2	Transmembrane anterior posterior transformation protein 1 OS=Mus musculus OX=10090 GN=Tapt1 PE=1 SV=2	Tapt1	2	2.2.2.1.1.1	2	1.2059e+06	1.22347e+06	969026	481397	585336	619523	921148	1.1437e+06	1.13796e+06	1.06688e+06	12.5	12.8	9.7	2.01535	0.00284412	0.0105001	Up
Q9WTU3	Sodium channel protein type 8 subunit alpha OS=Mus musculus OX=10090 GN=Scn8a PE=1 SV=1	Scn8a	1	1.1.1.1.1.1	1	27765.8	19836.5	21858.5	3898.57	4385.69	6718.11	10181.3	8902.21	13262.5	9156.53	17.8	30.1	19.3	4.62999	0.00286302	0.0105371	Up
P70213	Friend virus susceptibility protein 1 OS=Mus musculus OX=10090 GN=Fv1 PE=4 SV=1	Fv1	1	1.1.1.1.1.1	1	99939.3	125559	138352	54627.7	39833.8	52724.7	76591.4	55835.1	68959.4	68798.6	16.1	16.4	12.8	2.47204	0.00286414	0.0105371	Up
Q9QZB0	Regulator of G-protein signaling 17 OS=Mus musculus OX=10090 GN=Rgs17 PE=1 SV=1	Rgs17	4	4.4.4.4.4.4	3	3.59662e+06	2.72726e+06	3.61287e+06	1.42557e+06	1.30453e+06	1.65596e+06	2.48896e+06	2.56195e+06	2.84673e+06	2.29973e+06	15.3	12.2	8.9	2.26553	0.0028849	0.0106061	Up
P47743	Metabotropic glutamate receptor 8 OS=Mus musculus OX=10090 GN=Grm8 PE=1 SV=2	Grm8	11	11.11.11.7.7.8	11	9.07952e+06	8.83401e+06	8.67201e+06	1.31228e+06	1.75201e+06	1.2522e+06	3.44864e+06	3.64147e+06	4.132e+06	3.73751e+06	2.32	19	7.69	6.15908	0.00289359	0.0106233	Up
Q99JG2	G-protein coupled receptor 37-like 1 OS=Mus musculus OX=10090 GN=Gpr37l1 PE=1 SV=2	Gpr37l1	3	3.3.3.3.3.3	3	5.53611e+06	5.35052e+06	5.36919e+06	2.6322e+06	3.03729e+06	2.69229e+06	9.18285e+06	8.94665e+06	9.87786e+06	9.71435e+06	1.89	7.84	4.65	1.94406	0.00291155	0.0106521	Up
Q9WV55	Vesicle-associated membrane protein-associated protein A OS=Mus musculus OX=10090 GN=Vapa PE=1 SV=2	Vapa	26	24.25.26.24.23.25	25	1.18821e+08	1.2417e+08	1.26355e+08	4.8014e+07	5.47474e+07	5.90983e+07	6.92391e+07	7.08606e+07	7.22608e+07	7.3688e+07	3.15	10.4	2.66	2.28189	0.0029499	0.0107625	Up
Q62426	Cystatin-B OS=Mus musculus OX=10090 GN=Cstb PE=1 SV=1	Cstb	4	4.4.4.4.4.4	4	7.17385e+06	6.50574e+06	5.90484e+06	3.66927e+06	4.11033e+06	4.25075e+06	5.19917e+06	4.63192e+06	5.09809e+06	4.6393e+06	9.72	7.57	6.11	1.62792	0.00296427	0.0107977	Up
Q68EF4	Metabotropic glutamate receptor 4 OS=Mus musculus OX=10090 GN=Grm4 PE=1 SV=2	Grm4	8	7.8.7.5.6.4	8	4.5915e+06	4.70455e+06	4.62386e+06	788979	541270	625853	1.81445e+06	1.94843e+06	1.86583e+06	2.02416e+06	1.25	19.3	4.82	7.11615	0.00296987	0.0107977	Up
Q8BR86	Kin of IRRE-like protein 3 OS=Mus musculus OX=10090 GN=Kirrel3 PE=1 SV=1	Kirrel3	18	17.18.18.13.15.12	18	1.77911e+07	2.18381e+07	2.00444e+07	2.48809e+06	3.63927e+06	2.0992e+06	7.23575e+06	7.72944e+06	8.16348e+06	7.52918e+06	10.2	29.2	5.08	7.25378	0.00297299	0.0107977	Up
Q08460	Calcium-activated potassium channel subunit alpha-1 OS=Mus musculus OX=10090 GN=Kcnma1 PE=1 SV=2	Kcnma1	32	32.32.31.32.28.29	32	8.40505e+07	7.4391e+07	8.37401e+07	3.89618e+07	3.21882e+07	2.9263e+07	3.44078e+07	3.43005e+07	3.60747e+07	3.67001e+07	6.8	14.9	3.4	2.41186	0.00298462	0.0108193	Up
Q91WC9	Diacylglycerol lipase-beta OS=Mus musculus OX=10090 GN=Daglb PE=1 SV=2	Daglb	1	1.1.1.1.1.1	1	70402.2	94199.9	77746.3	24686.5	30008.7	36560.7	83047.6	74086.7	94802.6	90870.4	15.1	19.6	10.7	2.6557	0.00298597	0.0108193	Up
P22933	Gamma-aminobutyric acid receptor subunit delta OS=Mus musculus OX=10090 GN=Gabrd PE=2 SV=1	Gabrd	1	1.1.1.1.1.1	1	70744.4	71036.5	89108	35012.1	37316.4	32734.5	78889.9	69703.3	77859.4	77187.1	13.7	6.54	5.53	2.19762	0.00299447	0.0108352	Up
Q9R0Q6	Actin-related protein 2/3 complex subunit 1A OS=Mus musculus OX=10090 GN=Arpc1a PE=1 SV=1	Arpc1a	25	23.24.23.24.24.24	24	6.54439e+07	5.98957e+07	6.60995e+07	4.25372e+07	4.24715e+07	4.12665e+07	5.52565e+07	5.48233e+07	5.45852e+07	5.75502e+07	5.34	1.7	2.45	1.51605	0.00301366	0.0108747	Up
Q9JKK1	Syntaxin-6 OS=Mus musculus OX=10090 GN=Stx6 PE=1 SV=1	Stx6	4	4.4.4.3.3.4	4	3.77013e+06	4.26183e+06	3.93771e+06	562139	559242	828342	1.50817e+06	1.45328e+06	1.45148e+06	1.36192e+06	6.27	23.8	4.19	6.13917	0.00301666	0.0108781	Up
P15208	Insulin receptor OS=Mus musculus OX=10090 GN=Insr PE=1 SV=2	Insr	6	3.3.4.2.2.3	6	214403	179323	222810	104328	117399	124007	208418	167226	189359	197190	11.2	8.69	9.13	1.78326	0.00302601	0.0109044	Up
Q6ZQA6	Immunoglobulin superfamily member 3 OS=Mus musculus OX=10090 GN=Igsf3 PE=1 SV=2	Igsf3	16	15.15.15.12.11.11	16	4.98007e+06	5.57459e+06	5.41634e+06	1.37511e+06	956113	988868	2.49409e+06	2.60194e+06	2.44686e+06	2.28026e+06	5.78	21.1	5.45	4.81041	0.00305443	0.0109843	Up
Q8BVY0	Ribosomal L1 domain-containing protein 1 OS=Mus musculus OX=10090 GN=Rsl1d1 PE=1 SV=1	Rsl1d1	1	1.1.1.1.1.1	1	33511.9	30864.5	37497.9	21590.9	19134.9	21920.4	26852	34079.7	27431.4	31877.3	9.83	7.29	11.6	1.62618	0.00305907	0.0109935	Up
Q5DTT2	PH and SEC7 domain-containing protein 1 OS=Mus musculus OX=10090 GN=Psd PE=1 SV=2	Psd	20	20.19.20.17.16.16	20	4.17443e+07	3.92471e+07	4.02151e+07	9.48504e+06	7.27261e+06	6.77161e+06	1.8321e+07	1.5054e+07	1.63225e+07	1.71773e+07	3.12	18.4	8.25	5.15131	0.00306138	0.0109943	Up
Q01405	Protein transport protein Sec23A OS=Mus musculus OX=10090 GN=Sec23a PE=1 SV=2	Sec23a	20	18.18.18.19.19.18	16	1.00568e+07	9.7419e+06	1.05676e+07	6.18088e+06	6.01243e+06	6.98878e+06	8.51693e+06	8.36953e+06	8.15537e+06	7.68791e+06	4.12	8.16	4.42	1.58305	0.00309624	0.0110817	Up
A2CG49	Kalirin OS=Mus musculus OX=10090 GN=Kalrn PE=1 SV=1	Kalrn	38	37.36.37.33.34.37	30	2.16977e+07	1.8582e+07	2.05798e+07	1.1957e+07	9.34488e+06	9.96139e+06	1.31118e+07	1.32814e+07	1.34116e+07	1.28219e+07	7.78	13.1	1.94	1.94667	0.00310702	0.0111128	Up
Q9Z0V2	Potassium voltage-gated channel subfamily D member 2 OS=Mus musculus OX=10090 GN=Kcnd2 PE=1 SV=1	Kcnd2	9	9.9.9.7.8.7	8	7.13794e+06	6.44864e+06	7.54896e+06	3.71208e+06	3.33404e+06	2.80618e+06	3.75833e+06	3.69612e+06	4.56593e+06	4.32246e+06	7.89	13.9	10.4	2.14524	0.00311792	0.0111442	Up
Q8BTU1	Cilia- and flagella-associated protein 20 OS=Mus musculus OX=10090 GN=Cfap20 PE=1 SV=1	Cfap20	2	1.2.2.2.2.2	2	513892	579448	531844	351340	286583	311303	504094	506898	486079	462850	6.25	10.3	4.14	1.71211	0.00312792	0.0111648	Up
Q80XC3	USP6 N-terminal-like protein OS=Mus musculus OX=10090 GN=Usp6nl PE=1 SV=2	Usp6nl	8	6.7.6.4.4.5	8	628590	802056	677819	294848	199209	214712	1.02751e+06	888575	1.2059e+06	1.07648e+06	12.7	21.7	12.5	2.97482	0.00313231	0.0111729	Up
Q9JIM1	Equilibrative nucleoside transporter 1 OS=Mus musculus OX=10090 GN=Slc29a1 PE=1 SV=3	Slc29a1	2	2.2.2.2.2.2	2	398839	451139	370329	165988	161967	160407	254321	257935	316897	392814	10.1	1.77	21.2	2.49878	0.00314427	0.0111928	Up
Q8VHI6	Actin-binding protein WASF3 OS=Mus musculus OX=10090 GN=Wasf3 PE=1 SV=1	Wasf3	10	9.10.9.7.7.7	10	1.05829e+07	1.43435e+07	1.13227e+07	2.67648e+06	2.80934e+06	2.69268e+06	6.15023e+06	6.40361e+06	6.43959e+06	6.29736e+06	16.5	2.66	2.05	4.43224	0.00314749	0.0111967	Up
P00158	Cytochrome b OS=Mus musculus OX=10090 GN=Mt-Cyb PE=1 SV=1	Mt	1	1.1.1.1.1.1	1	312401	344351	391937	129937	171667	171638	321155	419719	398414	321400	11.4	15.3	14.1	2.21597	0.00315908	0.0112192	Up
Q8BL86	Acyl-coenzyme A thioesterase MBLAC2 OS=Mus musculus OX=10090 GN=Mblac2 PE=1 SV=2	Mblac2	7	7.7.7.7.7.7	7	4.7998e+06	5.41321e+06	4.45273e+06	2.63946e+06	2.87801e+06	2.89747e+06	2.6796e+06	2.77073e+06	2.80645e+06	3.13088e+06	9.95	5.12	6.91	1.74282	0.00316533	0.0112223	Up
O35551	Rab GTPase-binding effector protein 1 OS=Mus musculus OX=10090 GN=Rabep1 PE=1 SV=2	Rabep1	26	19.21.19.25.26.26	26	2.54951e+07	2.77209e+07	2.9829e+07	1.56562e+07	1.56164e+07	1.64106e+07	1.74378e+07	1.6731e+07	1.77556e+07	1.77841e+07	7.83	2.82	2.81	1.7416	0.00316902	0.0112279	Up
P14211	Calreticulin OS=Mus musculus OX=10090 GN=Calr PE=1 SV=1	Calr	22	22.22.22.20.20.21	22	4.78522e+07	4.8727e+07	5.16335e+07	2.06304e+07	2.46122e+07	2.51243e+07	3.41404e+07	3.73736e+07	3.49808e+07	3.61998e+07	4.01	10.5	3.96	2.10629	0.00318643	0.0112737	Up
O35405	5'-3' exonuclease PLD3 OS=Mus musculus OX=10090 GN=Pld3 PE=1 SV=1	Pld3	7	7.7.7.6.7.6	7	9.18671e+06	9.44202e+06	8.91229e+06	4.46026e+06	5.24928e+06	5.08185e+06	5.83861e+06	6.57076e+06	7.76572e+06	7.51793e+06	2.89	8.43	12.8	1.86196	0.00320056	0.0113017	Up
Q8VDP6	CDP-diacylglycerol--inositol 3-phosphatidyltransferase OS=Mus musculus OX=10090 GN=Cdipt PE=1 SV=1	Cdipt	5	5.5.5.5.5.5	5	5.44018e+06	5.23211e+06	6.01265e+06	2.3591e+06	3.07187e+06	2.66514e+06	4.12266e+06	4.22289e+06	4.51631e+06	4.8767e+06	7.27	13.2	7.64	2.06086	0.00321005	0.0113264	Up
Q9QXV8	Protein sprouty homolog 2 OS=Mus musculus OX=10090 GN=Spry2 PE=1 SV=1	Spry2	3	3.3.3.3.3.3	3	3.63516e+06	3.72662e+06	3.76827e+06	530012	760879	640125	1.41338e+06	1.44342e+06	1.48151e+06	1.45046e+06	1.84	17.9	1.93	5.76383	0.00322467	0.0113505	Up
Q8K3V7	Major intrinsically disordered Notch2-binding receptor 1 OS=Mus musculus OX=10090 GN=Minar1 PE=1 SV=1	Minar1	4	4.4.3.3.2.3	4	697758	781313	743636	164722	223895	159828	580706	609282	422540	493013	5.65	19.5	16.2	4.05274	0.00322516	0.0113505	Up
O55033	Cytoplasmic protein NCK2 OS=Mus musculus OX=10090 GN=Nck2 PE=1 SV=1	Nck2	17	17.17.17.16.15.17	17	4.36471e+07	4.34583e+07	4.40127e+07	1.4387e+07	1.14309e+07	1.17755e+07	1.91777e+07	1.96249e+07	1.98278e+07	1.87836e+07	0.645	12.9	2.41	3.4878	0.00323037	0.0113613	Up
P62911	60S ribosomal protein L32 OS=Mus musculus OX=10090 GN=Rpl32 PE=1 SV=2	Rpl32	2	2.2.2.2.2.2	2	192905	199202	240880	107275	111282	124427	158795	174164	140265	192845	12.4	7.85	13.4	1.84553	0.00323521	0.0113661	Up
Q9WUF3	CASP8-associated protein 2 OS=Mus musculus OX=10090 GN=Casp8ap2 PE=1 SV=2	Casp8ap2	2	2.2.2.1.1.1	2	2.21864e+06	2.07755e+06	2.00289e+06	368834	350683	244228	561973	619124	676722	651143	5.22	21	7.89	6.53604	0.00323606	0.0113661	Up
Q80U72	Protein scribble homolog OS=Mus musculus OX=10090 GN=Scrib PE=1 SV=2	Scrib	19	18.17.18.15.15.17	19	5.99284e+06	5.73023e+06	6.06669e+06	3.60035e+06	4.0781e+06	3.60212e+06	5.34587e+06	5.29991e+06	5.26498e+06	5.22727e+06	2.98	7.32	0.956	1.57703	0.00324315	0.0113812	Up
Q8BSK8	Ribosomal protein S6 kinase beta-1 OS=Mus musculus OX=10090 GN=Rps6kb1 PE=1 SV=2	Rps6kb1	2	1.2.2.1.2.1	2	377188	366707	389139	44700	60362.2	65958.4	443085	482161	440706	606886	2.97	19.3	15.8	6.62514	0.00324468	0.0113812	Up
O08582	GTP-binding protein 1 OS=Mus musculus OX=10090 GN=Gtpbp1 PE=1 SV=2	Gtpbp1	6	5.5.5.5.4.4	6	1.68137e+06	1.55842e+06	1.44102e+06	1.0019e+06	1.00059e+06	941315	3.4274e+06	5.06649e+06	4.479e+06	4.31208e+06	7.7	3.53	15.7	1.59005	0.00326249	0.0114133	Up
Q8BS95	Golgi pH regulator OS=Mus musculus OX=10090 GN=Gpr89 PE=1 SV=2	Gpr89	1	1.1.1.1.1.1	1	149529	158533	163526	70909.3	54532.9	60295.7	123249	146770	155235	124419	4.51	13.4	11.7	2.53899	0.00328485	0.0114839	Up
Q8K1A5	Transmembrane protein 41B OS=Mus musculus OX=10090 GN=Tmem41b PE=1 SV=1	Tmem41b	3	3.3.3.1.1.1	3	857418	839051	990070	198747	291838	273482	353291	291635	352717	358986	9.2	19.4	9.38	3.5161	0.00329085	0.0114972	Up
Q99246	Voltage-dependent L-type calcium channel subunit alpha-1D OS=Mus musculus OX=10090 GN=Cacna1d PE=1 SV=3	Cacna1d	1	1.1.1.1.1.1	1	94278.6	88892	94013.5	12621.5	18536.5	16414.1	43556.5	27131.8	23990.9	33731.7	3.29	18.9	26.9	5.82662	0.00329623	0.0115084	Up
P59764	Dedicator of cytokinesis protein 4 OS=Mus musculus OX=10090 GN=Dock4 PE=1 SV=1	Dock4	26	24.25.23.19.20.21	26	8.27762e+06	7.20772e+06	8.15533e+06	4.71499e+06	3.67929e+06	4.07574e+06	9.98718e+06	8.99466e+06	8.35761e+06	9.39293e+06	7.43	12.6	7.46	1.8958	0.00330139	0.0115188	Up
Q6GQS1	Calcium-binding mitochondrial carrier protein SCaMC-3 OS=Mus musculus OX=10090 GN=Slc25a23 PE=1 SV=1	Slc25a23	6	6.6.6.6.5.6	6	2.39886e+06	2.23521e+06	2.62715e+06	1.43823e+06	1.12257e+06	1.31227e+06	2.44225e+06	2.535e+06	2.23028e+06	1.6913e+06	8.13	12.3	17	1.87479	0.00330397	0.0115202	Up
P35363	5-hydroxytryptamine receptor 2A OS=Mus musculus OX=10090 GN=Htr2a PE=1 SV=1	Htr2a	4	4.4.4.3.3.3	4	605125	562159	677223	195566	140412	128277	277549	331171	332484	247237	9.46	23.2	14.1	3.97305	0.00331629	0.0115479	Up
Q9QZ88	Vacuolar protein sorting-associated protein 29 OS=Mus musculus OX=10090 GN=Vps29 PE=1 SV=1	Vps29	6	5.5.5.5.5.5	6	1.09391e+07	1.13316e+07	1.16986e+07	7.66176e+06	7.64377e+06	6.74685e+06	9.97002e+06	8.95877e+06	8.92048e+06	9.03034e+06	3.35	7.12	5.45	1.54039	0.00332153	0.0115585	Up
P31648	Sodium- and chloride-dependent GABA transporter 1 OS=Mus musculus OX=10090 GN=Slc6a1 PE=1 SV=2	Slc6a1	11	11.11.11.11.8.10	11	9.9088e+07	1.13505e+08	1.01083e+08	5.55681e+07	4.69975e+07	4.20358e+07	6.88822e+07	6.85926e+07	7.23286e+07	7.18908e+07	7.47	14.2	2.78	2.16925	0.00333594	0.011601	Up
Q9D035	Sodium/potassium-transporting ATPase subunit beta-1-interacting protein 1 OS=Mus musculus OX=10090 GN=Nkain1 PE=1 SV=2	Nkain1	1	1.1.1.1.1.1	1	234519	355305	380701	59565.4	56456.1	49211.5	129356	115248	140688	113964	24.1	9.65	10.2	5.87367	0.00334354	0.0116044	Up
Q8BGP6	Probable mitochondrial glutathione transporter SLC25A40 OS=Mus musculus OX=10090 GN=Slc25a40 PE=1 SV=1	Slc25a40	1	1.1.1.1.1.1	1	125602	128958	138511	47294.5	51431.7	61600	96633.6	100973	105138	109254	5.11	13.8	5.27	2.45169	0.00336212	0.0116612	Up
Q99M80	Receptor-type tyrosine-protein phosphatase T OS=Mus musculus OX=10090 GN=Ptprt PE=1 SV=2	Ptprt	5	5.5.5.4.4.4	4	1.61141e+06	1.68991e+06	1.93291e+06	1.01262e+06	1.02692e+06	1.19982e+06	1.79268e+06	1.79837e+06	1.88088e+06	1.83637e+06	9.61	9.65	2.23	1.61582	0.00337013	0.0116814	Up
Q6SJ95	TATA box-binding protein-like 2 OS=Mus musculus OX=10090 GN=Tbpl2 PE=1 SV=1	Tbpl2	1	1.1.1.-.-.-	1	45649.9	54407.4	52717.8	7848.46	9519.07	12818.6	6836.29	7235.13	1504.5	2739.24	9.12	25.1	63	5.0611	0.00337572	0.0116915	Up
Q8BLV3	Sodium/hydrogen exchanger 7 OS=Mus musculus OX=10090 GN=Slc9a7 PE=1 SV=1	Slc9a7	1	1.1.1.1.1.1	1	404124	423702	452103	166041	172817	213411	302875	346369	378268	249988	5.65	13.9	17.4	2.31758	0.00338074	0.0116941	Up
Q922J9	Fatty acyl-CoA reductase 1 OS=Mus musculus OX=10090 GN=Far1 PE=1 SV=1	Far1	3	3.3.3.3.2.3	3	394218	377665	499800	177029	210240	225914	302987	301553	325734	286524	15.6	12.2	5.32	2.0739	0.0033933	0.011708	Up
Q8K2C9	Very-long-chain (3R)-3-hydroxyacyl-CoA dehydratase 3 OS=Mus musculus OX=10090 GN=Hacd3 PE=1 SV=2	Hacd3	11	10.10.10.8.8.8	11	1.67068e+07	1.26708e+07	1.71175e+07	6.19011e+06	5.32923e+06	6.02752e+06	1.31001e+07	1.3143e+07	1.42035e+07	1.16588e+07	15.9	7.82	8.02	2.64977	0.00339737	0.011708	Up
A3KMP2	Tetratricopeptide repeat protein 38 OS=Mus musculus OX=10090 GN=Ttc38 PE=1 SV=2	Ttc38	1	1.1.1.1.-.1	1	11404.4	10367.7	12521.2	5307.35	5233.39	6716.25	2999.62	3444.78	3667.13	1387.07	9.42	14.5	35.8	1.98721	0.00341016	0.0117352	Up
Q3UFT3	GRB2-associated and regulator of MAPK protein OS=Mus musculus OX=10090 GN=Garem1 PE=1 SV=2	Garem1	15	15.15.15.15.14.15	14	1.62072e+07	1.6809e+07	1.57255e+07	8.13591e+06	7.13431e+06	6.54341e+06	6.88372e+06	7.19584e+06	7.61677e+06	7.21606e+06	3.34	11.1	4.16	2.23446	0.00342893	0.0117614	Up
P70211	Netrin receptor DCC OS=Mus musculus OX=10090 GN=Dcc PE=1 SV=2	Dcc	11	11.11.11.11.11.11	11	1.41282e+07	1.56355e+07	1.29335e+07	6.96788e+06	8.88386e+06	7.37552e+06	8.06973e+06	7.76062e+06	8.01299e+06	8.10577e+06	9.51	13	1.95	1.83824	0.00343202	0.0117635	Up
O70439	Syntaxin-7 OS=Mus musculus OX=10090 GN=Stx7 PE=1 SV=3	Stx7	8	8.8.8.6.7.7	8	2.37927e+07	3.09595e+07	2.23733e+07	1.00507e+07	9.04211e+06	1.08511e+07	1.16539e+07	1.1662e+07	1.19965e+07	1.20242e+07	17.9	9.08	1.72	2.57567	0.00344115	0.0117803	Up
P42703	Leukemia inhibitory factor receptor OS=Mus musculus OX=10090 GN=Lifr PE=1 SV=1	Lifr	4	1.1.1.2.2.1	4	786598	745052	665583	310740	343553	249719	387497	412511	514617	509661	8.4	15.8	14.4	2.43054	0.00344721	0.0117934	Up
Q9EQQ2	Protein YIPF5 OS=Mus musculus OX=10090 GN=Yipf5 PE=1 SV=1	Yipf5	2	2.2.2.2.2.2	2	843385	982055	1.0153e+06	567876	645599	555751	853329	789634	983233	957129	9.63	8.27	10.1	1.60564	0.00347941	0.0118959	Up
Q6PAJ3	GRB2-associated and regulator of MAPK protein 2 OS=Mus musculus OX=10090 GN=Garem2 PE=2 SV=2	Garem2	6	2.2.2.1.-.-	6	1.28376e+06	1.05852e+06	1.21781e+06	13155.4	7184.38	20636.6	296162	477826	444227	219193	9.76	49.3	34	86.8814	0.00348792	0.0119172	Up
Q9JIK5	Nucleolar RNA helicase 2 OS=Mus musculus OX=10090 GN=Ddx21 PE=1 SV=3	Ddx21	2	2.2.2.2.2.2	2	2.77501e+07	2.5235e+07	2.4389e+07	1.00048e+07	1.31273e+07	1.20536e+07	1.68273e+07	1.62892e+07	1.79017e+07	1.5914e+07	6.78	13.5	5.17	2.19902	0.00349534	0.0119349	Up
Q8K2P7	Sodium-coupled neutral amino acid transporter 1 OS=Mus musculus OX=10090 GN=Slc38a1 PE=1 SV=1	Slc38a1	3	3.3.3.2.3.3	3	4.32914e+06	4.7284e+06	4.044e+06	958339	1.24554e+06	1.42342e+06	2.43108e+06	2.19038e+06	2.44223e+06	2.47231e+06	7.87	19.4	5.46	3.61193	0.00350065	0.0119453	Up
Q3UXZ6	Protein FAM81A OS=Mus musculus OX=10090 GN=Fam81a PE=1 SV=2	Fam81a	7	7.7.7.2.2.2	7	3.78282e+06	3.5752e+06	4.3214e+06	123843	223706	101206	1.35747e+06	1.28369e+06	1.39001e+06	1.29541e+06	9.89	43.6	3.8	26.0263	0.00351591	0.0119645	Up
Q7TSH8	Transmembrane protein 94 OS=Mus musculus OX=10090 GN=Tmem94 PE=1 SV=1	Tmem94	3	3.3.3.2.3.2	3	2.31664e+06	2.02951e+06	1.99522e+06	342062	522557	345497	1.08238e+06	1.01213e+06	1.14985e+06	1.1685e+06	8.35	25.6	6.45	5.2403	0.00351764	0.0119645	Up
Q8BS40	Ceramide-1-phosphate transfer protein OS=Mus musculus OX=10090 GN=Cptp PE=1 SV=1	Cptp	1	1.1.1.1.1.1	1	50738.8	45004.8	39074.9	17880.2	24073	22432.6	26168.8	27060.7	29141.2	28433.8	13	14.9	4.83	2.09392	0.00352854	0.0119861	Up
P59114	mRNA (2'-O-methyladenosine-N(6)-)-methyltransferase OS=Mus musculus OX=10090 GN=Pcif1 PE=1 SV=1	Pcif1	1	1.1.1.1.1.1	1	5.38385e+06	5.81602e+06	6.48178e+06	2.47003e+06	3.30789e+06	2.79657e+06	3.55102e+06	4.48065e+06	5.89099e+06	5.04508e+06	9.38	14.8	20.7	2.06212	0.00353129	0.0119877	Up
P97300	Neuroplastin OS=Mus musculus OX=10090 GN=Nptn PE=1 SV=3	Nptn	17	14.13.13.14.14.14	17	4.98967e+07	4.97343e+07	5.29366e+07	3.35133e+07	2.85558e+07	3.16396e+07	4.18243e+07	4.31596e+07	4.50344e+07	4.0698e+07	3.55	8.01	4.37	1.6281	0.00354486	0.0120211	Up
P46096	Synaptotagmin-1 OS=Mus musculus OX=10090 GN=Syt1 PE=1 SV=1	Syt1	35	33.34.33.33.33.33	22	2.73005e+08	2.98296e+08	3.01906e+08	1.98703e+08	1.653e+08	1.74733e+08	1.73571e+08	1.82841e+08	1.85649e+08	1.84043e+08	5.41	9.59	2.99	1.62084	0.00356454	0.0120736	Up
Q9ER35	Fructosamine-3-kinase OS=Mus musculus OX=10090 GN=Fn3k PE=1 SV=1	Fn3k	3	2.2.2.-.-.-	3	1.33256e+06	1.21566e+06	1.15356e+06	17630.1	7605.38	18818	212266	145397	154203	89955.8	7.37	41.9	33.3	84.0291	0.00357919	0.0120999	Up
Q9CR86	Calcium-regulated heat stable protein 1 OS=Mus musculus OX=10090 GN=Carhsp1 PE=1 SV=1	Carhsp1	2	2.2.2.1.1.1	2	561725	618141	605665	179609	213689	242384	579172	566814	448003	694631	4.98	14.8	17.6	2.80884	0.00358039	0.0120999	Up
P28660	Nck-associated protein 1 OS=Mus musculus OX=10090 GN=Nckap1 PE=1 SV=2	Nckap1	51	48.48.48.46.47.47	49	9.14424e+07	8.95778e+07	9.63589e+07	5.56779e+07	6.40181e+07	5.57651e+07	7.30342e+07	6.93594e+07	7.12583e+07	7.31011e+07	3.79	8.19	2.47	1.58086	0.00358971	0.0121158	Up
B2RSH2	Guanine nucleotide-binding protein G(i) subunit alpha-1 OS=Mus musculus OX=10090 GN=Gnai1 PE=1 SV=1	Gnai1	9	8.8.8.8.8.8	8	1.36734e+07	1.55824e+07	1.50527e+07	6.52109e+06	8.03243e+06	8.18241e+06	9.19113e+06	1.05122e+07	1.04373e+07	1.01389e+07	6.67	12.1	6.03	1.94883	0.00360087	0.0121455	Up
O89051	Integral membrane protein 2B OS=Mus musculus OX=10090 GN=Itm2b PE=1 SV=1	Itm2b	1	1.1.1.1.1.1	1	702271	695633	640424	300286	379713	335491	10498.7	5457.18	9194.7	2103.33	5	11.8	55.7	2.00724	0.00366522	0.0122998	Up
Q99J56	Derlin-1 OS=Mus musculus OX=10090 GN=Derl1 PE=1 SV=1	Derl1	1	1.1.1.1.1.-	1	384343	382980	447113	186073	131329	156098	278583	262744	314171	252937	9.05	17.4	9.7	2.56481	0.00367472	0.0123239	Up
Q8BM85	TBC domain-containing protein kinase-like protein OS=Mus musculus OX=10090 GN=Tbck PE=1 SV=1	Tbck	1	1.1.1.1.1.1	1	84354.6	91886.8	94695	55702.4	62284.6	51492.1	60981.4	60885.8	64284.3	46486.5	5.92	9.63	13.7	1.59864	0.00368508	0.0123429	Up
Q8BTY2	Sodium bicarbonate cotransporter 3 OS=Mus musculus OX=10090 GN=Slc4a7 PE=1 SV=2	Slc4a7	12	12.12.12.11.10.11	12	1.41153e+07	1.28384e+07	1.37217e+07	4.38401e+06	3.69291e+06	3.08612e+06	7.47222e+06	7.69548e+06	7.53919e+06	6.79413e+06	4.82	17.5	5.4	3.64376	0.00369253	0.0123502	Up
Q8CGQ8	Sodium/potassium/calcium exchanger 4 OS=Mus musculus OX=10090 GN=Slc24a4 PE=1 SV=2	Slc24a4	2	2.2.2.2.1.1	2	1.13973e+06	1.05895e+06	1.06822e+06	318528	236429	230749	379550	432265	343220	344631	4.06	18.8	11.1	4.15791	0.00369351	0.0123502	Up
Q3ULB5	Serine/threonine-protein kinase PAK 6 OS=Mus musculus OX=10090 GN=Pak6 PE=2 SV=1	Pak6	11	11.10.11.8.8.4	11	8.4824e+06	8.59668e+06	9.27776e+06	874124	1.18876e+06	694347	3.32585e+06	3.48088e+06	3.44275e+06	3.68549e+06	4.89	27.2	4.3	9.55918	0.00369428	0.0123502	Up
Q8BQP9	Regulator of G-protein signaling 7-binding protein OS=Mus musculus OX=10090 GN=Rgs7bp PE=1 SV=1	Rgs7bp	3	3.2.3.3.2.3	3	3.15326e+06	3.6973e+06	3.75708e+06	2.3257e+06	2.07615e+06	2.13712e+06	2.47553e+06	2.68049e+06	2.62203e+06	2.41959e+06	9.41	5.97	4.79	1.62222	0.00370468	0.0123771	Up
O89001	Carboxypeptidase D OS=Mus musculus OX=10090 GN=Cpd PE=1 SV=2	Cpd	5	4.4.4.5.5.5	5	510378	546027	475201	230829	291882	280039	407440	397976	417470	390575	6.94	12.1	2.89	1.90795	0.00371245	0.0123952	Up
Q9R1J0	Sterol-4-alpha-carboxylate 3-dehydrogenase, decarboxylating OS=Mus musculus OX=10090 GN=Nsdhl PE=1 SV=1	Nsdhl	9	8.8.8.7.7.7	9	3.05805e+06	2.6929e+06	3.33368e+06	1.08866e+06	1.26782e+06	1.538e+06	2.4152e+06	2.4065e+06	2.34658e+06	2.19377e+06	10.6	17.4	4.38	2.33269	0.00373467	0.0124615	Up
P49446	Receptor-type tyrosine-protein phosphatase epsilon OS=Mus musculus OX=10090 GN=Ptpre PE=1 SV=3	Ptpre	1	1.1.1.1.1.1	1	92166	109109	114358	51510.5	45190.6	60849.9	42588.5	56385.1	54958.1	65237.9	11	15	17	2.00337	0.0037498	0.0125041	Up
Q8BM65	Neuronal tyrosine-phosphorylated phosphoinositide-3-kinase adapter 2 OS=Mus musculus OX=10090 GN=Nyap2 PE=1 SV=1	Nyap2	23	23.22.23.22.21.22	23	5.70479e+07	6.01971e+07	5.65228e+07	3.13407e+07	3.21789e+07	2.68115e+07	2.5125e+07	2.53475e+07	2.68391e+07	2.74637e+07	3.43	9.59	4.35	1.92368	0.00377124	0.0125493	Up
P16283	Anion exchange protein 3 OS=Mus musculus OX=10090 GN=Slc4a3 PE=1 SV=2	Slc4a3	8	8.8.8.7.7.6	8	3.37788e+06	3.30948e+06	3.14327e+06	1.11172e+06	1.38517e+06	1.07672e+06	1.20859e+06	1.20306e+06	1.41506e+06	1.37823e+06	3.68	14.2	8.55	2.75089	0.00377289	0.0125493	Up
Q9DBF1	Alpha-aminoadipic semialdehyde dehydrogenase OS=Mus musculus OX=10090 GN=Aldh7a1 PE=1 SV=4	Aldh7a1	3	2.2.2.1.1.1	3	187256	238400	233059	133387	109895	109778	160023	120782	141464	111638	12.8	11.6	16.2	1.86573	0.00382054	0.012676	Up
Q8BWW9	Serine/threonine-protein kinase N2 OS=Mus musculus OX=10090 GN=Pkn2 PE=1 SV=3	Pkn2	9	4.3.2.4.3.4	9	460132	482070	391843	230234	217769	237501	499109	636057	666468	618631	10.6	4.37	12.1	1.94608	0.0038206	0.012676	Up
Q8K4K6	Pantothenate kinase 1 OS=Mus musculus OX=10090 GN=Pank1 PE=1 SV=1	Pank1	1	1.1.1.1.1.1	1	13266.5	13628.4	17001.2	2718.49	2327.19	4056.23	5409.27	7750.63	5326.38	3577.04	14.1	29.9	31.1	4.82273	0.00383461	0.012704	Up
Q9JHK5	Pleckstrin OS=Mus musculus OX=10090 GN=Plek PE=1 SV=1	Plek	1	1.-.1.1.1.1	1	34436.3	48075.8	42810.6	19541.8	15051.6	20430.9	29673.9	32923.2	29502.8	24825.9	16.5	15.7	11.4	2.27759	0.00383626	0.012704	Up
Q60854	Serpin B6 OS=Mus musculus OX=10090 GN=Serpinb6 PE=1 SV=1	Serpinb6	6	5.5.5.5.5.5	6	2.63566e+06	2.66957e+06	2.44137e+06	1.62245e+06	1.64371e+06	1.88211e+06	2.46228e+06	2.34562e+06	2.14233e+06	2.131e+06	4.77	8.4	7.12	1.5047	0.00384893	0.01273	Up
P10852	4F2 cell-surface antigen heavy chain OS=Mus musculus OX=10090 GN=Slc3a2 PE=1 SV=1	Slc3a2	23	20.23.20.22.21.23	23	3.75511e+07	3.7072e+07	3.64862e+07	1.84784e+07	1.86578e+07	2.12708e+07	5.09033e+07	4.77057e+07	4.67336e+07	4.55654e+07	1.44	8.03	4.8	1.90233	0.00389639	0.0128441	Up
Q8BU31	Ras-related protein Rap-2c OS=Mus musculus OX=10090 GN=Rap2c PE=1 SV=1	Rap2c	3	2.3.3.2.2.2	3	132968	106259	141688	69841.6	61943.1	52280.4	153558	121514	112066	124656	14.5	14.3	14	2.06946	0.00390044	0.0128441	Up
Q99MX7	Transmembrane protein 121B OS=Mus musculus OX=10090 GN=Tmem121b PE=1 SV=1	Tmem121b	2	2.2.2.2.2.2	2	919964	822318	904852	480775	390045	374846	585987	498008	634332	569965	5.96	13.8	9.87	2.12507	0.00390456	0.0128441	Up
P84084	ADP-ribosylation factor 5 OS=Mus musculus OX=10090 GN=Arf5 PE=1 SV=2	Arf5	6	6.6.6.5.5.5	6	1.88592e+07	2.0099e+07	1.83524e+07	1.06663e+07	8.48957e+06	9.69742e+06	1.262e+07	1.28517e+07	1.29683e+07	1.27052e+07	4.7	11.3	1.21	1.98628	0.00391031	0.0128441	Up
Q925T6	Glutamate receptor-interacting protein 1 OS=Mus musculus OX=10090 GN=Grip1 PE=1 SV=1	Grip1	38	38.38.38.36.34.34	38	1.24998e+08	1.37546e+08	1.26295e+08	3.46301e+07	2.59399e+07	2.31792e+07	5.39872e+07	5.43188e+07	5.49802e+07	5.73761e+07	5.32	21.4	2.77	4.6429	0.00391267	0.0128441	Up
Q71RI9	Kynurenine--oxoglutarate transaminase 3 OS=Mus musculus OX=10090 GN=Kyat3 PE=1 SV=1	Kyat3	2	2.2.2.2.2.2	2	613447	630567	555577	335176	356776	282521	423540	398525	426520	505763	6.55	11.8	10.6	1.84673	0.00392557	0.0128704	Up
Q920N7	Synaptotagmin-12 OS=Mus musculus OX=10090 GN=Syt12 PE=1 SV=1	Syt12	1	1.1.1.1.1.1	1	618374	777446	844181	261797	257275	368275	364793	393856	333094	289092	15.5	21.2	13	2.52438	0.00394662	0.0129171	Up
O08749	Dihydrolipoyl dehydrogenase, mitochondrial OS=Mus musculus OX=10090 GN=Dld PE=1 SV=2	Dld	8	8.8.8.6.6.7	8	2.26251e+06	2.11236e+06	2.15209e+06	1.24759e+06	1.09027e+06	1.02046e+06	2.17641e+06	2.1523e+06	2.17691e+06	2.32423e+06	3.58	10.4	3.56	1.94352	0.00394985	0.0129171	Up
Q62132	Receptor-type tyrosine-protein phosphatase R OS=Mus musculus OX=10090 GN=Ptprr PE=1 SV=1	Ptprr	2	2.2.2.2.2.2	2	1.13404e+06	1.19472e+06	1.05092e+06	733016	745479	768293	701836	690224	744586	790995	6.41	2.39	6.26	1.50423	0.00395208	0.0129171	Up
Q3UVX5	Metabotropic glutamate receptor 5 OS=Mus musculus OX=10090 GN=Grm5 PE=1 SV=2	Grm5	25	24.24.25.25.25.25	24	3.76132e+07	3.61314e+07	3.47403e+07	1.92623e+07	1.55862e+07	1.59347e+07	2.04875e+07	2.03644e+07	2.04848e+07	2.05313e+07	3.97	12	0.35	2.13624	0.00396989	0.0129433	Up
S4R1M9	Oxysterol-binding protein-related protein 10 OS=Mus musculus OX=10090 GN=Osbpl10 PE=1 SV=1	Osbpl10	7	7.7.7.7.6.7	4	2.81535e+06	2.67832e+06	2.3722e+06	1.57581e+06	1.39611e+06	1.20425e+06	1.57445e+06	1.53215e+06	1.59417e+06	1.44152e+06	8.65	13.3	4.42	1.88352	0.00402071	0.0130553	Up
A2AHL1	Anoctamin-3 OS=Mus musculus OX=10090 GN=Ano3 PE=1 SV=1	Ano3	2	2.1.2.2.2.2	2	318928	307693	287752	86292.7	87408.2	62484.6	133375	156349	152373	142708	5.18	17.9	7.04	3.87142	0.00402444	0.0130553	Up
P55264	Adenosine kinase OS=Mus musculus OX=10090 GN=Adk PE=1 SV=2	Adk	6	6.5.6.4.4.3	6	3.93684e+06	4.02763e+06	4.15152e+06	2.06025e+06	2.43754e+06	2.29876e+06	3.61951e+06	3.71257e+06	3.59649e+06	3.60056e+06	2.67	8.42	1.5	1.78267	0.00402476	0.0130553	Up
Q8VHQ9	Acyl-coenzyme A thioesterase 11 OS=Mus musculus OX=10090 GN=Acot11 PE=1 SV=1	Acot11	8	6.7.7.7.6.6	8	2.06259e+06	1.996e+06	1.75487e+06	1.17338e+06	1.32041e+06	1.37654e+06	2.15374e+06	2.44552e+06	2.27168e+06	2.02306e+06	8.35	8.13	8.07	1.50206	0.00408787	0.0132063	Up
Q99LH2	Phosphatidylserine synthase 1 OS=Mus musculus OX=10090 GN=Ptdss1 PE=1 SV=1	Ptdss1	1	1.1.1.1.1.1	1	3.13488e+06	3.22387e+06	2.87645e+06	1.53164e+06	1.48387e+06	1.18878e+06	1.72696e+06	1.80464e+06	1.87777e+06	2.04608e+06	5.86	13.3	7.31	2.19661	0.00409194	0.0132063	Up
Q3UUI3	Acyl-coenzyme A thioesterase THEM4 OS=Mus musculus OX=10090 GN=Them4 PE=1 SV=1	Them4	6	6.6.6.5.4.4	6	2.72778e+06	2.47136e+06	2.76851e+06	1.71702e+06	1.5899e+06	1.38846e+06	1.95226e+06	2.10891e+06	2.20923e+06	2.0081e+06	6.07	10.6	5.48	1.69691	0.00409314	0.0132063	Up
Q6PGE7	Sodium-dependent proline transporter OS=Mus musculus OX=10090 GN=Slc6a7 PE=1 SV=1	Slc6a7	7	7.7.7.6.5.5	7	1.47008e+07	1.58892e+07	1.57879e+07	6.7063e+06	5.03529e+06	5.83242e+06	6.94158e+06	7.31278e+06	7.49014e+06	7.01017e+06	4.26	14.3	3.58	2.63901	0.00415071	0.0133349	Up
Q8BMF3	NADP-dependent malic enzyme, mitochondrial OS=Mus musculus OX=10090 GN=Me3 PE=1 SV=2	Me3	16	15.14.16.14.14.15	15	1.15469e+07	1.16223e+07	1.2128e+07	6.12302e+06	7.25498e+06	6.68782e+06	8.73205e+06	9.58687e+06	1.01327e+07	9.45137e+06	2.69	8.46	6.09	1.75907	0.00415871	0.0133509	Up
Q8BHC1	Ras-related protein Rab-39B OS=Mus musculus OX=10090 GN=Rab39b PE=1 SV=1	Rab39b	8	6.6.6.6.7.5	7	2.7711e+06	2.62257e+06	2.6894e+06	1.88467e+06	1.63531e+06	1.72412e+06	3.14618e+06	3.37936e+06	2.72545e+06	2.67904e+06	2.76	7.23	11.3	1.54137	0.0041633	0.0133509	Up
Q8BFT9	Synaptic vesicle 2-related protein OS=Mus musculus OX=10090 GN=Svop PE=1 SV=1	Svop	6	6.6.6.6.6.6	6	5.28276e+06	6.21869e+06	5.50168e+06	3.06649e+06	3.02025e+06	2.94613e+06	3.36977e+06	3.34455e+06	3.25366e+06	3.21677e+06	8.64	2.02	2.21	1.88236	0.00417069	0.0133665	Up
Q8R5K2	Ubiquitin carboxyl-terminal hydrolase 33 OS=Mus musculus OX=10090 GN=Usp33 PE=1 SV=2	Usp33	2	2.2.2.2.2.2	2	206119	202047	223257	114279	91775.5	112312	143791	140542	127616	128813	5.35	11.7	6.05	1.98332	0.0042186	0.0134791	Up
G5E829	Plasma membrane calcium-transporting ATPase 1 OS=Mus musculus OX=10090 GN=Atp2b1 PE=1 SV=1	Atp2b1	40	37.37.38.36.38.37	34	9.45901e+07	8.60775e+07	9.59485e+07	5.74499e+07	5.83925e+07	5.724e+07	8.11403e+07	8.00433e+07	8.4115e+07	7.48808e+07	5.8	1.06	4.81	1.59818	0.00422569	0.0134936	Up
Q62277	Synaptophysin OS=Mus musculus OX=10090 GN=Syp PE=1 SV=2	Syp	6	6.6.6.6.6.6	6	5.86555e+07	7.90995e+07	7.31898e+07	3.02913e+07	3.29717e+07	3.64672e+07	4.4526e+07	4.75751e+07	4.94175e+07	4.86624e+07	15	9.32	4.52	2.11515	0.00424609	0.0135256	Up
P61514	60S ribosomal protein L37a OS=Mus musculus OX=10090 GN=Rpl37a PE=1 SV=2	Rpl37a	2	2.2.2.2.2.2	2	548706	660610	612520	314974	395834	322173	419759	406285	467621	461197	9.24	13	6.9	1.76367	0.00424856	0.0135256	Up
Q60759	Glutaryl-CoA dehydrogenase, mitochondrial OS=Mus musculus OX=10090 GN=Gcdh PE=1 SV=2	Gcdh	5	4.5.4.4.5.4	5	1.65789e+06	1.90944e+06	1.63624e+06	779258	996264	976058	1.7324e+06	1.63954e+06	2.04042e+06	1.83758e+06	8.76	13.1	9.5	1.89112	0.00427384	0.0135766	Up
Q3TWL2	Type 1 phosphatidylinositol 4,5-bisphosphate 4-phosphatase OS=Mus musculus OX=10090 GN=Pip4p1 PE=1 SV=1	Pip4p1	2	2.2.2.2.2.2	2	1.20079e+06	1.24853e+06	1.24814e+06	563428	678180	594453	792585	929707	1.03185e+06	804702	2.23	9.7	12.7	2.0138	0.00427487	0.0135766	Up
Q8VCH6	Delta(24)-sterol reductase OS=Mus musculus OX=10090 GN=Dhcr24 PE=1 SV=1	Dhcr24	5	3.4.4.5.4.4	5	980948	1.37076e+06	1.13088e+06	446199	613610	531169	634488	769712	758121	760445	16.9	15.8	8.8	2.18895	0.00429242	0.0136183	Up
Q8BJI1	Sodium-dependent neutral amino acid transporter SLC6A17 OS=Mus musculus OX=10090 GN=Slc6a17 PE=1 SV=1	Slc6a17	15	14.14.14.13.13.12	15	3.94004e+07	3.93631e+07	4.05056e+07	2.25201e+07	2.00729e+07	2.33043e+07	2.21788e+07	2.29935e+07	2.23136e+07	2.31385e+07	1.63	7.67	2.12	1.80993	0.00429516	0.0136183	Up
B2RQE8	Rho GTPase-activating protein 42 OS=Mus musculus OX=10090 GN=Arhgap42 PE=1 SV=1	Arhgap42	1	1.1.1.1.1.1	1	50522.8	64050.8	58550.7	30058.7	34298.9	34312.2	50400.6	42988	42578.4	51097.1	11.8	7.45	9.86	1.75458	0.00429719	0.0136183	Up
Q9JJZ4	Ubiquitin-conjugating enzyme E2 J1 OS=Mus musculus OX=10090 GN=Ube2j1 PE=1 SV=2	Ube2j1	2	2.2.2.2.2.2	2	665736	902489	743043	315185	354692	364814	460736	516727	509784	550982	15.7	7.6	7.3	2.23378	0.00430217	0.0136183	Up
Q9JMK2	Casein kinase I isoform epsilon OS=Mus musculus OX=10090 GN=Csnk1e PE=1 SV=2	Csnk1e	4	4.3.4.4.4.4	4	3.81403e+06	4.02519e+06	3.48552e+06	2.16674e+06	2.13308e+06	2.19798e+06	1.68291e+06	1.77359e+06	2.02931e+06	2.0194e+06	7.2	1.5	9.33	1.74286	0.00431122	0.0136183	Up
Q8C7K6	Prenylcysteine oxidase-like OS=Mus musculus OX=10090 GN=Pcyox1l PE=1 SV=1	Pcyox1l	4	4.4.4.4.4.4	4	301834	266803	365332	150984	120058	164422	296554	254348	226690	224015	16	15.7	13.5	2.14476	0.00433954	0.0136994	Up
Q9ET30	Transmembrane 9 superfamily member 3 OS=Mus musculus OX=10090 GN=Tm9sf3 PE=1 SV=1	Tm9sf3	7	7.7.7.7.6.7	7	2.8993e+06	3.07654e+06	3.37923e+06	1.71557e+06	1.71752e+06	1.76402e+06	2.48551e+06	2.68688e+06	2.63518e+06	2.69241e+06	7.78	1.58	3.68	1.80005	0.00436996	0.013779	Up
Q7TN83	Synaptotagmin-16 OS=Mus musculus OX=10090 GN=Syt16 PE=1 SV=1	Syt16	1	1.1.1.1.1.1	1	74777.8	76624.4	94955.6	40846.5	47739.4	43102.9	53643.7	49090.6	53705.2	53313.5	13.6	8.01	4.27	1.87076	0.00437991	0.0137938	Up
Q9DB27	Malignant T-cell-amplified sequence 1 OS=Mus musculus OX=10090 GN=Mcts1 PE=1 SV=1	Mcts1	4	4.4.4.4.4.4	4	3.44472e+06	3.59926e+06	4.11787e+06	1.9318e+06	2.23195e+06	2.44056e+06	2.30247e+06	2.79826e+06	2.57928e+06	2.32177e+06	9.48	11.6	9.41	1.69009	0.00441019	0.0138539	Up
Q9D7N9	Adipocyte plasma membrane-associated protein OS=Mus musculus OX=10090 GN=Apmap PE=1 SV=1	Apmap	8	8.8.8.8.8.8	8	4.76374e+06	4.97202e+06	4.82325e+06	2.55894e+06	2.9763e+06	2.88652e+06	3.4435e+06	3.78167e+06	4.04983e+06	3.90916e+06	2.21	7.83	6.83	1.72873	0.00441204	0.0138539	Up
Q7TN73	N-acetylneuraminate 9-O-acetyltransferase OS=Mus musculus OX=10090 GN=Casd1 PE=2 SV=1	Casd1	1	1.1.1.-.1.1	1	65761.7	50050.3	59910	32176.1	34299.5	27855.8	45665.4	46014.3	47313.4	43713.2	13.6	10.4	3.26	1.86282	0.00441375	0.0138539	Up
P61022	Calcineurin B homologous protein 1 OS=Mus musculus OX=10090 GN=Chp1 PE=1 SV=2	Chp1	1	1.1.1.1.1.1	1	111348	155480	118444	43577.5	58416.8	61382.1	78025.1	58440	58274.3	59989.4	18.5	17.5	15.1	2.35819	0.00443823	0.0139193	Up
Q8BGZ4	Cell division cycle protein 23 homolog OS=Mus musculus OX=10090 GN=Cdc23 PE=1 SV=2	Cdc23	2	2.2.2.2.2.2	2	108218	97449.5	121297	68528	54235.9	65049.3	94854.6	106159	84058.5	116044	11	11.9	13.8	1.7409	0.00444394	0.0139228	Up
Q8VEK2	Rhomboid domain-containing protein 2 OS=Mus musculus OX=10090 GN=Rhbdd2 PE=1 SV=1	Rhbdd2	2	2.2.2.2.2.2	2	397719	365833	468154	113196	68465.4	106207	202964	225126	241533	236695	12.8	25.1	7.58	4.27871	0.00444464	0.0139228	Up
Q921Q3	Chitobiosyldiphosphodolichol beta-mannosyltransferase OS=Mus musculus OX=10090 GN=Alg1 PE=1 SV=3	Alg1	2	2.2.2.2.1.2	2	266955	297110	378511	121978	132387	165501	149622	167565	196981	182607	18.4	16.2	11.7	2.24494	0.00445923	0.0139602	Up
P60882	Multiple epidermal growth factor-like domains protein 8 OS=Mus musculus OX=10090 GN=Megf8 PE=1 SV=2	Megf8	1	1.1.1.1.1.1	1	70686.2	57608	59117	9934.67	13396	17122.9	44300.5	47753.4	37835.7	57764.2	11.5	26.7	17.7	4.63275	0.00447764	0.013993	Up
P56480	ATP synthase subunit beta, mitochondrial OS=Mus musculus OX=10090 GN=Atp5f1b PE=1 SV=2	Atp5f1b	20	18.18.20.15.16.15	20	1.66385e+07	1.79007e+07	1.79393e+07	1.09165e+07	9.05837e+06	1.05219e+07	1.51437e+07	1.66753e+07	1.74088e+07	1.63541e+07	4.23	9.63	5.76	1.72079	0.00448438	0.0140003	Up
P30999	Catenin delta-1 OS=Mus musculus OX=10090 GN=Ctnnd1 PE=1 SV=2	Ctnnd1	58	54.54.55.53.53.52	58	1.36678e+08	1.35915e+08	1.33621e+08	5.65723e+07	4.93289e+07	4.45105e+07	7.42616e+07	6.96285e+07	6.94931e+07	7.20573e+07	1.18	12.1	3.17	2.70068	0.00449172	0.0140121	Up
P11531	Dystrophin OS=Mus musculus OX=10090 GN=Dmd PE=1 SV=3	Dmd	23	15.17.17.14.14.15	22	6.57349e+06	6.31328e+06	6.57462e+06	3.91398e+06	3.29593e+06	3.61225e+06	1.19489e+07	1.18727e+07	1.17735e+07	1.03974e+07	2.32	8.57	6.41	1.79829	0.00450622	0.0140224	Up
Q9CPQ8	ATP synthase subunit g, mitochondrial OS=Mus musculus OX=10090 GN=Atp5mg PE=1 SV=1	Atp5mg	3	3.3.3.3.2.3	3	837650	964586	891989	444272	427504	545680	941398	978843	965762	1.08897e+06	7.09	13.5	6.58	1.90075	0.00450924	0.0140224	Up
Q8BT60	Copine-3 OS=Mus musculus OX=10090 GN=Cpne3 PE=1 SV=2	Cpne3	4	3.3.3.3.3.3	4	4.15211e+06	4.0343e+06	3.96618e+06	1.58963e+06	1.94979e+06	1.60537e+06	2.1073e+06	2.42963e+06	2.36663e+06	2.17746e+06	2.32	11.9	6.72	2.36212	0.004511	0.0140224	Up
E9Q7X7	Neurexin-2 OS=Mus musculus OX=10090 GN=Nrxn2 PE=1 SV=1	Nrxn2	9	9.9.9.7.7.9	9	5.29111e+06	5.37277e+06	5.43959e+06	758340	947937	1.14765e+06	2.25192e+06	2.43443e+06	2.5598e+06	2.49503e+06	1.39	20.5	5.44	5.64257	0.00453086	0.0140758	Up
Q9EP69	Phosphatidylinositol-3-phosphatase SAC1 OS=Mus musculus OX=10090 GN=Sacm1l PE=1 SV=1	Sacm1l	13	13.13.13.12.13.13	13	8.39034e+06	8.3879e+06	8.5557e+06	5.01829e+06	5.00567e+06	5.59279e+06	7.14167e+06	7.63756e+06	7.45861e+06	6.5228e+06	1.14	6.44	6.81	1.62223	0.00454866	0.0141131	Up
P14094	Sodium/potassium-transporting ATPase subunit beta-1 OS=Mus musculus OX=10090 GN=Atp1b1 PE=1 SV=1	Atp1b1	23	23.23.23.20.21.22	23	1.83153e+08	1.9594e+08	1.82613e+08	1.00503e+08	1.1659e+08	1.19335e+08	1.5908e+08	1.5338e+08	1.52729e+08	1.59421e+08	4.03	9.07	2.3	1.66962	0.00455537	0.0141131	Up
Q9QYI3	DnaJ homolog subfamily C member 7 OS=Mus musculus OX=10090 GN=Dnajc7 PE=1 SV=2	Dnajc7	3	1.2.1.2.2.2	3	298586	413097	333350	144159	170654	186995	229529	161005	200506	173352	16.9	12.9	15.9	2.08254	0.00455623	0.0141131	Up
Q6P5H2	Nestin OS=Mus musculus OX=10090 GN=Nes PE=1 SV=1	Nes	1	1.1.1.-.-.-	1	63944.1	135373	68251.1	4239.15	1098.29	3509.72	48783.9	51982.3	45524.9	64706.1	44.9	55.7	15.9	30.2433	0.00457947	0.0141601	Up
O35149	Zinc transporter 4 OS=Mus musculus OX=10090 GN=Slc30a4 PE=1 SV=2	Slc30a4	1	1.1.1.-.-.-	1	571227	433875	535298	13074.9	8816.6	4080.96	218040	257761	261994	291369	13.9	52	11.7	59.3091	0.00458891	0.0141727	Up
P63163	Small nuclear ribonucleoprotein-associated protein N OS=Mus musculus OX=10090 GN=Snrpn PE=1 SV=1	Snrpn	1	1.1.1.1.1.1	1	1.08913e+06	1.11794e+06	1.29708e+06	642685	772136	770699	1.01087e+06	992545	1.09167e+06	1.08082e+06	9.65	10.2	4.75	1.60335	0.00459315	0.0141775	Up
Q8CHK3	Lysophospholipid acyltransferase 7 OS=Mus musculus OX=10090 GN=Mboat7 PE=1 SV=1	Mboat7	2	2.2.2.2.2.2	2	1.26476e+06	894845	1.37495e+06	384444	363219	474293	637234	648460	729966	652956	21.3	14.5	6.35	2.89254	0.00460125	0.0141858	Up
Q8K1S2	Netrin receptor UNC5D OS=Mus musculus OX=10090 GN=Unc5d PE=1 SV=1	Unc5d	2	2.2.2.2.2.2	2	833449	903715	926814	168654	241387	242389	487868	424118	442846	476816	5.48	19.4	6.46	4.08316	0.00462903	0.0142382	Up
Q9Z2H2	Regulator of G-protein signaling 6 OS=Mus musculus OX=10090 GN=Rgs6 PE=1 SV=2	Rgs6	16	15.15.15.15.15.15	16	2.06184e+07	1.90523e+07	2.08789e+07	9.72437e+06	8.19792e+06	7.30217e+06	1.0274e+07	1.05393e+07	1.03039e+07	1.06299e+07	4.9	14.6	1.68	2.40043	0.00464248	0.0142546	Up
Q5SW45	Tectonic-like complex member MKS1 OS=Mus musculus OX=10090 GN=Mks1 PE=1 SV=1	Mks1	1	1.1.1.1.1.1	1	142338	130292	188441	48950.8	55274.6	57606.5	61377.6	56043.8	82825.9	91656.4	20	8.3	23.3	2.84908	0.00470942	0.014397	Up
P43406	Integrin alpha-V OS=Mus musculus OX=10090 GN=Itgav PE=1 SV=2	Itgav	4	1.1.1.2.1.-	4	208727	218487	254370	127685	119977	129600	498932	502935	438179	476353	10.6	4.05	6.2	1.80666	0.00471032	0.014397	Up
Q9Z280	Phospholipase D1 OS=Mus musculus OX=10090 GN=Pld1 PE=1 SV=1	Pld1	1	1.1.1.1.1.1	1	12275	11945	15363.2	6074.03	4790.33	6880.25	24137.5	24265.3	18928.2	13207.6	14.3	17.8	26	2.23072	0.0047107	0.014397	Up
O35083	1-acyl-sn-glycerol-3-phosphate acyltransferase alpha OS=Mus musculus OX=10090 GN=Agpat1 PE=1 SV=1	Agpat1	5	5.5.5.5.5.5	5	3.5621e+06	4.31432e+06	3.88298e+06	2.1014e+06	2.2239e+06	2.11736e+06	2.72147e+06	3.06469e+06	3.54753e+06	2.98643e+06	9.63	3.1	11.2	1.82524	0.00478519	0.0145079	Up
Q68FD9	UPF0606 protein KIAA1549 OS=Mus musculus OX=10090 GN=Kiaa1549 PE=1 SV=3	Kiaa1549	21	21.21.21.21.21.21	21	4.26392e+07	4.39488e+07	4.39152e+07	2.52212e+07	2.14713e+07	2.18788e+07	1.92892e+07	2.17377e+07	2.24592e+07	2.22519e+07	1.72	9	6.82	1.90317	0.00478519	0.0145079	Up
O88561	Long-chain fatty acid transport protein 3 OS=Mus musculus OX=10090 GN=Slc27a3 PE=1 SV=2	Slc27a3	1	1.1.1.1.1.1	1	52562.4	47478.1	49060.5	31129.2	25286.7	29600.5	36596.8	30140	30424.3	34862.9	5.24	10.6	9.77	1.7334	0.00482503	0.0146064	Up
P08752	Guanine nucleotide-binding protein G(i) subunit alpha-2 OS=Mus musculus OX=10090 GN=Gnai2 PE=1 SV=5	Gnai2	21	19.19.19.18.17.19	12	2.98879e+07	3.14574e+07	3.396e+07	1.83485e+07	2.05218e+07	2.23615e+07	2.5515e+07	2.57623e+07	2.56462e+07	2.28284e+07	6.46	9.84	5.65	1.55647	0.00482631	0.0146064	Up
Q06180	Tyrosine-protein phosphatase non-receptor type 2 OS=Mus musculus OX=10090 GN=Ptpn2 PE=1 SV=2	Ptpn2	1	1.1.1.1.1.1	1	105018	81774.1	106997	33086	35479.5	34846.9	65964.5	62094.4	71611.4	63247.9	14.3	3.6	6.46	2.84095	0.00483317	0.0146104	Up
Q8BHY8	Sorting nexin-14 OS=Mus musculus OX=10090 GN=Snx14 PE=1 SV=2	Snx14	3	3.3.3.3.3.3	3	120663	113105	114533	70563.3	60583.2	71742.6	93123.2	95841.9	87305.8	71186.9	3.46	9.07	12.7	1.7167	0.00484326	0.0146325	Up
Q6ZPU9	KIF-binding protein OS=Mus musculus OX=10090 GN=Kifbp PE=1 SV=2	Kifbp	3	3.3.3.3.3.3	3	1.46345e+06	1.29613e+06	1.48491e+06	840757	936602	1.01964e+06	1.12767e+06	1.26434e+06	1.36202e+06	1.18245e+06	7.3	9.6	8.27	1.51751	0.0049138	0.0147724	Up
Q99ME2	WD repeat-containing protein 6 OS=Mus musculus OX=10090 GN=Wdr6 PE=1 SV=1	Wdr6	4	4.4.4.4.3.4	4	1.20358e+06	880737	1.16732e+06	334927	364192	365821	619616	521786	526559	550556	16.3	4.9	8.13	3.05335	0.00493437	0.0147975	Up
Q9CWX2	Complex I intermediate-associated protein 30, mitochondrial OS=Mus musculus OX=10090 GN=Ndufaf1 PE=1 SV=2	Ndufaf1	1	1.1.1.1.1.1	1	83144.1	62141.4	86009.9	31964.9	33477.7	40672.3	43452.4	75402.5	53049.6	52572.4	16.9	13.2	24.2	2.17967	0.00500072	0.0149696	Up
Q9QZC2	Plexin-C1 OS=Mus musculus OX=10090 GN=Plxnc1 PE=1 SV=1	Plxnc1	7	7.7.7.5.6.7	7	1.5893e+06	1.6268e+06	1.61526e+06	992643	947997	1.07738e+06	1.34248e+06	1.33829e+06	1.25677e+06	1.28624e+06	1.19	6.53	3.18	1.60084	0.00500311	0.0149696	Up
Q7TSV4	Phosphopentomutase OS=Mus musculus OX=10090 GN=Pgm2 PE=1 SV=1	Pgm2	4	3.3.3.3.3.3	4	1.01659e+06	980664	830703	498779	534334	497236	865177	649194	818876	810024	10.5	4.11	12	1.84791	0.0050181	0.0149955	Up
Q99N28	Cell adhesion molecule 3 OS=Mus musculus OX=10090 GN=Cadm3 PE=1 SV=1	Cadm3	7	7.7.7.7.7.7	7	1.71786e+07	2.2641e+07	2.05809e+07	9.7729e+06	1.17105e+07	1.10225e+07	1.0114e+07	1.05768e+07	1.1158e+07	1.08719e+07	13.7	9.07	4.17	1.85814	0.00508286	0.0151395	Up
Q9QUG9	RAS guanyl-releasing protein 2 OS=Mus musculus OX=10090 GN=Rasgrp2 PE=1 SV=2	Rasgrp2	12	12.12.12.11.11.12	12	9.57688e+06	9.37792e+06	9.396e+06	6.06461e+06	5.3286e+06	5.88814e+06	3.45122e+06	3.59894e+06	4.40441e+06	4.04259e+06	1.16	6.67	11.2	1.64054	0.00509458	0.0151658	Up
Q9QXJ1	Amyloid beta precursor protein binding family B member 1 OS=Mus musculus OX=10090 GN=Apbb1 PE=1 SV=3	Apbb1	12	12.12.12.10.9.11	11	1.3318e+07	1.49287e+07	1.4924e+07	4.25895e+06	2.70403e+06	3.18065e+06	6.40527e+06	6.73987e+06	6.41606e+06	7.22078e+06	6.45	23.6	5.72	4.25595	0.00510254	0.0151724	Up
Q8BRJ3	RELT-like protein 2 OS=Mus musculus OX=10090 GN=Rell2 PE=1 SV=1	Rell2	1	1.1.1.1.1.1	1	209913	269482	220101	130122	125979	113801	86431.2	94384.4	143892	66127	13.7	6.88	33.8	1.89103	0.00510813	0.0151804	Up
Q7TPB0	Phospholipid phosphatase-related protein type 3 OS=Mus musculus OX=10090 GN=Plppr3 PE=1 SV=1	Plppr3	34	34.34.34.32.34.34	34	1.91416e+08	2.09905e+08	1.95758e+08	1.01183e+08	8.37708e+07	7.68245e+07	8.65961e+07	8.96888e+07	8.7654e+07	9.01303e+07	4.86	14.4	1.89	2.28086	0.00512522	0.0152189	Up
P00920	Carbonic anhydrase 2 OS=Mus musculus OX=10090 GN=Ca2 PE=1 SV=4	Ca2	10	10.10.9.9.9.9	10	1.99365e+07	1.94369e+07	1.84343e+07	1.19873e+07	1.11025e+07	9.78097e+06	1.56728e+07	1.63383e+07	1.59857e+07	1.44927e+07	3.97	10.1	5.13	1.75863	0.00516522	0.0153018	Up
Q9JK23	Proteasome assembly chaperone 1 OS=Mus musculus OX=10090 GN=Psmg1 PE=1 SV=1	Psmg1	2	2.2.2.2.2.2	2	345717	349699	359773	203839	203674	232896	214390	246764	257441	249091	2.06	7.88	7.82	1.64768	0.00517213	0.0153067	Up
Q3UUJ4	STE20-related kinase adapter protein alpha OS=Mus musculus OX=10090 GN=Strada PE=1 SV=1	Strada	4	4.4.4.4.4.4	4	3.31184e+06	2.82935e+06	2.86313e+06	2.17236e+06	2.00078e+06	1.80496e+06	1.84995e+06	1.72163e+06	1.46278e+06	1.69884e+06	8.97	9.23	9.59	1.50622	0.00517467	0.0153067	Up
Q61029	Lamina-associated polypeptide 2, isoforms beta/delta/epsilon/gamma OS=Mus musculus OX=10090 GN=Tmpo PE=1 SV=4	Tmpo	9	8.8.8.6.6.8	9	9.60141e+06	9.74947e+06	8.85199e+06	3.3097e+06	3.70746e+06	4.48326e+06	4.80078e+06	5.2892e+06	5.65926e+06	5.37752e+06	5.12	15.6	6.77	2.45233	0.00517674	0.0153067	Up
P41105	60S ribosomal protein L28 OS=Mus musculus OX=10090 GN=Rpl28 PE=1 SV=2	Rpl28	8	7.7.7.8.8.8	8	9.77562e+06	8.69634e+06	9.99291e+06	4.84438e+06	3.71004e+06	4.84241e+06	5.58582e+06	6.06199e+06	5.7815e+06	6.09887e+06	7.32	14.7	4.13	2.12475	0.0051891	0.0153238	Up
Q9WVD5	Mitochondrial ornithine transporter 1 OS=Mus musculus OX=10090 GN=Slc25a15 PE=1 SV=1	Slc25a15	3	2.2.2.2.3.2	3	439037	410763	504405	261899	294518	290592	400075	381014	477767	365342	10.6	6.31	12.3	1.59881	0.00519191	0.0153238	Up
Q61923	Potassium voltage-gated channel subfamily A member 6 OS=Mus musculus OX=10090 GN=Kcna6 PE=1 SV=1	Kcna6	4	3.3.3.3.2.3	4	1.61673e+06	1.62654e+06	1.7029e+06	903155	1.00687e+06	832659	763533	892992	948181	703578	2.86	9.59	13.7	1.80341	0.00519228	0.0153238	Up
Q99NF2	NMDA receptor synaptonuclear signaling and neuronal migration factor OS=Mus musculus OX=10090 GN=Nsmf PE=1 SV=1	Nsmf	23	23.21.22.18.19.21	23	2.62422e+07	2.75764e+07	2.77552e+07	1.30786e+07	1.04658e+07	1.039e+07	1.45786e+07	1.36004e+07	1.32058e+07	1.39322e+07	3.04	13.5	4.2	2.40387	0.00519579	0.0153238	Up
Q03141	MAP/microtubule affinity-regulating kinase 3 OS=Mus musculus OX=10090 GN=Mark3 PE=1 SV=2	Mark3	42	42.41.41.39.41.41	30	6.88911e+07	6.81927e+07	6.70662e+07	4.11944e+07	4.05905e+07	3.58246e+07	3.96824e+07	4.09149e+07	4.01764e+07	4.2688e+07	1.35	7.5	3.22	1.73583	0.00519805	0.0153238	Up
Q7TMB8	Cytoplasmic FMR1-interacting protein 1 OS=Mus musculus OX=10090 GN=Cyfip1 PE=1 SV=1	Cyfip1	23	20.18.19.19.17.18	23	6.44447e+06	5.97098e+06	7.02782e+06	4.16368e+06	4.7447e+06	3.92065e+06	8.0468e+06	8.57148e+06	9.07053e+06	9.01075e+06	8.17	9.9	5.47	1.51557	0.0052084	0.01534	Up
Q80Y24	Prickle-like protein 2 OS=Mus musculus OX=10090 GN=Prickle2 PE=1 SV=3	Prickle2	36	35.35.35.34.35.32	36	1.09963e+08	1.06734e+08	1.08241e+08	3.7877e+07	4.75284e+07	4.56124e+07	4.77546e+07	5.05242e+07	5.30573e+07	4.8748e+07	1.49	11.7	4.65	2.48011	0.00523952	0.0154005	Up
P30935	Somatostatin receptor type 3 OS=Mus musculus OX=10090 GN=Sstr3 PE=2 SV=2	Sstr3	3	3.3.3.3.3.3	3	2.25754e+06	2.43353e+06	2.6423e+06	1.21749e+06	1.1306e+06	886542	1.35515e+06	1.18144e+06	1.35481e+06	1.30767e+06	7.88	15.9	6.31	2.26714	0.00524062	0.0154005	Up
Q64336	T-box brain protein 1 OS=Mus musculus OX=10090 GN=Tbr1 PE=1 SV=2	Tbr1	1	1.1.1.-.1.-	1	388752	378804	368061	2186.84	1108.52	4110.22	262132	280397	250457	282736	2.73	61.6	5.72	153.346	0.00525093	0.0154222	Up
O08908	Phosphatidylinositol 3-kinase regulatory subunit beta OS=Mus musculus OX=10090 GN=Pik3r2 PE=1 SV=2	Pik3r2	1	1.1.1.-.1.1	1	5506.19	5057.3	5835.05	3059.8	2335.53	2368.87	1210.94	2135.89	2956.6	2535.9	7.14	15.8	33.7	2.11207	0.00529926	0.0155469	Up
Q8BGR9	Ubiquitin-like domain-containing CTD phosphatase 1 OS=Mus musculus OX=10090 GN=Ublcp1 PE=1 SV=1	Ublcp1	2	2.2.2.2.2.2	2	768847	881655	937359	613051	508816	527361	469374	505193	542417	490544	9.95	10.1	6.13	1.56913	0.0053158	0.0155867	Up
Q3UHD1	Adhesion G protein-coupled receptor B1 OS=Mus musculus OX=10090 GN=Adgrb1 PE=1 SV=1	Adgrb1	62	62.61.61.45.46.43	62	2.6089e+08	2.49054e+08	2.69734e+08	4.53993e+07	3.67505e+07	2.64774e+07	1.09206e+08	1.08974e+08	9.75617e+07	1.02101e+08	3.99	26.2	5.42	7.17756	0.00531934	0.0155884	Up
P62996	Transformer-2 protein homolog beta OS=Mus musculus OX=10090 GN=Tra2b PE=1 SV=1	Tra2b	2	2.2.2.2.2.2	2	4.28042e+06	4.27699e+06	4.67629e+06	1.65209e+06	1.82181e+06	2.20989e+06	2.36346e+06	3.23776e+06	3.56364e+06	2.90679e+06	5.2	15.1	17	2.32832	0.00535186	0.0156489	Up
Q3UMR0	Ankyrin repeat domain-containing protein 27 OS=Mus musculus OX=10090 GN=Ankrd27 PE=1 SV=2	Ankrd27	6	6.6.6.5.5.5	6	1.00096e+06	1.26739e+06	1.13892e+06	678411	675969	531652	834137	799511	807755	756386	11.7	13.4	4.04	1.80658	0.00536145	0.0156683	Up
O88704	Potassium/sodium hyperpolarization-activated cyclic nucleotide-gated channel 1 OS=Mus musculus OX=10090 GN=Hcn1 PE=1 SV=1	Hcn1	33	33.33.32.30.32.30	20	7.10005e+07	6.74237e+07	7.10937e+07	2.80686e+07	2.3288e+07	2.0654e+07	2.90548e+07	3.0381e+07	2.98167e+07	3.08521e+07	3	15.7	2.58	2.90954	0.00536614	0.0156719	Up
Q8BGU5	Cyclin-Y OS=Mus musculus OX=10090 GN=Ccny PE=1 SV=1	Ccny	3	3.3.3.3.3.3	3	2.76683e+06	2.97173e+06	2.58881e+06	869265	1.23865e+06	1.07402e+06	1.41334e+06	1.52118e+06	1.54553e+06	1.47383e+06	6.9	17.4	3.91	2.61708	0.0053796	0.0156719	Up
Q6PAK3	Protein arginine N-methyltransferase 8 OS=Mus musculus OX=10090 GN=Prmt8 PE=1 SV=2	Prmt8	12	12.12.12.12.12.11	10	1.56938e+07	1.39367e+07	1.71633e+07	9.21543e+06	6.90611e+06	6.97913e+06	1.04912e+07	9.94739e+06	1.02945e+07	1.01822e+07	10.4	17	2.22	2.02565	0.0053818	0.0156719	Up
Q8BH79	Anoctamin-10 OS=Mus musculus OX=10090 GN=Ano10 PE=1 SV=1	Ano10	1	1.1.1.1.1.1	1	141162	135739	154463	32820.4	40856	50026.3	70736	93661.6	102967	92024.6	6.7	20.9	15.2	3.4871	0.00538349	0.0156719	Up
Q923Z0	G-protein coupled receptor family C group 5 member B OS=Mus musculus OX=10090 GN=Gprc5b PE=1 SV=1	Gprc5b	6	6.6.5.4.4.4	6	5.27387e+06	6.03254e+06	4.90687e+06	1.07115e+06	1.67249e+06	1.64148e+06	1.1431e+07	1.28442e+07	1.37601e+07	1.24044e+07	10.6	23.2	7.67	3.69734	0.00539811	0.0157058	Up
Q922M3	BTB/POZ domain-containing adapter for CUL3-mediated RhoA degradation protein 3 OS=Mus musculus OX=10090 GN=Kctd10 PE=1 SV=1	Kctd10	2	2.2.2.2.2.2	2	589676	559989	542651	228114	266601	199442	315416	276430	338543	344143	4.22	14.6	9.65	2.43794	0.00540794	0.0157257	Up
Q8R3T5	Syntaxin-binding protein 6 OS=Mus musculus OX=10090 GN=Stxbp6 PE=1 SV=1	Stxbp6	2	2.2.2.2.2.2	2	1.5021e+06	1.76487e+06	1.38339e+06	762883	708881	722676	964362	1.06441e+06	958959	1.10794e+06	12.6	3.84	7.24	2.11916	0.00542418	0.0157642	Up
Q9Z1N5	Spliceosome RNA helicase Ddx39b OS=Mus musculus OX=10090 GN=Ddx39b PE=1 SV=1	Ddx39b	12	12.11.12.9.11.12	12	1.63154e+07	1.64911e+07	1.69042e+07	9.43707e+06	9.94793e+06	1.09548e+07	1.06014e+07	1.22253e+07	1.20485e+07	1.01659e+07	1.82	7.64	9.15	1.63846	0.0054493	0.0158285	Up
O70503	Very-long-chain 3-oxoacyl-CoA reductase OS=Mus musculus OX=10090 GN=Hsd17b12 PE=1 SV=1	Hsd17b12	10	10.9.10.8.8.8	10	7.77342e+06	7.85262e+06	7.92927e+06	3.40186e+06	3.79249e+06	4.13706e+06	8.66335e+06	8.28295e+06	8.20181e+06	9.35358e+06	0.992	9.74	6.09	2.07876	0.00549152	0.015916	Up
Q9CQ48	NudC domain-containing protein 2 OS=Mus musculus OX=10090 GN=Nudcd2 PE=1 SV=1	Nudcd2	1	1.1.1.1.1.1	1	1.70903e+06	2.20268e+06	1.55709e+06	540725	588329	581126	1.20177e+06	1.24892e+06	1.28004e+06	1.34455e+06	18.5	4.5	4.72	3.19779	0.00549773	0.0159253	Up
Q9D1M0	Protein SEC13 homolog OS=Mus musculus OX=10090 GN=Sec13 PE=1 SV=3	Sec13	2	2.2.2.2.2.2	2	2.19979e+06	2.45607e+06	2.63112e+06	1.52144e+06	1.49004e+06	1.6112e+06	1.93607e+06	1.86772e+06	2.01804e+06	2.17428e+06	8.93	4.08	6.6	1.57636	0.00553011	0.0160103	Up
Q9R1V6	Disintegrin and metalloproteinase domain-containing protein 22 OS=Mus musculus OX=10090 GN=Adam22 PE=1 SV=2	Adam22	33	32.32.32.31.29.31	33	9.11336e+07	8.85219e+07	9.59201e+07	4.51222e+07	3.72521e+07	3.42458e+07	4.70886e+07	4.8145e+07	4.94445e+07	4.47802e+07	4.08	14.4	4.17	2.36302	0.0055378	0.0160237	Up
Q8BIV3	Ran-binding protein 6 OS=Mus musculus OX=10090 GN=Ranbp6 PE=1 SV=3	Ranbp6	5	5.5.5.5.5.5	5	1.27566e+06	1.27044e+06	1.27373e+06	658723	614589	727130	848951	814431	903841	792454	0.207	8.5	5.78	1.90949	0.00557721	0.0161289	Up
Q9JMC8	Band 4.1-like protein 4B OS=Mus musculus OX=10090 GN=Epb41l4b PE=1 SV=2	Epb41l4b	5	5.5.5.4.3.4	4	3.71247e+06	3.38739e+06	3.69947e+06	357122	639101	463368	930615	1.45808e+06	1.40499e+06	1.35808e+06	5.11	29.3	18.8	7.39887	0.00558386	0.0161393	Up
Q9DC16	Endoplasmic reticulum-Golgi intermediate compartment protein 1 OS=Mus musculus OX=10090 GN=Ergic1 PE=1 SV=1	Ergic1	7	6.5.5.5.3.5	7	2.64892e+06	2.70309e+06	2.56709e+06	1.02254e+06	1.08288e+06	1.30115e+06	2.03584e+06	2.15515e+06	2.24452e+06	2.09009e+06	2.59	12.9	4.21	2.32465	0.00558984	0.0161477	Up
P63044	Vesicle-associated membrane protein 2 OS=Mus musculus OX=10090 GN=Vamp2 PE=1 SV=2	Vamp2	7	7.7.7.7.7.7	7	2.31789e+07	2.63898e+07	2.07872e+07	1.23612e+07	1.30593e+07	1.38272e+07	1.12564e+07	1.11146e+07	1.0462e+07	9.94341e+06	12	5.61	5.69	1.79261	0.00568611	0.0163363	Up
Q6PB90	Protocadherin beta-14 OS=Mus musculus OX=10090 GN=Pcdhb14 PE=1 SV=2	Pcdhb14	4	3.3.3.3.3.3	3	2.07797e+06	2.1842e+06	2.1822e+06	149828	275744	229075	665930	641547	841717	771059	2.83	29.2	12.8	9.84404	0.00569123	0.016342	Up
P36536	GTP-binding protein SAR1a OS=Mus musculus OX=10090 GN=Sar1a PE=1 SV=1	Sar1a	4	4.4.4.3.4.4	4	1.73106e+06	1.53782e+06	2.0296e+06	793071	742782	808240	902503	994185	1.09335e+06	827169	14	4.39	12.1	2.26035	0.00569712	0.016342	Up
O70491	Receptor for retinol uptake STRA6 OS=Mus musculus OX=10090 GN=Stra6 PE=1 SV=1	Stra6	1	1.1.1.-.1.1	1	5653.24	6847.45	6164.69	2618.07	3138.66	3602.01	10312	5047.75	5301.14	4239.5	9.63	15.8	44.4	1.99443	0.00574135	0.0164413	Up
Q99KE1	NAD-dependent malic enzyme, mitochondrial OS=Mus musculus OX=10090 GN=Me2 PE=1 SV=1	Me2	2	2.1.1.-.-.-	2	277797	301724	238289	14297.9	6010.3	5240.6	241375	257097	226315	104149	11.8	59	33.7	32.0098	0.00574812	0.0164517	Up
Q8C419	Probable G-protein coupled receptor 158 OS=Mus musculus OX=10090 GN=Gpr158 PE=1 SV=2	Gpr158	72	72.72.72.66.71.68	72	3.67784e+08	3.75709e+08	3.55393e+08	2.09721e+08	2.06493e+08	1.74259e+08	1.71433e+08	1.75342e+08	1.83551e+08	1.8045e+08	2.8	9.96	3.02	1.86102	0.00589077	0.0167871	Up
O70252	Heme oxygenase 2 OS=Mus musculus OX=10090 GN=Hmox2 PE=1 SV=1	Hmox2	8	8.8.8.6.7.8	8	7.45866e+06	7.48616e+06	8.01147e+06	3.17326e+06	3.21006e+06	4.0343e+06	5.21655e+06	5.94428e+06	5.96078e+06	5.2706e+06	4.07	14	7.32	2.2036	0.00591879	0.0168215	Up
Q8BVG8	Probable N-acetyltransferase 14 OS=Mus musculus OX=10090 GN=Nat14 PE=1 SV=1	Nat14	3	3.3.3.3.3.3	3	1.09041e+06	1.13038e+06	1.17978e+06	643761	775699	683658	936518	1.05521e+06	1.06275e+06	1.09689e+06	3.95	9.65	6.74	1.61692	0.00592512	0.0168304	Up
Q920E3	Potassium voltage-gated channel subfamily H member 5 OS=Mus musculus OX=10090 GN=Kcnh5 PE=1 SV=3	Kcnh5	2	2.2.2.1.1.1	2	801959	651050	767976	349349	263494	229298	287244	296577	345071	303174	10.7	22	8.3	2.63731	0.00596899	0.0169202	Up
Q6PHN9	Ras-related protein Rab-35 OS=Mus musculus OX=10090 GN=Rab35 PE=1 SV=1	Rab35	6	6.6.6.6.6.6	6	8.27582e+06	7.93804e+06	8.10968e+06	5.04445e+06	4.43823e+06	4.23602e+06	5.85129e+06	6.82498e+06	7.34006e+06	6.60407e+06	2.08	9.2	9.29	1.77302	0.00597202	0.0169202	Up
Q91Y86	Mitogen-activated protein kinase 8 OS=Mus musculus OX=10090 GN=Mapk8 PE=1 SV=1	Mapk8	1	1.1.1.1.1.1	1	1.10126e+06	1.08389e+06	1.38663e+06	440114	437177	450400	1.01279e+06	989628	835907	745637	14.3	1.57	14.2	2.69022	0.00597277	0.0169202	Up
Q91W52	Transmembrane protein 19 OS=Mus musculus OX=10090 GN=Tmem19 PE=1 SV=1	Tmem19	2	2.2.2.2.2.2	2	753358	756755	805731	306310	379352	388299	521499	554233	478014	573353	3.8	12.6	7.85	2.15636	0.00600002	0.0169791	Up
Q8BPM2	Mitogen-activated protein kinase kinase kinase kinase 5 OS=Mus musculus OX=10090 GN=Map4k5 PE=1 SV=2	Map4k5	7	7.7.7.6.6.5	7	4.45424e+06	4.39996e+06	4.11619e+06	1.63956e+06	2.16553e+06	1.95642e+06	2.06612e+06	3.03357e+06	2.9678e+06	2.84014e+06	4.2	13.8	16.4	2.25121	0.00601268	0.0170058	Up
Q69ZK0	Phosphatidylinositol 3,4,5-trisphosphate-dependent Rac exchanger 1 protein OS=Mus musculus OX=10090 GN=Prex1 PE=1 SV=2	Prex1	40	24.24.22.18.18.23	39	2.60794e+07	2.4519e+07	2.69022e+07	1.45604e+07	1.13341e+07	1.34515e+07	2.08688e+07	2.07583e+07	2.11699e+07	2.12639e+07	4.69	12.5	1.14	1.96972	0.00601734	0.0170099	Up
Q9JI39	ATP-binding cassette sub-family B member 10, mitochondrial OS=Mus musculus OX=10090 GN=Abcb10 PE=1 SV=1	Abcb10	1	1.1.1.1.1.1	1	36621.6	33866	46227.1	14497	14592.4	20903.6	42491.9	26349.5	28976.8	35482.8	16.7	22	21.7	2.33463	0.00602536	0.0170234	Up
Q8BHD7	Polypyrimidine tract-binding protein 3 OS=Mus musculus OX=10090 GN=Ptbp3 PE=1 SV=1	Ptbp3	2	1.1.1.1.2.1	1	2.99544e+06	2.76565e+06	2.73719e+06	1.60822e+06	1.86412e+06	1.49978e+06	2.11772e+06	1.9633e+06	2.09924e+06	2.37389e+06	5	11.3	8.01	1.70918	0.00609135	0.0171364	Up
Q8K0Z7	Translational activator of cytochrome c oxidase 1 OS=Mus musculus OX=10090 GN=Taco1 PE=1 SV=1	Taco1	2	2.1.2.1.1.1	2	193755	238284	256686	19067.1	11233.8	6881.79	162531	198858	201189	230959	14.1	49.8	14.1	18.5227	0.00610992	0.0171795	Up
P10605	Cathepsin B OS=Mus musculus OX=10090 GN=Ctsb PE=1 SV=2	Ctsb	5	5.4.5.5.3.5	5	3.84217e+06	3.62051e+06	3.89118e+06	1.64702e+06	1.8006e+06	2.11125e+06	1.44374e+06	1.37098e+06	1.42901e+06	1.24134e+06	3.81	12.8	6.72	2.04248	0.00615429	0.017295	Up
Q9QUK3	Protein CLN8 OS=Mus musculus OX=10090 GN=Cln8 PE=1 SV=1	Cln8	1	1.1.1.1.1.1	1	82276.9	61375.5	75697.1	43392.2	34726.6	40534.1	84046.7	72652	70844.5	72617.3	14.6	11.2	8.08	1.84867	0.00618893	0.0173565	Up
Q8C170	Unconventional myosin-IXa OS=Mus musculus OX=10090 GN=Myo9a PE=1 SV=2	Myo9a	4	4.4.3.3.3.3	4	324366	279544	305279	195941	204723	196946	188463	240386	196428	257419	7.42	2.41	15.2	1.52138	0.00621145	0.0173907	Up
P41241	Tyrosine-protein kinase CSK OS=Mus musculus OX=10090 GN=Csk PE=1 SV=2	Csk	6	5.5.5.6.5.6	6	1.78136e+07	1.73635e+07	1.71975e+07	1.17081e+07	1.16254e+07	1.02838e+07	9.45304e+06	9.55678e+06	1.02378e+07	1.00568e+07	1.83	7.13	3.87	1.55796	0.00622343	0.017415	Up
Q0VBD0	Integrin beta-8 OS=Mus musculus OX=10090 GN=Itgb8 PE=1 SV=1	Itgb8	16	9.9.10.4.6.6	16	2.08254e+06	1.6048e+06	1.94643e+06	740823	725332	752642	3.09264e+06	3.1086e+06	3.24914e+06	3.22885e+06	13.1	1.85	2.54	2.53911	0.00625371	0.0174552	Up
Q9D0M5	Dynein light chain 2, cytoplasmic OS=Mus musculus OX=10090 GN=Dynll2 PE=1 SV=1	Dynll2	8	8.8.8.8.8.7	5	2.54276e+07	2.61291e+07	2.5336e+07	1.42937e+07	1.56343e+07	1.67327e+07	2.37835e+07	2.49123e+07	2.48759e+07	2.32038e+07	1.69	7.85	3.48	1.64791	0.00626575	0.0174593	Up
Q9DCN2	NADH-cytochrome b5 reductase 3 OS=Mus musculus OX=10090 GN=Cyb5r3 PE=1 SV=3	Cyb5r3	11	11.11.11.10.9.10	11	5.30122e+07	5.66736e+07	5.20239e+07	2.84659e+07	2.65936e+07	3.34429e+07	3.65354e+07	3.76797e+07	3.64812e+07	3.7933e+07	4.54	12	2.04	1.82718	0.00627749	0.0174828	Up
P03930	ATP synthase protein 8 OS=Mus musculus OX=10090 GN=Mtatp8 PE=1 SV=1	Mtatp8	1	1.1.1.-.1.-	1	846673	1.07295e+06	824497	1211.03	1190.81	5816.31	8300.25	10547.6	13765.8	8651.86	15	97.3	24.3	333.91	0.00628509	0.0174947	Up
Q8K2C8	Glycerol-3-phosphate acyltransferase 4 OS=Mus musculus OX=10090 GN=Gpat4 PE=1 SV=1	Gpat4	2	2.2.2.1.1.1	2	93379.1	99208	130650	25326.4	26229.8	43054.7	89048	94804.5	72178	64334.2	18.6	31.7	17.8	3.41649	0.00631577	0.0175491	Up
Q812E0	Cytoplasmic polyadenylation element-binding protein 2 OS=Mus musculus OX=10090 GN=Cpeb2 PE=1 SV=1	Cpeb2	5	5.5.5.3.3.3	5	1.72994e+06	2.10298e+06	2.00625e+06	552503	657713	395612	957958	857010	1.04735e+06	1.03347e+06	9.95	24.6	8.96	3.63624	0.00631794	0.0175491	Up
Q9CZP5	Mitochondrial chaperone BCS1 OS=Mus musculus OX=10090 GN=Bcs1l PE=1 SV=1	Bcs1l	3	3.3.3.2.3.2	3	885061	1.03737e+06	1.13315e+06	523588	644649	476230	717778	472644	860561	834019	12.3	15.8	24.5	1.8581	0.00637451	0.0176783	Up
Q921I1	Serotransferrin OS=Mus musculus OX=10090 GN=Tf PE=1 SV=1	Tf	3	3.3.3.3.3.3	3	624214	563095	684283	425720	370229	444386	450483	538634	417513	477150	9.71	9.33	10.9	1.50894	0.00643708	0.0177363	Up
Q8CC27	Voltage-dependent L-type calcium channel subunit beta-2 OS=Mus musculus OX=10090 GN=Cacnb2 PE=1 SV=1	Cacnb2	1	1.1.1.1.1.1	1	244938	321691	240937	120518	140992	143180	179525	192694	175453	150584	16.9	9.27	10.1	1.99552	0.00644011	0.0177363	Up
Q3UX10	Tubulin alpha chain-like 3 OS=Mus musculus OX=10090 GN=Tubal3 PE=2 SV=2	Tubal3	1	1.1.-.-.-.-	1	108160	262812	198945	979.098	885.154	5213.32	139278	149428	185533	150259	40.9	105	13	80.5243	0.00644217	0.0177363	Up
Q499X9	Methionine--tRNA ligase, mitochondrial OS=Mus musculus OX=10090 GN=Mars2 PE=1 SV=2	Mars2	1	1.1.1.1.1.1	1	2.47065e+06	3.08271e+06	2.73572e+06	998680	1.46552e+06	1.23289e+06	1.49005e+06	1.50185e+06	1.61552e+06	1.79664e+06	11.1	18.9	8.88	2.24206	0.00644271	0.0177363	Up
Q9D666	SUN domain-containing protein 1 OS=Mus musculus OX=10090 GN=Sun1 PE=1 SV=2	Sun1	4	2.3.2.2.2.2	4	401698	432745	421950	123688	169368	159784	528634	563362	603445	509301	3.76	16	7.51	2.77447	0.00648283	0.0178193	Up
Q02105	Complement C1q subcomponent subunit C OS=Mus musculus OX=10090 GN=C1qc PE=1 SV=2	C1qc	1	1.1.1.-.1.1	1	132727	120583	157924	68560.1	78476	75294.7	119445	123749	121001	161403	13.9	6.83	15.3	1.84965	0.00651082	0.0178869	Up
Q8C4Q6	Axin interactor, dorsalization-associated protein OS=Mus musculus OX=10090 GN=Aida PE=1 SV=1	Aida	2	2.2.1.1.-.1	2	27868	28805.6	31681.8	8178.81	4936.7	6852.19	36403.5	43897.1	22359.2	35257.4	6.75	24.5	25.9	4.42492	0.00656286	0.0180018	Up
Q61735	Leukocyte surface antigen CD47 OS=Mus musculus OX=10090 GN=Cd47 PE=1 SV=2	Cd47	3	3.3.3.3.3.3	3	1.0893e+06	1.67396e+06	1.41232e+06	577784	521960	465978	881924	735703	705159	695671	21	10.7	11.5	2.66687	0.00658404	0.0180505	Up
Q80VW5	Whirlin OS=Mus musculus OX=10090 GN=Whrn PE=1 SV=3	Whrn	3	3.3.3.2.2.1	3	1.25997e+06	1.60695e+06	1.41739e+06	100132	224080	152013	331305	364948	366889	391085	12.2	39.2	6.76	8.99641	0.00660335	0.018065	Up
C0HK79	Adipocyte-related X-chromosome expressed sequence 1 OS=Mus musculus OX=10090 GN=Arxes1 PE=1 SV=1	Arxes1	1	1.1.1.1.1.1	1	17039.1	12411.3	15139.6	7970.93	6782.03	8774.5	30151.5	21765.2	18266.8	29183.5	15.7	12.8	23.2	1.89523	0.0066363	0.0181278	Up
P27545	Ceramide synthase 1 OS=Mus musculus OX=10090 GN=Cers1 PE=1 SV=1	Cers1	3	3.3.3.3.2.2	3	1.22984e+06	1.36392e+06	2.06046e+06	323569	142876	132769	470724	589943	480761	503919	28.7	53.8	10.6	7.76722	0.00665826	0.0181776	Up
Q8K2M0	39S ribosomal protein L38, mitochondrial OS=Mus musculus OX=10090 GN=Mrpl38 PE=1 SV=2	Mrpl38	1	1.1.1.1.1.1	1	229786	186767	219376	124128	138847	130415	171403	177745	187914	163575	10.6	5.63	5.87	1.61653	0.00666144	0.0181776	Up
Q91YX5	Acyl-CoA:lysophosphatidylglycerol acyltransferase 1 OS=Mus musculus OX=10090 GN=Lpgat1 PE=1 SV=1	Lpgat1	8	7.7.7.6.6.7	8	2.33797e+06	2.20036e+06	2.50845e+06	1.46994e+06	1.20391e+06	1.50292e+06	2.46602e+06	2.14787e+06	2.26397e+06	2.43088e+06	6.57	11.8	6.38	1.68714	0.00669912	0.0182571	Up
Q80TI0	Protein Aster-B OS=Mus musculus OX=10090 GN=Gramd1b PE=1 SV=2	Gramd1b	11	10.10.10.11.9.9	10	3.92821e+06	3.80868e+06	4.07689e+06	1.35385e+06	916241	1.1424e+06	2.28427e+06	1.98434e+06	1.92929e+06	1.66194e+06	3.41	19.2	13	3.46193	0.00670095	0.0182571	Up
Q9JI18	Low-density lipoprotein receptor-related protein 1B OS=Mus musculus OX=10090 GN=Lrp1b PE=1 SV=1	Lrp1b	4	3.2.3.3.2.3	4	108819	108107	135472	40729	49083.2	61720.8	119955	98054	90537.8	106074	13.3	20.9	12.1	2.32555	0.00671024	0.0182581	Up
P97366	Ecotropic viral integration site 5 protein OS=Mus musculus OX=10090 GN=Evi5 PE=1 SV=2	Evi5	2	2.2.2.2.1.2	2	614114	733070	765139	384057	421549	420240	1.22115e+06	1.48516e+06	1.59649e+06	1.25528e+06	11.3	5.21	13	1.72316	0.00671173	0.0182581	Up
P97370	Sodium/potassium-transporting ATPase subunit beta-3 OS=Mus musculus OX=10090 GN=Atp1b3 PE=1 SV=1	Atp1b3	5	5.5.5.5.5.5	5	4.59944e+06	4.1899e+06	4.42509e+06	2.33656e+06	2.85107e+06	2.7753e+06	4.06261e+06	3.6698e+06	3.77305e+06	3.9686e+06	4.67	10.5	4.63	1.65949	0.00676939	0.018362	Up
Q9EPR4	Solute carrier family 23 member 2 OS=Mus musculus OX=10090 GN=Slc23a2 PE=1 SV=2	Slc23a2	5	4.3.5.1.-.2	5	681820	701771	722980	62490.7	86905.6	116078	733751	706441	802651	687307	2.93	30.3	6.89	7.93511	0.00677082	0.018362	Up
Q9WV18	Gamma-aminobutyric acid type B receptor subunit 1 OS=Mus musculus OX=10090 GN=Gabbr1 PE=1 SV=1	Gabbr1	25	25.24.25.23.23.24	25	4.08651e+07	3.70115e+07	4.3753e+07	2.90366e+07	2.31033e+07	2.50448e+07	2.30564e+07	2.33219e+07	2.19838e+07	2.27528e+07	8.34	11.8	2.54	1.57583	0.00682778	0.0184975	Up
Q80V86	Integrator complex subunit 8 OS=Mus musculus OX=10090 GN=Ints8 PE=1 SV=1	Ints8	1	1.1.1.-.-.-	1	43162.1	19751.1	18952.2	3768.43	2702.89	6124.99	18183.8	20796.7	18511.9	29752.7	50.4	41.7	24.9	6.49916	0.00688714	0.0186407	Up
Q9D1E8	1-acyl-sn-glycerol-3-phosphate acyltransferase epsilon OS=Mus musculus OX=10090 GN=Agpat5 PE=1 SV=2	Agpat5	2	2.2.2.1.1.1	2	536437	455780	690511	209063	178913	194183	539359	629754	611406	484283	21.3	7.77	11.9	2.89049	0.00694301	0.0187518	Up
P63001	Ras-related C3 botulinum toxin substrate 1 OS=Mus musculus OX=10090 GN=Rac1 PE=1 SV=1	Rac1	11	11.11.11.11.11.11	5	1.35463e+08	1.31968e+08	1.35397e+08	7.54162e+07	8.85289e+07	8.11459e+07	1.08057e+08	1.04532e+08	1.06306e+08	1.12044e+08	1.49	8.05	2.98	1.64359	0.00695622	0.0187779	Up
P60469	Liprin-alpha-3 OS=Mus musculus OX=10090 GN=Ppfia3 PE=1 SV=2	Ppfia3	83	83.83.83.77.79.78	76	3.16687e+08	3.05813e+08	3.1093e+08	1.50947e+08	1.22273e+08	1.17511e+08	1.36698e+08	1.42479e+08	1.452e+08	1.41237e+08	1.75	13.9	2.51	2.38893	0.00700317	0.0188949	Up
Q6A051	Attractin-like protein 1 OS=Mus musculus OX=10090 GN=Atrnl1 PE=1 SV=2	Atrnl1	3	3.3.3.3.3.1	3	182421	149700	169266	95518.5	101760	100563	135562	134823	146530	137736	9.85	3.34	3.89	1.6834	0.00705743	0.0189999	Up
Q80TS3	Adhesion G protein-coupled receptor L3 OS=Mus musculus OX=10090 GN=Adgrl3 PE=1 SV=3	Adgrl3	8	8.8.7.7.7.8	8	4.62636e+06	3.5661e+06	4.02065e+06	1.79428e+06	1.82667e+06	1.88903e+06	2.85284e+06	3.1061e+06	3.32784e+06	3.63924e+06	13.1	2.62	10.3	2.21654	0.00710257	0.0190836	Up
Q8C561	G-protein coupled receptor-associated protein LMBRD2 OS=Mus musculus OX=10090 GN=Lmbrd2 PE=1 SV=1	Lmbrd2	3	3.3.3.3.1.3	3	1.20183e+06	1.1519e+06	1.2045e+06	435812	521040	571500	774559	785158	729141	704835	2.5	13.5	5.06	2.32814	0.00710756	0.0190836	Up
Q6GQW0	Ankyrin repeat and BTB/POZ domain-containing protein BTBD11 OS=Mus musculus OX=10090 GN=Btbd11 PE=2 SV=2	Btbd11	8	8.7.8.6.5.5	8	3.87754e+06	3.8911e+06	3.72445e+06	1.31163e+06	1.25116e+06	930767	1.41858e+06	1.37093e+06	1.62358e+06	1.60148e+06	2.42	17.6	8.48	3.28979	0.0071093	0.0190836	Up
Q9WU40	Inner nuclear membrane protein Man1 OS=Mus musculus OX=10090 GN=Lemd3 PE=1 SV=2	Lemd3	11	11.11.11.8.8.8	11	4.37143e+06	4.39889e+06	4.43807e+06	1.20386e+06	1.00637e+06	1.47226e+06	2.03038e+06	2.29524e+06	2.01788e+06	1.81856e+06	0.761	19.1	9.59	3.58681	0.00711393	0.0190863	Up
P00416	Cytochrome c oxidase subunit 3 OS=Mus musculus OX=10090 GN=mt-Co3 PE=1 SV=2	mt	1	1.1.1.1.1.1	1	3.69214e+06	3.69152e+06	4.49517e+06	2.35374e+06	1.874e+06	2.47426e+06	4.93055e+06	4.15516e+06	4.62305e+06	4.85108e+06	11.7	14.2	7.51	1.77243	0.0071255	0.0191076	Up
Q8BYR5	Calcium-dependent secretion activator 2 OS=Mus musculus OX=10090 GN=Cadps2 PE=1 SV=2	Cadps2	7	7.6.7.6.7.7	7	6.79868e+06	7.55059e+06	7.85292e+06	4.9586e+06	4.79101e+06	4.98268e+06	5.11755e+06	6.34391e+06	7.05201e+06	5.71442e+06	7.34	2.13	13.7	1.50704	0.00715484	0.0191571	Up
Q9QZB1	Regulator of G-protein signaling 20 OS=Mus musculus OX=10090 GN=Rgs20 PE=1 SV=1	Rgs20	3	3.2.3.3.1.1	3	884883	842024	1.11993e+06	319989	169579	232102	627072	416280	772038	526004	15.8	31.4	25.9	3.94479	0.00721691	0.0192939	Up
P56695	Wolframin OS=Mus musculus OX=10090 GN=Wfs1 PE=1 SV=1	Wfs1	12	11.10.11.10.12.11	12	1.43371e+07	1.51551e+07	1.42567e+07	6.75747e+06	5.15452e+06	6.56846e+06	8.97193e+06	8.30462e+06	9.11343e+06	8.30749e+06	3.41	14.2	4.95	2.3673	0.00726418	0.0193711	Up
P97798	Neogenin OS=Mus musculus OX=10090 GN=Neo1 PE=1 SV=1	Neo1	47	47.46.47.47.46.47	47	1.17436e+08	1.22544e+08	1.11075e+08	7.05251e+07	6.66977e+07	5.5464e+07	7.51641e+07	7.53813e+07	7.82061e+07	7.46874e+07	4.91	12.2	2.1	1.8219	0.00727729	0.0193872	Up
Q7TSF4	Leucine-rich repeat-containing protein 75A OS=Mus musculus OX=10090 GN=Lrrc75a PE=1 SV=1	Lrrc75a	4	3.4.3.2.3.2	4	278565	256944	265723	102778	125396	90699.2	208033	248773	190255	191743	4.07	16.6	13	2.51269	0.00727756	0.0193872	Up
O35623	BET1 homolog OS=Mus musculus OX=10090 GN=Bet1 PE=1 SV=1	Bet1	1	1.1.1.-.-.-	1	443225	339407	391385	9973.64	2394.78	5477.48	1915.17	3203.46	1048.03	1323.93	13.3	64.1	51.2	65.7864	0.00734836	0.0195363	Up
P61358	60S ribosomal protein L27 OS=Mus musculus OX=10090 GN=Rpl27 PE=1 SV=2	Rpl27	6	6.6.6.6.6.6	6	5.04935e+06	4.24493e+06	5.11235e+06	3.26366e+06	3.00778e+06	2.95692e+06	4.4441e+06	4.55123e+06	4.78459e+06	5.09565e+06	10.1	5.34	6.12	1.56113	0.007399	0.0196314	Up
Q9CQC9	GTP-binding protein SAR1b OS=Mus musculus OX=10090 GN=Sar1b PE=1 SV=1	Sar1b	6	5.6.6.5.5.5	5	8.14873e+06	8.19919e+06	8.69466e+06	2.94671e+06	3.70737e+06	3.92753e+06	5.47342e+06	4.92286e+06	4.69919e+06	5.23133e+06	3.61	14.6	6.7	2.36661	0.00745074	0.019719	Up
Q9QYF9	Protein NDRG3 OS=Mus musculus OX=10090 GN=Ndrg3 PE=1 SV=1	Ndrg3	11	11.11.11.10.11.10	11	1.64326e+07	1.76215e+07	1.8914e+07	8.99591e+06	9.71017e+06	1.16711e+07	1.91872e+07	2.04761e+07	1.1924e+07	1.07972e+07	7.03	13.7	31.7	1.74368	0.00745708	0.0197259	Up
Q8BVD5	MAGUK p55 subfamily member 7 OS=Mus musculus OX=10090 GN=Mpp7 PE=1 SV=2	Mpp7	1	1.1.1.1.1.1	1	23192	22075.2	22805.8	9967.87	10350.9	7904.3	17588.2	20448.9	16921.8	12637.2	2.5	14	19.1	2.41196	0.00751955	0.0198613	Up
Q6ZPK7	Lateral signaling target protein 2 homolog OS=Mus musculus OX=10090 GN=Zfyve28 PE=1 SV=2	Zfyve28	1	1.1.1.1.1.-	1	193475	193979	174645	89831.8	117504	102210	109668	110521	132713	91995.2	5.88	13.4	15	1.81588	0.00752905	0.0198764	Up
Q8BYZ1	ABI gene family member 3 OS=Mus musculus OX=10090 GN=Abi3 PE=1 SV=3	Abi3	3	3.3.3.3.3.3	3	1.34909e+06	1.68671e+06	1.64762e+06	804337	1.05499e+06	872455	1.19884e+06	1.33884e+06	1.28462e+06	1.13869e+06	11.8	14.2	7.17	1.71442	0.00755437	0.0199133	Up
Q3TD49	Signal peptide peptidase-like 2B OS=Mus musculus OX=10090 GN=Sppl2b PE=1 SV=2	Sppl2b	1	1.1.1.1.1.1	1	63532.7	75252.2	45673.7	23456.3	27572.4	18309	23034.4	36628.3	58137	43758	24.2	20.1	36.2	2.66029	0.00756614	0.0199259	Up
O88796	Ribonuclease P protein subunit p30 OS=Mus musculus OX=10090 GN=Rpp30 PE=1 SV=1	Rpp30	2	2.1.-.2.2.2	2	40360.7	40723.6	37047.8	23042.6	26968.1	27777.1	46437	36459.8	46220.4	45488.4	5.14	9.77	11	1.51864	0.0075705	0.0199259	Up
Q9Z2M7	Phosphomannomutase 2 OS=Mus musculus OX=10090 GN=Pmm2 PE=1 SV=1	Pmm2	1	1.1.1.1.1.1	1	226917	216291	221126	129883	140113	153720	156516	175220	161356	198517	2.4	8.47	10.9	1.56787	0.00759348	0.0199466	Up
P11881	Inositol 1,4,5-trisphosphate receptor type 1 OS=Mus musculus OX=10090 GN=Itpr1 PE=1 SV=2	Itpr1	13	11.10.12.7.4.11	12	1.65749e+06	1.38516e+06	1.6792e+06	675021	603035	880467	1.40862e+06	1.52918e+06	1.58853e+06	1.65943e+06	10.4	20	6.87	2.18754	0.0076112	0.0199732	Up
Q8VDG5	Phosphopantothenate--cysteine ligase OS=Mus musculus OX=10090 GN=Ppcs PE=1 SV=1	Ppcs	2	2.2.2.2.2.2	2	109049	125232	131228	71818.2	72881.2	76003.6	87794.7	70590.9	78510.9	79349.4	9.42	2.96	8.9	1.65611	0.00763839	0.0200346	Up
Q8BYK5	Phosphatase and actin regulator 3 OS=Mus musculus OX=10090 GN=Phactr3 PE=1 SV=2	Phactr3	4	4.4.4.4.4.4	4	1.95448e+06	2.08908e+06	1.9741e+06	1.10364e+06	1.35062e+06	1.22201e+06	1.24303e+06	1.16268e+06	1.1799e+06	1.28731e+06	3.63	10.1	4.73	1.63689	0.00764847	0.0200511	Up
Q8BXR5	Sodium leak channel NALCN OS=Mus musculus OX=10090 GN=Nalcn PE=1 SV=2	Nalcn	4	4.4.4.1.-.1	4	400546	338812	399539	24990.8	14541	37340.3	101536	104839	91489.9	96083	9.31	44.5	5.99	14.8155	0.00766623	0.0200828	Up
Q61285	ATP-binding cassette sub-family D member 2 OS=Mus musculus OX=10090 GN=Abcd2 PE=1 SV=2	Abcd2	7	6.6.6.5.4.5	6	693260	711619	839323	346928	279091	408664	556832	620957	659381	596086	10.6	18.8	7.08	2.16898	0.00770265	0.0201422	Up
Q6PE13	Proline-rich transmembrane protein 3 OS=Mus musculus OX=10090 GN=Prrt3 PE=1 SV=1	Prrt3	13	13.13.13.12.12.12	13	2.33201e+07	2.39174e+07	2.36911e+07	1.21805e+07	9.68206e+06	9.85449e+06	1.26176e+07	1.23906e+07	1.26636e+07	1.26655e+07	1.28	13.2	1.04	2.23629	0.00770614	0.0201422	Up
P61750	ADP-ribosylation factor 4 OS=Mus musculus OX=10090 GN=Arf4 PE=1 SV=2	Arf4	2	2.2.2.2.2.2	2	3.38054e+06	3.00431e+06	3.12821e+06	1.71367e+06	2.15561e+06	1.99472e+06	2.33803e+06	2.17796e+06	2.23808e+06	2.55156e+06	6.05	11.4	7.05	1.62228	0.0077244	0.0201799	Up
A6H630	Damage-control phosphatase ARMT1 OS=Mus musculus OX=10090 GN=Armt1 PE=1 SV=1	Armt1	3	2.2.2.2.2.2	3	285388	231903	267362	139807	172491	174696	326320	232665	241350	255374	10.4	12	16.2	1.61122	0.00774813	0.0202306	Up
O70152	Dolichol-phosphate mannosyltransferase subunit 1 OS=Mus musculus OX=10090 GN=Dpm1 PE=1 SV=1	Dpm1	1	1.1.1.1.1.1	1	183453	206340	153441	98474.9	94099.4	115421	95665.3	115551	130776	110638	14.7	11	12.8	1.76377	0.00785514	0.0204606	Up
Q9JJ69	Kv channel-interacting protein 2 OS=Mus musculus OX=10090 GN=Kcnip2 PE=1 SV=2	Kcnip2	2	2.2.2.1.2.2	2	182772	195777	197768	81764	107310	86482.6	76779.2	58560.1	41974.6	65959.1	4.24	14.8	24	2.09147	0.00786468	0.0204754	Up
O08530	Sphingosine 1-phosphate receptor 1 OS=Mus musculus OX=10090 GN=S1pr1 PE=1 SV=3	S1pr1	3	3.3.3.2.2.2	3	1.84259e+06	1.98798e+06	1.87894e+06	1.02457e+06	1.26993e+06	1.11954e+06	1.60133e+06	1.63585e+06	1.79393e+06	1.60733e+06	3.98	10.9	5.47	1.67236	0.00786897	0.0204764	Up
Q925N0	Sideroflexin-5 OS=Mus musculus OX=10090 GN=Sfxn5 PE=1 SV=2	Sfxn5	12	12.12.11.12.10.11	12	1.4067e+07	1.40007e+07	1.40411e+07	6.3461e+06	7.33164e+06	7.78871e+06	1.12901e+07	1.10944e+07	1.12273e+07	1.06956e+07	0.238	10.3	2.41	1.96161	0.00792491	0.0206068	Up
P63038	60 kDa heat shock protein, mitochondrial OS=Mus musculus OX=10090 GN=Hspd1 PE=1 SV=1	Hspd1	22	21.21.21.22.21.21	22	5.9487e+07	6.99146e+07	6.51841e+07	3.36148e+07	4.31661e+07	4.0738e+07	3.82621e+07	4.0793e+07	3.84928e+07	4.01316e+07	8.05	12.7	3.14	1.65578	0.00792691	0.0206068	Up
Q8VDC0	Probable leucine--tRNA ligase, mitochondrial OS=Mus musculus OX=10090 GN=Lars2 PE=1 SV=1	Lars2	2	2.2.2.2.2.2	2	204619	185595	218416	101193	118832	133552	192447	207601	225712	196261	8.12	13.7	7.26	1.72135	0.00797371	0.0207183	Up
Q9JLC8	Sacsin OS=Mus musculus OX=10090 GN=Sacs PE=1 SV=2	Sacs	5	5.4.5.4.4.4	5	162046	147133	159111	97849.9	88999.3	110341	137703	156090	160418	153557	5.06	10.8	6.52	1.57573	0.00802856	0.0208356	Up
O70325	Phospholipid hydroperoxide glutathione peroxidase OS=Mus musculus OX=10090 GN=Gpx4 PE=1 SV=4	Gpx4	10	10.10.10.10.9.10	10	1.72543e+07	1.35292e+07	1.45521e+07	8.72793e+06	9.12619e+06	1.01873e+07	1.77032e+07	2.09866e+07	2.215e+07	2.08635e+07	12.7	8.07	9.33	1.61674	0.00808513	0.0209356	Up
Q9R099	Transducin beta-like protein 2 OS=Mus musculus OX=10090 GN=Tbl2 PE=1 SV=2	Tbl2	9	9.8.8.9.8.9	9	2.46061e+06	2.55256e+06	2.5651e+06	1.10401e+06	1.23463e+06	1.41122e+06	1.90112e+06	2.05446e+06	2.069e+06	1.97593e+06	2.26	12.3	3.88	2.02095	0.00818307	0.0211062	Up
Q8BG50	Transmembrane protein 169 OS=Mus musculus OX=10090 GN=Tmem169 PE=2 SV=1	Tmem169	1	1.1.1.1.1.1	1	91268.6	182418	113690	32236.5	44264.6	25246.9	70799.4	65668.3	85009.7	72685.8	36.8	28.4	11.2	3.80721	0.00818732	0.0211069	Up
Q8CBX0	Calcium permeable stress-gated cation channel 1 OS=Mus musculus OX=10090 GN=Tmem63c PE=1 SV=1	Tmem63c	2	2.2.2.2.2.2	2	253822	242109	254654	111316	141008	132503	201341	207580	166958	178201	2.8	11.9	10.2	1.95044	0.00822694	0.0211857	Up
Q32NY4	Metal transporter CNNM3 OS=Mus musculus OX=10090 GN=Cnnm3 PE=1 SV=2	Cnnm3	13	10.11.10.6.6.8	13	1.67527e+06	1.72603e+06	1.72823e+06	460689	321157	488738	1.55453e+06	1.64338e+06	1.6523e+06	1.43554e+06	1.75	21.2	6.41	4.03714	0.00822996	0.0211857	Up
Q6PH08	ERC protein 2 OS=Mus musculus OX=10090 GN=Erc2 PE=1 SV=2	Erc2	54	52.52.52.52.52.52	41	1.07143e+08	9.49689e+07	1.03976e+08	7.22514e+07	5.97531e+07	5.80226e+07	5.39313e+07	5.37748e+07	5.62205e+07	5.42041e+07	6.19	12.3	2.09	1.61076	0.00826294	0.0212395	Up
Q9ER00	Syntaxin-12 OS=Mus musculus OX=10090 GN=Stx12 PE=1 SV=1	Stx12	4	4.4.4.4.4.4	4	2.64246e+06	3.41597e+06	2.49661e+06	927368	1.25908e+06	1.45958e+06	1.64068e+06	1.60056e+06	1.57478e+06	1.51803e+06	17.3	22.1	3.25	2.3464	0.00827543	0.0212553	Up
Q9WU60	Attractin OS=Mus musculus OX=10090 GN=Atrn PE=1 SV=3	Atrn	3	2.2.2.1.1.1	3	200411	173851	175426	59323.7	87374.5	61984.4	212951	297555	231147	326957	8.13	22.3	20.2	2.63409	0.00835313	0.0213938	Up
P05784	Keratin, type I cytoskeletal 18 OS=Mus musculus OX=10090 GN=Krt18 PE=1 SV=5	Krt18	1	1.1.1.1.1.1	1	7.34451e+07	7.64768e+07	7.61373e+07	4.34063e+07	3.52378e+07	3.51508e+07	4.11069e+07	3.46838e+07	3.5812e+07	3.46382e+07	2.2	12.5	8.42	1.98655	0.00837837	0.0214317	Up
Q8C7X2	ER membrane protein complex subunit 1 OS=Mus musculus OX=10090 GN=Emc1 PE=1 SV=1	Emc1	6	6.6.6.5.4.5	6	1.83431e+06	1.74062e+06	1.75873e+06	895950	1.08782e+06	1.06636e+06	1.2473e+06	1.42815e+06	1.38867e+06	1.38515e+06	2.8	10.3	5.81	1.74866	0.00838917	0.0214489	Up
B0F2B4	Neuroligin 4-like OS=Mus musculus OX=10090 GN=Nlgn4l PE=1 SV=1	Nlgn4l	6	6.6.6.5.6.6	6	3.94161e+06	2.8657e+06	2.66037e+06	1.26901e+06	1.18043e+06	1.0882e+06	1.99396e+06	1.76247e+06	1.40268e+06	1.77725e+06	21.8	7.67	14.1	2.67627	0.00842812	0.0215381	Up
P63082	V-type proton ATPase 16 kDa proteolipid subunit c OS=Mus musculus OX=10090 GN=Atp6v0c PE=1 SV=1	Atp6v0c	2	2.2.1.2.2.2	2	6.87138e+06	6.14796e+06	8.45257e+06	4.15578e+06	3.45174e+06	3.8072e+06	7.74672e+06	8.69268e+06	8.76348e+06	8.22733e+06	16.5	9.25	5.64	1.88107	0.00850182	0.0216644	Up
O55057	Retinal rod rhodopsin-sensitive cGMP 3',5'-cyclic phosphodiesterase subunit delta OS=Mus musculus OX=10090 GN=Pde6d PE=1 SV=1	Pde6d	2	2.2.2.1.-.2	2	680573	724427	675564	124532	197268	183242	645343	540065	561277	512582	3.88	22.9	10.1	4.11958	0.00851043	0.0216644	Up
Q8BVI5	Syntaxin-16 OS=Mus musculus OX=10090 GN=Stx16 PE=1 SV=3	Stx16	1	1.1.1.1.1.1	1	191797	236929	174781	67245.7	100135	98087.3	105000	110334	96302.1	104402	16	20.8	5.57	2.27337	0.00854444	0.0217405	Up
Q8K0D7	Guided entry of tail-anchored proteins factor 1 OS=Mus musculus OX=10090 GN=Get1 PE=1 SV=1	Get1	3	3.3.3.3.3.2	3	1.06645e+06	1.0825e+06	791534	435727	441891	503822	735388	764698	777653	706830	16.7	8.18	4.24	2.12856	0.00856979	0.0217945	Up
B9EHT4	CAP-Gly domain-containing linker protein 3 OS=Mus musculus OX=10090 GN=Clip3 PE=1 SV=1	Clip3	3	3.3.3.3.3.3	3	601405	591266	648692	163890	242141	221544	316690	299226	314653	394823	4.99	19.4	13	2.9341	0.00857901	0.0218074	Up
Q8C3X8	Lipase maturation factor 2 OS=Mus musculus OX=10090 GN=Lmf2 PE=1 SV=1	Lmf2	4	4.4.4.2.4.3	4	404584	389775	429524	205711	154968	202444	307795	389557	396334	350691	4.92	15.1	11.3	2.17339	0.00864687	0.0219165	Up
Q9EQH2	Endoplasmic reticulum aminopeptidase 1 OS=Mus musculus OX=10090 GN=Erap1 PE=1 SV=2	Erap1	1	1.1.1.1.1.1	1	74229.9	58450.3	79322.8	36143.3	36635.8	43722	53717.2	62059.3	66813	57911	15.4	10.9	9.33	1.81975	0.00875233	0.0221625	Up
O08738	Caspase-6 OS=Mus musculus OX=10090 GN=Casp6 PE=1 SV=1	Casp6	1	1.1.1.-.-.-	1	13884.9	15790.2	14050.5	734.813	798.367	1712.85	27620.1	2829.58	4999.75	915.262	7.24	50.6	137	13.4705	0.0087717	0.0222009	Up
Q8K093	Thyrotropin-releasing hormone-degrading ectoenzyme OS=Mus musculus OX=10090 GN=Trhde PE=1 SV=1	Trhde	10	10.10.10.9.8.8	10	4.73151e+06	5.25489e+06	5.54396e+06	1.78436e+06	1.08751e+06	1.12218e+06	1.80516e+06	2.09056e+06	1.99893e+06	1.8147e+06	7.96	29.5	7.3	3.88838	0.00878562	0.0222232	Up
Q9EPK2	Protein XRP2 OS=Mus musculus OX=10090 GN=Rp2 PE=1 SV=3	Rp2	3	3.3.3.2.2.2	3	306851	417831	344268	171289	177609	229355	305898	368367	328159	286844	15.8	16.5	10.9	1.84859	0.00878896	0.0222232	Up
E9Q735	Ubiquitin conjugation factor E4 A OS=Mus musculus OX=10090 GN=Ube4a PE=1 SV=1	Ube4a	1	1.1.1.-.-.-	1	195223	195121	218570	2072.8	2236.65	7166.18	208010	223921	176803	206757	6.66	75.7	9.65	53.0615	0.00879392	0.0222251	Up
Q8BGA9	Mitochondrial inner membrane protein OXA1L OS=Mus musculus OX=10090 GN=Oxa1l PE=1 SV=1	Oxa1l	2	2.2.2.1.1.1	2	860309	943673	906434	242154	139378	194917	704057	780372	793158	804597	4.62	26.8	5.89	4.70192	0.00882957	0.0222832	Up
Q8BGR2	Volume-regulated anion channel subunit LRRC8D OS=Mus musculus OX=10090 GN=Lrrc8d PE=1 SV=1	Lrrc8d	1	1.1.1.1.1.1	1	48757.9	48212.4	57378.6	16061.4	11952.7	20113	50868.7	44808.1	37106.2	43829.4	9.99	25.4	12.8	3.20711	0.00883466	0.0222853	Up
P52480	Pyruvate kinase PKM OS=Mus musculus OX=10090 GN=Pkm PE=1 SV=4	Pkm	55	54.53.54.50.52.53	55	3.97043e+08	4.01553e+08	3.74833e+08	2.1329e+08	2.6001e+08	2.5017e+08	3.7029e+08	3.76825e+08	3.91005e+08	3.8145e+08	3.66	10.2	2.29	1.62195	0.00888154	0.0223822	Up
Q91X97	Neurocalcin-delta OS=Mus musculus OX=10090 GN=Ncald PE=1 SV=4	Ncald	12	12.12.12.12.12.11	5	1.28176e+07	1.46242e+07	1.18366e+07	8.11664e+06	8.88946e+06	9.17276e+06	1.17757e+07	1.00822e+07	9.41385e+06	1.0271e+07	10.8	6.26	9.6	1.50039	0.00889872	0.0224147	Up
P61021	Ras-related protein Rab-5B OS=Mus musculus OX=10090 GN=Rab5b PE=1 SV=1	Rab5b	4	4.4.4.4.4.4	4	5.51399e+06	5.45991e+06	5.55685e+06	3.46387e+06	2.95548e+06	3.42219e+06	3.84307e+06	3.8781e+06	3.612e+06	3.49887e+06	0.882	8.6	4.93	1.67969	0.00892209	0.0224629	Up
Q8VDS8	Syntaxin-18 OS=Mus musculus OX=10090 GN=Stx18 PE=1 SV=2	Stx18	3	3.3.3.3.3.3	3	477611	605592	470914	132478	195952	221865	277941	181876	259153	297741	14.7	25.1	20	2.82415	0.0090197	0.0226281	Up
Q9D0L4	AarF domain-containing protein kinase 1 OS=Mus musculus OX=10090 GN=Adck1 PE=1 SV=1	Adck1	3	3.2.3.3.3.3	3	1.00824e+06	863096	901425	472074	583835	427869	832128	692530	829345	759218	8.14	16.3	8.53	1.86872	0.00902626	0.0226281	Up
Q80UX8	Protein ABHD13 OS=Mus musculus OX=10090 GN=Abhd13 PE=2 SV=1	Abhd13	1	1.1.1.-.-.-	1	220388	229376	225126	6878.32	1904.46	2087.54	1248.64	2862.77	1908.54	11753.9	2	77.8	111	62.0857	0.00903064	0.0226281	Up
Q6A009	E3 ubiquitin-protein ligase listerin OS=Mus musculus OX=10090 GN=Ltn1 PE=1 SV=3	Ltn1	1	1.1.1.1.1.1	1	37452.9	26108.6	32386.6	17263.9	16503.3	14133.1	32028.5	27265.5	20490.8	18510.9	17.8	10.2	25.3	2.00308	0.00904483	0.0226486	Up
P06151	L-lactate dehydrogenase A chain OS=Mus musculus OX=10090 GN=Ldha PE=1 SV=3	Ldha	28	28.28.28.27.27.28	26	2.54921e+08	2.60585e+08	2.58585e+08	1.47532e+08	1.743e+08	1.58492e+08	2.1872e+08	2.29258e+08	2.38367e+08	2.44616e+08	1.11	8.41	4.84	1.6116	0.00904741	0.0226486	Up
Q3TZX3	Solute carrier family 25 member 33 OS=Mus musculus OX=10090 GN=Slc25a33 PE=2 SV=1	Slc25a33	1	1.1.1.1.1.1	0	576966	722651	618501	408068	378218	423277	617718	624133	623877	557558	11.7	5.69	5.33	1.58579	0.0091982	0.0229715	Up
Q8BFQ4	WD repeat-containing protein 82 OS=Mus musculus OX=10090 GN=Wdr82 PE=1 SV=1	Wdr82	3	2.3.3.2.3.2	3	676213	550938	739563	311809	420589	370539	843847	770371	800871	686710	14.6	14.8	8.56	1.78316	0.00927809	0.0231164	Up
B2RXS4	Plexin-B2 OS=Mus musculus OX=10090 GN=Plxnb2 PE=1 SV=1	Plxnb2	5	4.4.3.2.2.2	5	765327	673775	551523	273651	271562	258793	855189	782656	839763	669712	16.2	3	10.7	2.47588	0.00927813	0.0231164	Up
Q8R1F6	Protein HID1 OS=Mus musculus OX=10090 GN=Hid1 PE=1 SV=1	Hid1	3	3.3.3.3.3.3	3	871382	841884	854710	491906	496570	579274	684186	684378	607237	814816	1.73	9.41	12.3	1.638	0.00930274	0.0231367	Up
Q8BMP6	Golgi resident protein GCP60 OS=Mus musculus OX=10090 GN=Acbd3 PE=1 SV=3	Acbd3	3	2.3.2.3.3.3	3	1.21661e+06	1.28698e+06	1.10927e+06	598300	696012	494932	1.228e+06	1.38854e+06	1.36785e+06	1.30823e+06	7.43	16.9	5.44	2.01921	0.00930381	0.0231367	Up
Q6ZQ88	Lysine-specific histone demethylase 1A OS=Mus musculus OX=10090 GN=Kdm1a PE=1 SV=2	Kdm1a	1	1.1.1.1.1.1	1	127430	160894	149033	98675.1	85644.3	101046	142486	129309	134091	166610	11.6	8.72	11.6	1.53262	0.00938701	0.0232996	Up
A2A8L5	Receptor-type tyrosine-protein phosphatase F OS=Mus musculus OX=10090 GN=Ptprf PE=1 SV=1	Ptprf	3	3.3.2.1.1.2	3	835760	748928	783128	187167	238446	299157	642945	595337	611770	378052	5.54	23.2	21.7	3.26699	0.00946309	0.0233784	Up
Q61271	Activin receptor type-1B OS=Mus musculus OX=10090 GN=Acvr1b PE=1 SV=1	Acvr1b	3	3.3.3.2.2.1	3	1.20919e+06	1.48754e+06	1.41932e+06	212159	304624	140943	510375	556835	668046	678153	10.6	37.4	13.7	6.25799	0.00947267	0.0233801	Up
Q8R420	Phospholipid-transporting ATPase ABCA3 OS=Mus musculus OX=10090 GN=Abca3 PE=1 SV=3	Abca3	2	2.2.2.1.1.1	2	138335	171014	140142	89414.5	84551.2	92508	106874	158856	174810	136560	12.3	4.52	20.4	1.68681	0.00950805	0.0234417	Up
P62754	40S ribosomal protein S6 OS=Mus musculus OX=10090 GN=Rps6 PE=1 SV=1	Rps6	8	8.8.8.8.8.7	8	1.72351e+07	1.45755e+07	1.40677e+07	9.28305e+06	6.69225e+06	8.671e+06	1.07007e+07	1.05151e+07	1.02627e+07	1.09513e+07	11.1	16.5	2.74	1.86147	0.00958558	0.0235486	Up
P58391	Small conductance calcium-activated potassium channel protein 3 OS=Mus musculus OX=10090 GN=Kcnn3 PE=1 SV=2	Kcnn3	11	8.7.8.5.4.6	6	1.25047e+06	1.16011e+06	1.23283e+06	315499	387280	483197	1.74296e+06	1.81157e+06	1.91457e+06	1.79349e+06	3.94	21.3	3.97	3.07208	0.00959446	0.0235594	Up
O70479	BTB/POZ domain-containing adapter for CUL3-mediated RhoA degradation protein 2 OS=Mus musculus OX=10090 GN=Tnfaip1 PE=2 SV=1	Tnfaip1	1	1.1.1.1.1.1	1	24103.7	23006.1	29276.1	9092.54	5452.02	8989.29	11718.5	13257	11994.3	10770.8	13.2	26.4	8.59	3.24579	0.00966944	0.0236773	Up
P98084	Amyloid-beta A4 precursor protein-binding family A member 2 OS=Mus musculus OX=10090 GN=Apba2 PE=1 SV=2	Apba2	5	5.5.5.5.5.5	5	2.67929e+06	2.73023e+06	2.93649e+06	1.10407e+06	1.31224e+06	1.52207e+06	1.75236e+06	1.79542e+06	1.73346e+06	1.65233e+06	4.9	15.9	3.46	2.11915	0.00968891	0.023714	Up
Q8BIJ6	Isoleucine--tRNA ligase, mitochondrial OS=Mus musculus OX=10090 GN=Iars2 PE=1 SV=1	Iars2	13	13.13.13.13.12.13	13	6.11254e+06	6.42865e+06	6.01625e+06	3.63852e+06	4.38653e+06	4.14947e+06	5.47066e+06	6.86235e+06	8.12903e+06	7.25068e+06	3.49	9.42	16	1.52428	0.0097487	0.0237976	Up
O35678	Monoglyceride lipase OS=Mus musculus OX=10090 GN=Mgll PE=1 SV=1	Mgll	16	15.14.14.14.14.14	16	2.22433e+07	2.17574e+07	2.32901e+07	1.30226e+07	1.44498e+07	1.58814e+07	1.53804e+07	1.44098e+07	1.55184e+07	1.56462e+07	3.49	9.89	3.7	1.55213	0.00980488	0.023898	Up
O35710	Nocturnin OS=Mus musculus OX=10090 GN=Noct PE=1 SV=3	Noct	2	2.2.2.1.2.2	2	619905	647798	622218	181969	259252	241260	353616	290837	332350	297356	2.46	17.8	9.31	2.76919	0.009872	0.0240161	Up
Q80UG2	Plexin-A4 OS=Mus musculus OX=10090 GN=Plxna4 PE=1 SV=3	Plxna4	42	42.42.41.41.40.42	38	5.31418e+07	5.36222e+07	5.32184e+07	3.25416e+07	2.68367e+07	2.71278e+07	2.75625e+07	3.0066e+07	3.09325e+07	3.01212e+07	0.484	11.1	4.92	1.84938	0.00994416	0.0241481	Up
Q7TNC9	Inositol polyphosphate-5-phosphatase A OS=Mus musculus OX=10090 GN=Inpp5a PE=1 SV=1	Inpp5a	4	3.4.4.4.4.4	4	866180	713810	945051	465759	481253	573628	431722	401200	387443	395471	14	11.5	4.79	1.66051	0.00998225	0.0242278	Up
Q8R1K1	Ubiquitin-associated domain-containing protein 2 OS=Mus musculus OX=10090 GN=Ubac2 PE=1 SV=1	Ubac2	1	1.1.1.1.1.1	1	64816.9	91174	74448.4	34677.5	38350.2	34364.9	62833.6	38602.4	41838.7	40918.8	17.4	6.19	24.5	2.14577	0.00999354	0.0242346	Up
Q91Y11	Protocadherin alpha-9 OS=Mus musculus OX=10090 GN=Pcdha9 PE=2 SV=1	Pcdha9	1	1.1.1.-.-.-	1	89737.6	76030.8	75463.3	6011.28	2210.29	5622.1	44732.7	39141.7	40963.8	35693	10.1	45.3	9.38	17.4254	0.0100634	0.0243593	Up
Q6NS52	Diacylglycerol kinase beta OS=Mus musculus OX=10090 GN=Dgkb PE=1 SV=2	Dgkb	20	20.19.19.15.18.18	20	1.66188e+07	1.67544e+07	1.71858e+07	6.02179e+06	7.63097e+06	8.05605e+06	1.02331e+07	9.95447e+06	9.88011e+06	9.79707e+06	1.76	14.8	1.9	2.32897	0.0100685	0.0243604	Up
Q9R0P3	S-formylglutathione hydrolase OS=Mus musculus OX=10090 GN=Esd PE=1 SV=1	Esd	16	16.14.13.10.13.15	16	1.79807e+07	1.55026e+07	1.61271e+07	8.0176e+06	8.59007e+06	1.0799e+07	1.18347e+07	1.21348e+07	1.2116e+07	1.17169e+07	7.79	16.1	1.74	1.81016	0.0101494	0.0244773	Up
Q9QX11	Cytohesin-1 OS=Mus musculus OX=10090 GN=Cyth1 PE=1 SV=2	Cyth1	9	9.9.9.9.9.9	5	5.47872e+06	5.27153e+06	5.54656e+06	3.38922e+06	2.68323e+06	3.04911e+06	3.65254e+06	3.66111e+06	3.50832e+06	3.24932e+06	2.64	11.6	5.46	1.78663	0.0101571	0.0244849	Up
P98156	Very low-density lipoprotein receptor OS=Mus musculus OX=10090 GN=Vldlr PE=1 SV=1	Vldlr	1	1.1.1.1.1.-	1	41767.4	38659.9	52733.6	24506.5	19677.2	27461.1	20980.7	28027.3	22330.1	27074.2	16.7	16.5	14.1	1.85863	0.0101684	0.0245008	Up
Q8R127	Saccharopine dehydrogenase-like oxidoreductase OS=Mus musculus OX=10090 GN=Sccpdh PE=1 SV=1	Sccpdh	14	14.14.14.12.12.12	14	1.17315e+07	1.14594e+07	1.14401e+07	4.78959e+06	5.85473e+06	6.15403e+06	9.14086e+06	9.50825e+06	9.48283e+06	8.86154e+06	1.41	12.8	3.33	2.06158	0.0102162	0.0245934	Up
A0A1W2P872	RNA-binding protein Nova-2 OS=Mus musculus OX=10090 GN=Nova2 PE=1 SV=1	Nova2	2	1.1.1.2.2.1	2	3.71588e+06	4.43755e+06	3.21149e+06	1.56148e+06	2.16327e+06	2.15393e+06	1.24073e+06	1.23999e+06	1.13855e+06	1.53365e+06	16.3	17.6	13.2	1.93324	0.0102665	0.0246472	Up
Q80Z38	SH3 and multiple ankyrin repeat domains protein 2 OS=Mus musculus OX=10090 GN=Shank2 PE=1 SV=2	Shank2	107	107.107.106.104.105.102	104	7.65413e+08	7.32175e+08	7.98158e+08	5.32146e+08	4.34563e+08	4.34867e+08	4.12686e+08	4.15209e+08	4.18443e+08	4.21937e+08	4.31	12	0.962	1.63797	0.0104051	0.0249302	Up
Q60900	ELAV-like protein 3 OS=Mus musculus OX=10090 GN=Elavl3 PE=1 SV=1	Elavl3	5	5.5.4.5.5.4	5	2.70264e+06	2.74085e+06	2.56405e+06	1.53809e+06	1.84671e+06	1.80988e+06	2.2572e+06	2.27796e+06	2.48185e+06	2.07424e+06	3.49	9.73	7.34	1.54149	0.0104081	0.0249302	Up
Q8BSS9	Liprin-alpha-2 OS=Mus musculus OX=10090 GN=Ppfia2 PE=1 SV=2	Ppfia2	47	47.46.46.44.41.44	47	5.14992e+07	5.34932e+07	5.1184e+07	3.17081e+07	2.4985e+07	2.64217e+07	2.52303e+07	2.72708e+07	2.77056e+07	2.51342e+07	2.41	12.8	5.1	1.87905	0.010431	0.0249737	Up
Q9D0Q7	39S ribosomal protein L45, mitochondrial OS=Mus musculus OX=10090 GN=Mrpl45 PE=1 SV=1	Mrpl45	4	4.3.4.2.2.3	4	1.49152e+06	1.51364e+06	1.57904e+06	445103	602685	636306	554894	618538	637649	504093	2.98	18.2	10.6	2.72206	0.0104598	0.0250314	Up
Q60803	TNF receptor-associated factor 3 OS=Mus musculus OX=10090 GN=Traf3 PE=1 SV=2	Traf3	4	3.4.4.3.2.2	4	651346	510860	598874	286760	230350	345954	373638	331168	360051	378742	12.1	20.1	5.91	2.0405	0.0105772	0.0252665	Up
Q61205	Platelet-activating factor acetylhydrolase IB subunit alpha1 OS=Mus musculus OX=10090 GN=Pafah1b3 PE=1 SV=1	Pafah1b3	3	3.3.3.1.1.2	3	1.33354e+06	1.34246e+06	849375	277196	270540	268340	596083	598355	607129	549950	24	1.7	4.38	4.31991	0.0106186	0.025327	Up
Q3TYS2	Cytochrome b-245 chaperone 1 OS=Mus musculus OX=10090 GN=Cybc1 PE=1 SV=2	Cybc1	2	1.-.1.1.1.2	2	142891	142212	146871	76137.9	81668.3	93652.9	113773	138337	151874	127492	1.75	10.7	12.2	1.71787	0.0106266	0.025327	Up
Q9CXV1	Succinate dehydrogenase [ubiquinone] cytochrome b small subunit, mitochondrial OS=Mus musculus OX=10090 GN=Sdhd PE=1 SV=2	Sdhd	2	2.2.2.2.2.2	2	3.47896e+06	2.844e+06	3.24571e+06	1.94055e+06	1.86356e+06	1.92077e+06	2.54211e+06	2.34609e+06	2.8253e+06	2.91462e+06	10.1	2.1	9.83	1.67142	0.0106687	0.0254066	Up
Q8BG67	Protein EFR3 homolog A OS=Mus musculus OX=10090 GN=Efr3a PE=1 SV=1	Efr3a	3	3.3.3.3.3.3	3	1.47936e+06	1.46125e+06	1.5083e+06	817219	621933	718753	939038	793354	977558	889431	1.6	13.6	8.85	2.06168	0.0106792	0.0254066	Up
Q8K1E0	Syntaxin-5 OS=Mus musculus OX=10090 GN=Stx5 PE=1 SV=3	Stx5	1	1.1.1.1.1.1	1	444356	493614	376298	246962	274668	246299	191943	278591	263008	227980	13.4	6.33	16.1	1.71144	0.0106898	0.0254087	Up
Q811G0	Protein PTHB1 OS=Mus musculus OX=10090 GN=Bbs9 PE=1 SV=2	Bbs9	1	1.1.1.1.1.1	1	21193.8	15408	21914.6	7617.68	10245.4	10890.1	11107	16163.1	17861	12139.8	18.3	18.1	22.5	2.03513	0.0107381	0.0255005	Up
Q9DBV4	Matrix remodeling-associated protein 8 OS=Mus musculus OX=10090 GN=Mxra8 PE=1 SV=1	Mxra8	2	1.1.1.1.1.1	2	254442	206828	257297	8159.43	16436.6	24938.3	168994	142007	166321	162355	11.8	50.8	7.66	14.5065	0.0107823	0.0255824	Up
Q91Y63	Solute carrier family 13 member 3 OS=Mus musculus OX=10090 GN=Slc13a3 PE=1 SV=1	Slc13a3	1	1.1.1.1.-.1	1	26077.1	27672.1	38910.8	9800.88	10467.3	16242.7	8441.66	5667.87	9856.88	16634.1	22.6	29.1	45.9	2.53788	0.0108565	0.0257237	Up
E9Q612	Receptor-type tyrosine-protein phosphatase O OS=Mus musculus OX=10090 GN=Ptpro PE=1 SV=1	Ptpro	1	1.1.1.1.1.1	1	58227.5	52021.3	59287.9	24622.7	27741.3	34417.8	30732.2	32341.7	31522.1	35418.2	6.95	17.3	6.31	1.9536	0.0108909	0.0257823	Up
Q9DC23	DnaJ homolog subfamily C member 10 OS=Mus musculus OX=10090 GN=Dnajc10 PE=1 SV=2	Dnajc10	1	1.1.1.1.1.1	1	78694.8	76428.7	64552.3	31186.1	42019	43305.3	46360.6	48204.9	54409	65316	10.4	17.1	16	1.88546	0.0109377	0.0258813	Up
Q3U3Q1	Serine/threonine-protein kinase ULK3 OS=Mus musculus OX=10090 GN=Ulk3 PE=2 SV=1	Ulk3	1	1.1.1.1.1.1	1	62735.8	47952.8	61231.8	29658.4	33260	33295.5	38293	36386.4	34369.1	40407.4	14.2	6.52	6.92	1.78686	0.0110444	0.0260287	Up
Q91WC3	Long-chain-fatty-acid--CoA ligase 6 OS=Mus musculus OX=10090 GN=Acsl6 PE=1 SV=1	Acsl6	39	36.37.37.36.36.37	38	3.63436e+07	3.64731e+07	3.69236e+07	2.22806e+07	2.38566e+07	2.6105e+07	3.33522e+07	3.39991e+07	3.38071e+07	3.15924e+07	0.832	7.98	3.31	1.51906	0.0110512	0.0260329	Up
Q8BHK1	Magnesium transporter NIPA1 OS=Mus musculus OX=10090 GN=Nipa1 PE=1 SV=1	Nipa1	1	1.1.1.1.1.1	1	421301	395038	473959	90432.7	146243	149053	182753	352614	230273	188842	9.34	25.7	33.1	3.34509	0.011061	0.0260329	Up
Q9JK45	Potassium voltage-gated channel subfamily KQT member 5 OS=Mus musculus OX=10090 GN=Kcnq5 PE=1 SV=2	Kcnq5	6	6.6.6.5.5.6	6	2.66768e+06	2.06326e+06	2.29319e+06	496095	877461	792990	1.06962e+06	839791	923020	908012	13	27.7	10.3	3.24208	0.0110627	0.0260329	Up
Q78XF5	Oligosaccharyltransferase complex subunit OSTC OS=Mus musculus OX=10090 GN=Ostc PE=1 SV=1	Ostc	1	1.1.1.1.1.1	1	1.19822e+06	1.20449e+06	1.26616e+06	791338	644141	636223	982088	973196	1.05856e+06	1.03807e+06	3.07	12.7	4.13	1.77095	0.0110659	0.0260329	Up
Q69ZI1	E3 ubiquitin-protein ligase SH3RF1 OS=Mus musculus OX=10090 GN=Sh3rf1 PE=1 SV=2	Sh3rf1	3	3.3.3.2.3.3	3	931869	904885	868175	271178	169189	158074	303536	486447	238151	311858	3.55	31.3	31.7	4.51996	0.0110731	0.0260381	Up
Q99J95	Cyclin-dependent kinase 9 OS=Mus musculus OX=10090 GN=Cdk9 PE=1 SV=1	Cdk9	2	2.2.2.2.2.2	2	96250.4	89224.2	100149	42477.6	35489.8	51278.1	66925.5	58918.5	47593.1	51245	5.81	18.4	15.3	2.20993	0.0111305	0.0261382	Up
Q9D0G0	28S ribosomal protein S30, mitochondrial OS=Mus musculus OX=10090 GN=Mrps30 PE=1 SV=1	Mrps30	4	3.3.3.3.2.3	4	1.53877e+06	1.46243e+06	1.31452e+06	534487	792914	659302	1.57505e+06	1.45306e+06	1.61062e+06	1.27995e+06	7.93	19.5	10.1	2.1723	0.0112013	0.026237	Up
Q3THS6	S-adenosylmethionine synthase isoform type-2 OS=Mus musculus OX=10090 GN=Mat2a PE=1 SV=2	Mat2a	1	1.1.1.1.1.1	1	1.37995e+06	1.62297e+06	1.48277e+06	606974	801041	852267	1.15671e+06	1.08835e+06	1.33768e+06	1.33943e+06	8.16	17.2	10.4	1.98457	0.0112025	0.026237	Up
Q91WG7	Diacylglycerol kinase gamma OS=Mus musculus OX=10090 GN=Dgkg PE=1 SV=1	Dgkg	6	6.6.5.4.5.5	6	1.30929e+06	1.86616e+06	1.63696e+06	947981	766270	843324	1.11398e+06	1.01367e+06	1.04689e+06	1.03403e+06	17.4	10.7	4.13	1.88163	0.0112538	0.0263162	Up
P10833	Ras-related protein R-Ras OS=Mus musculus OX=10090 GN=Rras PE=1 SV=1	Rras	1	1.1.1.1.1.1	1	186406	158278	169171	64743.8	72017.2	95738.6	149218	152069	136645	174735	8.28	20.9	10.4	2.21014	0.0112657	0.0263266	Up
O35874	Neutral amino acid transporter A OS=Mus musculus OX=10090 GN=Slc1a4 PE=1 SV=1	Slc1a4	5	3.3.3.1.2.2	5	1.23732e+06	1.154e+06	1.43429e+06	200438	324736	386904	2.63529e+06	2.91988e+06	2.79416e+06	2.47488e+06	11.3	31.2	7.14	4.1944	0.0112974	0.0263772	Up
Q64143	Phosphatidylinositol 3-kinase regulatory subunit gamma OS=Mus musculus OX=10090 GN=Pik3r3 PE=1 SV=1	Pik3r3	1	1.1.1.1.-.1	1	17723.1	18251.9	14903.9	5138.84	6802.65	8369.92	13477.7	9651.12	9910.52	10545.3	10.6	23.9	16.2	2.50494	0.0114425	0.0266218	Up
P29533	Vascular cell adhesion protein 1 OS=Mus musculus OX=10090 GN=Vcam1 PE=1 SV=1	Vcam1	2	1.1.1.1.2.2	2	631592	540136	501355	299745	392066	297079	461549	473045	512683	409624	12	16.4	9.15	1.69188	0.0115142	0.0267649	Up
Q8K449	ATP-binding cassette sub-family A member 9 OS=Mus musculus OX=10090 GN=Abca9 PE=1 SV=2	Abca9	3	3.3.3.3.3.3	3	242764	229352	240462	117984	139513	149887	204333	188682	190232	183871	3.02	12	4.59	1.74915	0.0116848	0.0271085	Up
O70400	PDZ and LIM domain protein 1 OS=Mus musculus OX=10090 GN=Pdlim1 PE=1 SV=4	Pdlim1	1	1.1.1.1.1.1	1	75242.3	108007	110618	47074.1	55037.6	37327.9	934.629	7819.74	3982.25	3112.01	20.1	19.1	72.5	2.10749	0.0117651	0.0272639	Up
B1AWN6	Sodium channel protein type 2 subunit alpha OS=Mus musculus OX=10090 GN=Scn2a PE=1 SV=1	Scn2a	38	38.38.37.36.37.35	22	5.59782e+07	4.88784e+07	5.30136e+07	3.57152e+07	2.77037e+07	2.74695e+07	3.8387e+07	3.70313e+07	3.54151e+07	3.9587e+07	6.78	15.5	4.77	1.73697	0.0117708	0.0272651	Up
Q8BWR2	PITH domain-containing protein 1 OS=Mus musculus OX=10090 GN=Pithd1 PE=1 SV=1	Pithd1	1	1.1.1.1.-.-	1	214153	243863	246849	10966.2	2978.69	8901.71	243379	249657	211346	208785	7.69	54.4	9.3	30.8522	0.0118067	0.0273278	Up
O55143	Sarcoplasmic/endoplasmic reticulum calcium ATPase 2 OS=Mus musculus OX=10090 GN=Atp2a2 PE=1 SV=2	Atp2a2	54	51.49.51.43.48.52	46	9.29208e+07	9.06514e+07	9.62082e+07	4.99472e+07	6.06642e+07	6.04505e+07	7.97337e+07	8.29457e+07	8.60471e+07	8.49758e+07	3	10.7	3.33	1.63555	0.0119146	0.0275137	Up
Q99MR3	Solute carrier family 12 member 9 OS=Mus musculus OX=10090 GN=Slc12a9 PE=1 SV=2	Slc12a9	1	1.1.1.1.1.1	1	222634	240483	224103	119449	153317	138241	173384	177824	132697	152189	4.33	12.4	13.1	1.67204	0.0119815	0.027656	Up
Q924T2	28S ribosomal protein S2, mitochondrial OS=Mus musculus OX=10090 GN=Mrps2 PE=1 SV=1	Mrps2	3	3.3.3.3.3.3	3	836870	863414	776063	427807	486288	560443	613354	589704	775169	738259	5.43	13.5	13.5	1.67941	0.0120587	0.0277845	Up
Q8C460	ERI1 exoribonuclease 3 OS=Mus musculus OX=10090 GN=Eri3 PE=1 SV=1	Eri3	4	4.4.4.4.4.4	4	2.8784e+06	2.48991e+06	3.27501e+06	1.5838e+06	1.64203e+06	1.75211e+06	2.09075e+06	2.24133e+06	2.10317e+06	2.34873e+06	13.6	5.15	5.58	1.73632	0.0121382	0.0279201	Up
Q9Z127	Large neutral amino acids transporter small subunit 1 OS=Mus musculus OX=10090 GN=Slc7a5 PE=1 SV=2	Slc7a5	5	5.5.5.5.3.5	4	9.93149e+06	1.01713e+07	9.03557e+06	4.97755e+06	3.46544e+06	4.67759e+06	5.694e+06	6.16758e+06	5.91538e+06	6.13673e+06	6.16	18.3	3.69	2.22081	0.0121964	0.0280051	Up
O54967	Activated CDC42 kinase 1 OS=Mus musculus OX=10090 GN=Tnk2 PE=1 SV=2	Tnk2	2	2.2.2.2.1.2	2	307585	349966	307748	143768	196322	142278	212640	185648	218461	241106	7.59	19.1	10.6	2.00116	0.0122888	0.0281558	Up
P62071	Ras-related protein R-Ras2 OS=Mus musculus OX=10090 GN=Rras2 PE=1 SV=1	Rras2	9	9.9.9.8.8.9	6	1.23226e+07	1.24142e+07	1.27441e+07	7.29376e+06	8.07343e+06	8.7969e+06	1.21916e+07	1.30103e+07	1.26338e+07	1.17086e+07	1.77	9.33	4.54	1.5511	0.0124117	0.0283433	Up
O88623	Ubiquitin carboxyl-terminal hydrolase 2 OS=Mus musculus OX=10090 GN=Usp2 PE=1 SV=2	Usp2	1	1.1.1.1.1.1	1	12677	10088.1	9909.59	6352.33	6196.34	6938.7	10493.9	10166.9	7611.79	7785.32	14.2	6.03	16.9	1.67671	0.0125555	0.0286053	Up
Q921Q7	Ras and Rab interactor 1 OS=Mus musculus OX=10090 GN=Rin1 PE=1 SV=1	Rin1	6	6.6.6.6.5.5	6	2.29848e+06	2.51535e+06	3.34379e+06	1.24186e+06	1.49283e+06	1.29521e+06	1.21683e+06	1.19777e+06	1.3014e+06	1.44799e+06	20.3	9.84	8.83	2.02427	0.0125922	0.0286514	Up
Q8BFZ2	Phospholipid phosphatase-related protein type 1 OS=Mus musculus OX=10090 GN=Plppr1 PE=1 SV=1	Plppr1	2	2.2.2.2.2.2	2	1.58506e+06	1.41529e+06	1.1997e+06	630383	667385	912691	1.49114e+06	1.68204e+06	1.49165e+06	1.37417e+06	13.8	20.8	8.44	1.90008	0.0127797	0.0289552	Up
Q9QX60	Deoxyguanosine kinase, mitochondrial OS=Mus musculus OX=10090 GN=Dguok PE=1 SV=3	Dguok	1	1.1.1.1.-.1	1	154709	126479	119594	64333.4	81865.5	88071.3	106572	122164	122630	104769	13.9	15.8	8.49	1.71077	0.0127805	0.0289552	Up
P70182	Phosphatidylinositol 4-phosphate 5-kinase type-1 alpha OS=Mus musculus OX=10090 GN=Pip5k1a PE=1 SV=2	Pip5k1a	1	1.1.1.1.1.1	1	212488	251502	230590	109157	152096	130112	136844	158803	190038	183242	8.43	16.5	14.5	1.77476	0.0127958	0.0289775	Up
Q9DAX9	Amyloid protein-binding protein 2 OS=Mus musculus OX=10090 GN=Appbp2 PE=2 SV=1	Appbp2	1	1.1.1.-.1.1	1	18743.8	19795.6	25046.6	13841.2	11497.2	12537.3	13619.5	19064.3	20415.9	15126.4	15.9	9.3	18.8	1.67881	0.0128225	0.0290097	Up
Q61335	B-cell receptor-associated protein 31 OS=Mus musculus OX=10090 GN=Bcap31 PE=1 SV=4	Bcap31	2	2.2.2.2.2.2	2	816923	898529	716227	370256	492396	510292	414044	449422	524074	463605	11.3	16.7	9.91	1.77114	0.0128266	0.0290097	Up
Q80UU9	Membrane-associated progesterone receptor component 2 OS=Mus musculus OX=10090 GN=Pgrmc2 PE=1 SV=2	Pgrmc2	4	4.4.4.3.4.4	4	2.94173e+06	3.24541e+06	3.01778e+06	1.38193e+06	1.86914e+06	1.7027e+06	1.86596e+06	2.06822e+06	2.10932e+06	2.09631e+06	5.15	15	5.6	1.85817	0.0129007	0.0291371	Up
Q9Z2A0	3-phosphoinositide-dependent protein kinase 1 OS=Mus musculus OX=10090 GN=Pdpk1 PE=1 SV=2	Pdpk1	3	3.3.3.3.3.3	3	597845	623189	692204	374842	358029	464327	386574	599094	572399	481386	7.66	14.3	18.9	1.5981	0.012905	0.0291371	Up
Q9D9E0	Solute carrier family 22 member 17 OS=Mus musculus OX=10090 GN=Slc22a17 PE=2 SV=2	Slc22a17	2	2.2.2.2.2.2	2	729055	760658	769901	366029	329889	443785	529597	502535	505051	478243	2.84	15.3	4.17	1.98263	0.013015	0.0293478	Up
P18242	Cathepsin D OS=Mus musculus OX=10090 GN=Ctsd PE=1 SV=1	Ctsd	9	8.7.8.7.7.7	9	6.07736e+06	6.40572e+06	6.50903e+06	2.87468e+06	3.65082e+06	3.71836e+06	4.39178e+06	4.57671e+06	4.72137e+06	4.70016e+06	3.56	13.7	3.29	1.854	0.0131198	0.0295336	Up
P35802	Neuronal membrane glycoprotein M6-a OS=Mus musculus OX=10090 GN=Gpm6a PE=1 SV=1	Gpm6a	8	8.8.8.7.8.8	8	7.68435e+07	8.30728e+07	8.0906e+07	2.93179e+07	3.64997e+07	4.20862e+07	4.75384e+07	5.16776e+07	4.38124e+07	4.6815e+07	3.94	17.8	6.83	2.23182	0.0131714	0.0296372	Up
Q8VD62	UPF0696 protein C11orf68 homolog OS=Mus musculus OX=10090 GN=Bles03 PE=1 SV=2	Bles03	2	2.2.2.2.2.2	2	817442	770780	805334	374547	484719	458797	703956	834376	909788	795337	3.03	13.1	10.6	1.81597	0.0131819	0.029648	Up
Q9WUP4	Polyprenol reductase OS=Mus musculus OX=10090 GN=Srd5a3 PE=1 SV=2	Srd5a3	1	1.1.1.1.1.1	1	16381.2	13176.4	18615.1	10252.9	6969.8	8109.26	16386.6	20140.8	19215.7	17499.7	17	19.7	9.21	1.90166	0.0132024	0.0296815	Up
Q8R3L2	Transcription factor 25 OS=Mus musculus OX=10090 GN=Tcf25 PE=1 SV=2	Tcf25	1	1.1.1.1.1.1	1	66560.1	50957.1	65235.3	27500.4	39813.8	33466.1	36430.9	40282.7	51639.3	40898.3	14.2	18.3	15.4	1.81337	0.013211	0.0296881	Up
Q8BML1	[F-actin]-monooxygenase MICAL2 OS=Mus musculus OX=10090 GN=Mical2 PE=1 SV=2	Mical2	2	1.-.1.1.-.-	2	27772.9	40330.8	32817.8	18051.7	10338	12413.1	39592.2	37241.7	36426.9	40714.2	18.8	29.3	5.19	2.4734	0.0132339	0.0297017	Up
O70572	Sphingomyelin phosphodiesterase 2 OS=Mus musculus OX=10090 GN=Smpd2 PE=1 SV=1	Smpd2	3	3.3.3.3.2.2	3	644140	509324	619209	351496	372918	439609	503659	402213	593913	605054	12.1	11.8	17.9	1.52289	0.013304	0.0298335	Up
P63141	Potassium voltage-gated channel subfamily A member 2 OS=Mus musculus OX=10090 GN=Kcna2 PE=1 SV=1	Kcna2	12	12.12.12.10.10.10	4	3.04559e+07	2.81943e+07	3.22214e+07	1.76668e+07	1.23888e+07	1.57147e+07	1.63722e+07	1.72799e+07	1.65816e+07	1.5279e+07	6.66	17.5	5.06	1.98539	0.0133317	0.029883	Up
P63034	Cytohesin-2 OS=Mus musculus OX=10090 GN=Cyth2 PE=1 SV=2	Cyth2	2	2.2.2.2.2.2	2	1.37821e+06	1.1629e+06	1.46279e+06	886919	613934	697491	566084	545720	513223	409786	11.6	19.1	13.7	1.82132	0.0133611	0.029905	Up
Q63739	Protein tyrosine phosphatase type IVA 1 OS=Mus musculus OX=10090 GN=Ptp4a1 PE=1 SV=1	Ptp4a1	2	2.2.2.2.2.2	2	770854	904525	769124	408781	547745	517761	498052	514467	545125	523702	9.53	14.9	3.77	1.65809	0.0133629	0.029905	Up
Q8BJ63	AP-5 complex subunit mu-1 OS=Mus musculus OX=10090 GN=Ap5m1 PE=1 SV=2	Ap5m1	1	1.1.1.1.1.1	1	27934.8	24756.7	33390.3	17249.8	14990.3	19800.2	31040.9	26053.7	23528	16839.3	15.2	13.9	24.3	1.65414	0.0134061	0.0299733	Up
O70378	ER membrane protein complex subunit 8 OS=Mus musculus OX=10090 GN=Emc8 PE=1 SV=1	Emc8	2	2.1.2.1.2.1	2	284582	364675	285807	106002	168800	150455	215118	209394	246536	210271	14.7	22.8	8.01	2.19882	0.0134154	0.0299813	Up
Q99JP0	Mitogen-activated protein kinase kinase kinase kinase 3 OS=Mus musculus OX=10090 GN=Map4k3 PE=1 SV=4	Map4k3	16	16.16.16.16.16.16	15	1.82873e+07	1.69629e+07	1.7604e+07	1.15021e+07	1.01074e+07	8.79828e+06	9.62535e+06	1.04081e+07	1.03959e+07	1.00427e+07	3.76	13.3	3.65	1.73818	0.0134937	0.0300925	Up
O55100	Synaptogyrin-1 OS=Mus musculus OX=10090 GN=Syngr1 PE=1 SV=2	Syngr1	2	2.2.2.2.2.2	2	8.83984e+06	8.40195e+06	7.68156e+06	3.47919e+06	4.79463e+06	4.67316e+06	8.38742e+06	8.2384e+06	9.35853e+06	7.87413e+06	7.04	16.8	7.49	1.92503	0.0135354	0.03016	Up
B9EKI3	TATA element modulatory factor OS=Mus musculus OX=10090 GN=Tmf1 PE=1 SV=2	Tmf1	1	1.1.1.1.1.1	1	1.1056e+06	1.52568e+06	1.02445e+06	428343	427977	439381	518374	553355	481843	486448	22.1	1.5	6.5	2.82143	0.0136231	0.0303414	Up
O88983	Syntaxin-8 OS=Mus musculus OX=10090 GN=Stx8 PE=1 SV=1	Stx8	2	2.2.2.2.2.2	2	142140	160063	150193	79294.4	72690.9	98727.5	102141	117514	114867	105091	5.95	16.2	6.77	1.80444	0.0136283	0.0303414	Up
P60487	Chronophin OS=Mus musculus OX=10090 GN=Pdxp PE=1 SV=1	Pdxp	4	4.3.4.3.4.3	4	2.80474e+06	3.10085e+06	2.74156e+06	1.69462e+06	1.85108e+06	2.16533e+06	2.82783e+06	2.78195e+06	2.48609e+06	2.71366e+06	6.65	12.6	5.61	1.51412	0.0136934	0.0304671	Up
Q6IFT4	Rho GTPase-activating protein 20 OS=Mus musculus OX=10090 GN=Arhgap20 PE=1 SV=1	Arhgap20	2	2.2.1.2.2.2	2	590539	532877	510947	250676	330036	336587	305948	175560	237067	227997	7.55	15.6	22.6	1.78171	0.0136968	0.0304671	Up
Q8CGA3	Large neutral amino acids transporter small subunit 4 OS=Mus musculus OX=10090 GN=Slc43a2 PE=1 SV=1	Slc43a2	1	1.1.1.-.-.-	1	231437	302568	284736	6133.85	1261.46	6504.28	149347	151125	227081	159756	13.6	63.2	21.6	58.904	0.013713	0.0304786	Up
P35285	Ras-related protein Rab-22A OS=Mus musculus OX=10090 GN=Rab22a PE=1 SV=2	Rab22a	1	1.1.1.1.1.1	1	67608.2	67410.4	89427.1	48828.8	39187.7	45327.4	83427.1	65188.7	41975.5	39564.1	16.9	11	36.1	1.68321	0.0138817	0.0307498	Up
Q99LC5	Electron transfer flavoprotein subunit alpha, mitochondrial OS=Mus musculus OX=10090 GN=Etfa PE=1 SV=2	Etfa	6	5.6.6.5.6.5	6	3.00026e+06	2.83413e+06	2.74321e+06	1.48843e+06	1.94628e+06	1.64033e+06	2.13997e+06	2.20555e+06	2.34715e+06	2.26114e+06	4.56	13.8	3.92	1.69015	0.0139223	0.0308162	Up
Q9EQ61	Pescadillo homolog OS=Mus musculus OX=10090 GN=Pes1 PE=1 SV=1	Pes1	1	1.1.1.1.-.1	1	8978.67	12270.7	11296.4	7462.09	5819.41	6102.11	11010	5672.83	9784.37	7336.24	15.6	13.6	28.4	1.67904	0.0140275	0.0309945	Up
Q4VAE3	Transmembrane protein 65 OS=Mus musculus OX=10090 GN=Tmem65 PE=1 SV=1	Tmem65	2	2.2.2.2.2.2	2	477062	503429	471637	239592	234531	305883	363802	359808	331632	386422	3.51	15.3	6.24	1.86169	0.0140744	0.0310721	Up
P49070	Guided entry of tail-anchored proteins factor CAMLG OS=Mus musculus OX=10090 GN=Camlg PE=1 SV=2	Camlg	10	10.10.10.10.9.9	10	1.50851e+07	1.78801e+07	1.48262e+07	5.43136e+06	8.19194e+06	5.04178e+06	8.15061e+06	8.20887e+06	8.97338e+06	9.18681e+06	10.6	27.6	6.11	2.56046	0.0140892	0.0310829	Up
Q91V64	Isochorismatase domain-containing protein 1 OS=Mus musculus OX=10090 GN=Isoc1 PE=1 SV=1	Isoc1	2	2.2.2.1.1.2	2	938483	934295	878387	254837	378159	375734	722451	879053	865750	740813	3.66	21	10.2	2.72736	0.0141402	0.0311651	Up
P62482	Voltage-gated potassium channel subunit beta-2 OS=Mus musculus OX=10090 GN=Kcnab2 PE=1 SV=1	Kcnab2	10	9.9.9.8.8.8	7	6.60968e+06	6.91197e+06	6.53083e+06	3.12338e+06	3.76247e+06	4.11045e+06	5.28343e+06	5.03921e+06	4.90827e+06	4.65124e+06	3.01	13.7	5.3	1.82357	0.0141765	0.0312191	Up
Q6I6G8	E3 ubiquitin-protein ligase HECW2 OS=Mus musculus OX=10090 GN=Hecw2 PE=1 SV=1	Hecw2	11	11.11.11.10.10.10	8	5.39738e+06	4.30891e+06	5.48508e+06	2.97726e+06	3.17886e+06	3.70803e+06	4.19417e+06	4.01023e+06	3.9486e+06	4.68391e+06	12.9	11.5	7.92	1.54006	0.0141893	0.0312342	Up
P54923	ADP-ribosylhydrolase ARH1 OS=Mus musculus OX=10090 GN=Adprh PE=1 SV=1	Adprh	6	4.6.6.5.5.5	6	2.03184e+06	2.51146e+06	2.03872e+06	1.35114e+06	1.48511e+06	1.38263e+06	1.42941e+06	1.47415e+06	1.50478e+06	1.6155e+06	12.5	4.98	5.27	1.56014	0.0142032	0.0312388	Up
Q8BHA1	Leucine-rich repeat-containing protein 24 OS=Mus musculus OX=10090 GN=Lrrc24 PE=2 SV=1	Lrrc24	2	2.2.2.2.2.2	2	407738	400111	418022	143331	193733	198612	314957	359948	357247	350676	2.2	17.1	6.04	2.28846	0.0142514	0.0313316	Up
Q8R0Y8	Mitochondrial coenzyme A transporter SLC25A42 OS=Mus musculus OX=10090 GN=Slc25a42 PE=1 SV=1	Slc25a42	2	2.1.2.2.2.2	2	411082	355985	367924	153539	225206	168838	300978	304682	368338	358640	7.66	20.7	10.6	2.07273	0.0142681	0.0313423	Up
P03888	NADH-ubiquinone oxidoreductase chain 1 OS=Mus musculus OX=10090 GN=Mtnd1 PE=1 SV=3	Mtnd1	3	3.3.3.3.2.3	3	1.35741e+06	1.07789e+06	1.57949e+06	701502	440745	669522	1.28751e+06	1.33021e+06	1.47576e+06	1.22256e+06	18.8	23.5	8.08	2.21595	0.0142954	0.0313591	Up
Q3TZZ7	Extended synaptotagmin-2 OS=Mus musculus OX=10090 GN=Esyt2 PE=1 SV=1	Esyt2	5	5.5.5.5.5.5	5	1.62569e+06	1.59625e+06	1.58489e+06	905338	676349	825956	1.44601e+06	1.27539e+06	1.26911e+06	1.39124e+06	1.31	14.5	6.5	1.99649	0.0142996	0.0313591	Up
P35564	Calnexin OS=Mus musculus OX=10090 GN=Canx PE=1 SV=1	Canx	2	2.2.2.2.2.2	2	1.42247e+06	1.44461e+06	1.53344e+06	871538	784437	1.01282e+06	1.0932e+06	1.06033e+06	1.04736e+06	1.04147e+06	4	13	2.18	1.64888	0.0144604	0.0316197	Up
O70507	Potassium/sodium hyperpolarization-activated cyclic nucleotide-gated channel 4 OS=Mus musculus OX=10090 GN=Hcn4 PE=1 SV=2	Hcn4	2	2.2.2.1.1.2	2	569667	524518	576671	97461.3	129196	185142	138732	119165	121096	126005	5.08	32.3	6.97	4.05745	0.0145295	0.0317017	Up
P08113	Endoplasmin OS=Mus musculus OX=10090 GN=Hsp90b1 PE=1 SV=2	Hsp90b1	21	20.20.20.20.21.20	21	2.03136e+07	2.37471e+07	2.13611e+07	8.35077e+06	1.00601e+07	1.26397e+07	1.39982e+07	1.48656e+07	1.55537e+07	1.49236e+07	8.07	20.9	4.31	2.10694	0.0146883	0.0319327	Up
P53994	Ras-related protein Rab-2A OS=Mus musculus OX=10090 GN=Rab2a PE=1 SV=1	Rab2a	14	14.14.14.14.13.13	9	2.27739e+07	2.14479e+07	2.37656e+07	1.61056e+07	1.27665e+07	1.53628e+07	2.07366e+07	2.13046e+07	2.02467e+07	1.98161e+07	5.13	11.9	3.12	1.53696	0.0147709	0.0320823	Up
P45377	Aldose reductase-related protein 2 OS=Mus musculus OX=10090 GN=Akr1b8 PE=1 SV=2	Akr1b8	4	4.4.4.2.4.3	4	1.54745e+06	1.73858e+06	1.76414e+06	731888	978827	1.00559e+06	1.51601e+06	1.74103e+06	1.8918e+06	1.88744e+06	7.03	16.7	10	1.85921	0.0147754	0.0320823	Up
Q8CJH3	Plexin-B1 OS=Mus musculus OX=10090 GN=Plxnb1 PE=1 SV=2	Plxnb1	20	11.13.12.12.13.14	19	1.45469e+07	1.39645e+07	1.36394e+07	7.47612e+06	9.4923e+06	7.64306e+06	5.64433e+06	5.62104e+06	6.03677e+06	6.70216e+06	3.27	13.6	8.41	1.71265	0.0148005	0.0321235	Up
Q9R0M0	Cadherin EGF LAG seven-pass G-type receptor 2 OS=Mus musculus OX=10090 GN=Celsr2 PE=1 SV=3	Celsr2	6	4.4.4.5.4.5	6	985708	940793	966449	485812	424717	575282	928942	799406	732742	979095	2.34	15.3	13.2	1.94705	0.0148478	0.0321865	Up
Q7TQF2	F-box only protein 10 OS=Mus musculus OX=10090 GN=Fbxo10 PE=1 SV=2	Fbxo10	1	1.1.1.1.1.1	1	3.96995e+06	3.49872e+06	3.95006e+06	1.89575e+06	2.5968e+06	2.2093e+06	1.66171e+06	1.78109e+06	1.87447e+06	2.03255e+06	7	15.7	8.52	1.70382	0.0148925	0.0322702	Up
Q8BYI6	Lysophosphatidylcholine acyltransferase 2 OS=Mus musculus OX=10090 GN=Lpcat2 PE=1 SV=1	Lpcat2	1	1.1.1.-.-.-	1	34301.7	46893.1	62233.2	2554.09	6350.09	8815.18	38188.9	31987.6	25068	24212.7	29.3	53.4	21.9	8.09443	0.0149187	0.0323003	Up
Q8BPS4	Integral membrane protein GPR180 OS=Mus musculus OX=10090 GN=Gpr180 PE=1 SV=1	Gpr180	1	1.1.1.1.1.1	1	91779.8	88060.4	87166.4	49790.2	58044.5	44512.8	68939.1	59275.7	66946.7	85581.6	2.75	13.4	15.8	1.75262	0.0149329	0.0323178	Up
Q9QZ08	N-acetyl-D-glucosamine kinase OS=Mus musculus OX=10090 GN=Nagk PE=1 SV=3	Nagk	5	4.4.4.4.4.4	5	2.16265e+06	2.62698e+06	2.35637e+06	1.56787e+06	1.56031e+06	1.62624e+06	1.88722e+06	1.98951e+06	2.13725e+06	2.13913e+06	9.79	2.28	6.02	1.50302	0.0149926	0.0324205	Up
Q03391	Glutamate receptor ionotropic, NMDA 2D OS=Mus musculus OX=10090 GN=Grin2d PE=1 SV=3	Grin2d	1	1.1.1.1.-.-	1	33536.7	24919.2	40134.7	5045.09	1460.36	1465.96	17340.8	16224.5	19678.9	20100.7	23.2	77.8	10.1	12.368	0.0152078	0.0327648	Up
Q99PL5	Ribosome-binding protein 1 OS=Mus musculus OX=10090 GN=Rrbp1 PE=1 SV=2	Rrbp1	36	29.26.26.18.21.20	36	1.08264e+07	1.08448e+07	1.15279e+07	4.66654e+06	6.43185e+06	5.82632e+06	9.92703e+06	1.03286e+07	1.04091e+07	1.13673e+07	3.61	15.9	5.81	1.96157	0.0153754	0.0330062	Up
O08967	Cytohesin-3 OS=Mus musculus OX=10090 GN=Cyth3 PE=1 SV=1	Cyth3	3	3.3.3.3.2.2	3	992719	1.1584e+06	1.15219e+06	803483	642903	599316	514606	624909	545561	468135	8.53	15.8	12.2	1.61476	0.0153762	0.0330062	Up
Q9ES46	Beta-parvin OS=Mus musculus OX=10090 GN=Parvb PE=1 SV=1	Parvb	1	1.1.1.-.-.-	1	18780.3	22682.8	26976.9	1094.17	3662.39	1311.4	12272.6	784.152	813.933	2140.25	18	70.4	139	11.2789	0.015406	0.0330433	Up
Q8QZY1	Eukaryotic translation initiation factor 3 subunit L OS=Mus musculus OX=10090 GN=Eif3l PE=1 SV=1	Eif3l	9	8.7.8.8.8.8	9	3.72875e+06	3.49284e+06	3.85295e+06	2.04443e+06	1.6654e+06	2.29443e+06	2.622e+06	2.54867e+06	2.85189e+06	2.63185e+06	4.96	15.8	4.91	1.84444	0.0154865	0.0331608	Up
Q8R1N4	NudC domain-containing protein 3 OS=Mus musculus OX=10090 GN=Nudcd3 PE=1 SV=3	Nudcd3	11	11.11.11.11.11.11	11	6.23109e+06	8.65497e+06	6.00996e+06	3.2389e+06	2.96849e+06	3.33799e+06	2.89192e+06	3.28557e+06	3.53747e+06	3.51542e+06	21.1	6.01	9.06	2.18912	0.0154922	0.0331608	Up
Q8C6B2	Rhotekin OS=Mus musculus OX=10090 GN=Rtkn PE=1 SV=3	Rtkn	2	2.2.2.1.1.1	2	269694	334742	272002	90636.1	39697.6	55598.7	288948	251519	191300	245574	12.6	42	16.5	4.71374	0.0155157	0.0331976	Up
Q3UR50	von Willebrand factor A domain-containing protein 5B2 OS=Mus musculus OX=10090 GN=Vwa5b2 PE=2 SV=2	Vwa5b2	3	3.3.3.3.2.3	3	875082	837194	857588	509180	594132	472441	305011	244498	278269	231324	2.21	11.9	12.6	1.63088	0.0155478	0.0332395	Up
Q9JHL1	Na(+)/H(+) exchange regulatory cofactor NHE-RF2 OS=Mus musculus OX=10090 GN=Slc9a3r2 PE=1 SV=2	Slc9a3r2	2	2.1.2.1.1.2	2	465424	503094	361857	191945	288893	224089	254793	359452	330058	286049	16.5	21	15.1	1.88725	0.0155542	0.0332395	Up
P56212	cAMP-regulated phosphoprotein 19 OS=Mus musculus OX=10090 GN=Arpp19 PE=1 SV=2	Arpp19	1	1.1.1.-.-.-	1	186531	218423	181241	9549.06	1618.46	3363.97	736.749	1038.54	1021.98	1871.57	10.3	86	41.9	40.3397	0.0155985	0.0333072	Up
Q9WTX5	S-phase kinase-associated protein 1 OS=Mus musculus OX=10090 GN=Skp1 PE=1 SV=3	Skp1	2	2.2.2.1.2.1	2	899338	760048	842145	223055	356513	352049	598719	759964	782515	742341	8.4	24.4	11.5	2.68515	0.0156299	0.0333606	Up
P01831	Thy-1 membrane glycoprotein OS=Mus musculus OX=10090 GN=Thy1 PE=1 SV=1	Thy1	4	3.3.3.3.2.2	4	3.35452e+06	3.79911e+06	3.39175e+06	1.86457e+06	2.50294e+06	2.09784e+06	2.95242e+06	3.1638e+06	3.4385e+06	3.12841e+06	7.02	15	6.34	1.63106	0.0156374	0.0333629	Up
Q8BPM0	Disheveled-associated activator of morphogenesis 1 OS=Mus musculus OX=10090 GN=Daam1 PE=1 SV=4	Daam1	11	11.10.11.11.11.10	11	4.4548e+06	4.41679e+06	4.31018e+06	3.14679e+06	2.82734e+06	2.56506e+06	3.14455e+06	3.10303e+06	3.03614e+06	3.14013e+06	1.71	10.2	1.61	1.54368	0.0156447	0.0333629	Up
Q9D4C9	Clavesin-1 OS=Mus musculus OX=10090 GN=Clvs1 PE=1 SV=1	Clvs1	3	3.2.3.2.3.3	3	1.57126e+06	1.64484e+06	1.71561e+06	543344	743166	453267	1.05491e+06	1.24219e+06	1.14622e+06	1.06345e+06	4.39	25.6	7.75	2.83467	0.0156982	0.0334522	Up
Q9D8B1	Androgen-induced gene 1 protein OS=Mus musculus OX=10090 GN=Aig1 PE=2 SV=2	Aig1	1	1.1.1.1.1.1	1	1.87233e+06	2.03951e+06	1.59283e+06	1.10136e+06	1.17679e+06	1.10764e+06	1.14201e+06	1.37836e+06	1.37942e+06	1.36838e+06	12.3	3.71	8.87	1.62582	0.0158529	0.0337275	Up
Q9QYJ0	DnaJ homolog subfamily A member 2 OS=Mus musculus OX=10090 GN=Dnaja2 PE=1 SV=1	Dnaja2	12	12.11.11.10.12.12	12	1.21626e+07	1.36518e+07	1.19105e+07	4.43326e+06	5.82493e+06	6.83141e+06	8.05712e+06	8.43111e+06	8.43836e+06	8.23599e+06	7.48	21.1	2.19	2.20747	0.0158788	0.0337436	Up
Q8VCD6	Receptor expression-enhancing protein 2 OS=Mus musculus OX=10090 GN=Reep2 PE=1 SV=2	Reep2	5	5.5.5.5.5.4	5	2.45885e+06	2.90113e+06	2.36926e+06	1.51472e+06	1.82415e+06	1.30414e+06	976704	1.07875e+06	1.01032e+06	1.18287e+06	11.1	16.9	8.57	1.66471	0.0158797	0.0337436	Up
Q9CZ42	ATP-dependent (S)-NAD(P)H-hydrate dehydratase OS=Mus musculus OX=10090 GN=Naxd PE=1 SV=1	Naxd	5	5.5.5.4.4.4	5	3.64655e+06	3.33961e+06	2.81656e+06	1.20914e+06	1.55821e+06	1.94054e+06	1.93242e+06	2.02041e+06	2.37228e+06	2.05306e+06	12.8	23.3	9.17	2.08219	0.0159104	0.0337953	Up
P35822	Receptor-type tyrosine-protein phosphatase kappa OS=Mus musculus OX=10090 GN=Ptprk PE=1 SV=1	Ptprk	1	1.1.1.1.1.1	1	77190.1	87988.4	90896.5	49834.7	50714.2	64456.6	65434.6	71677	66750.1	72146.1	8.46	14.9	4.94	1.55192	0.0159986	0.0339416	Up
O08747	Netrin receptor UNC5C OS=Mus musculus OX=10090 GN=Unc5c PE=1 SV=1	Unc5c	24	24.22.23.19.19.19	23	4.95035e+07	6.00029e+07	5.312e+07	1.94664e+07	2.95559e+07	2.77893e+07	2.62086e+07	2.56386e+07	2.58069e+07	2.54363e+07	9.84	21	1.27	2.11721	0.0160717	0.0340692	Up
O08600	Endonuclease G, mitochondrial OS=Mus musculus OX=10090 GN=Endog PE=1 SV=1	Endog	1	1.1.1.1.1.1	1	231604	223049	209754	112629	104989	143555	187489	139611	150796	154418	4.97	17	13	1.83959	0.0161175	0.0341403	Up
O35071	Kinesin-like protein KIF1C OS=Mus musculus OX=10090 GN=Kif1c PE=1 SV=2	Kif1c	2	1.1.-.1.-.1	2	78742.7	89528.9	81448.2	52616.5	46649.5	61320.4	2492.43	4945.03	10826.2	2090.76	6.74	13.8	79.2	1.55505	0.0161305	0.0341403	Up
Q8BYC6	Serine/threonine-protein kinase TAO3 OS=Mus musculus OX=10090 GN=Taok3 PE=1 SV=2	Taok3	4	4.4.4.4.4.2	3	735012	755965	694791	305379	400180	269919	474213	451102	455659	428600	4.27	20.7	4.14	2.24072	0.0161449	0.0341557	Up
O35609	Secretory carrier-associated membrane protein 3 OS=Mus musculus OX=10090 GN=Scamp3 PE=1 SV=3	Scamp3	3	3.3.3.3.3.3	3	2.30115e+06	2.50183e+06	2.291e+06	1.30978e+06	1.70473e+06	1.4399e+06	1.73227e+06	1.90215e+06	2.03474e+06	2.10102e+06	5.03	13.6	8.38	1.59257	0.01639	0.034577	Up
A2AIR5	Glutamate receptor ionotropic, NMDA 3A OS=Mus musculus OX=10090 GN=Grin3a PE=1 SV=1	Grin3a	2	2.2.2.2.2.2	2	134226	134630	130707	80836.9	93159.8	74518.7	84573.4	109104	105626	105399	1.62	11.4	11.1	1.6078	0.0164588	0.0346544	Up
Q3TL44	NLR family member X1 OS=Mus musculus OX=10090 GN=Nlrx1 PE=1 SV=1	Nlrx1	4	3.3.4.3.3.3	4	327833	291487	380057	238857	206644	214069	322666	318243	282512	219301	13.4	7.67	16.7	1.5152	0.0164759	0.0346613	Up
Q9R0Q7	Prostaglandin E synthase 3 OS=Mus musculus OX=10090 GN=Ptges3 PE=1 SV=1	Ptges3	5	5.5.5.4.4.4	5	3.16174e+06	3.84252e+06	3.65856e+06	1.47852e+06	2.20415e+06	1.52624e+06	3.1816e+06	3.18195e+06	2.82571e+06	3.1432e+06	9.91	23.4	5.6	2.04703	0.016506	0.0346967	Up
Q14BB9	MAP6 domain-containing protein 1 OS=Mus musculus OX=10090 GN=Map6d1 PE=1 SV=1	Map6d1	2	1.2.1.2.2.2	2	656638	785303	747040	414246	547644	480928	454505	566524	653191	671581	9.05	13.9	16.9	1.51716	0.0165772	0.0348048	Up
Q99JI4	26S proteasome non-ATPase regulatory subunit 6 OS=Mus musculus OX=10090 GN=Psmd6 PE=1 SV=1	Psmd6	10	9.9.9.9.10.10	10	4.67745e+06	4.47413e+06	4.75532e+06	2.41306e+06	2.66231e+06	3.14901e+06	3.27574e+06	3.60683e+06	3.65176e+06	3.41465e+06	3.13	13.7	5	1.69094	0.0166406	0.0348824	Up
P17809	Solute carrier family 2, facilitated glucose transporter member 1 OS=Mus musculus OX=10090 GN=Slc2a1 PE=1 SV=4	Slc2a1	6	4.4.5.5.6.5	6	5.18324e+06	5.16217e+06	5.35266e+06	3.66719e+06	3.01753e+06	2.95805e+06	5.91564e+06	5.78864e+06	5.73307e+06	5.35862e+06	2	12.2	4.2	1.62796	0.016726	0.0350242	Up
P70425	GTP-binding protein Rit2 OS=Mus musculus OX=10090 GN=Rit2 PE=1 SV=1	Rit2	1	1.1.1.1.1.1	1	9295.47	10274.2	7576.22	5354.24	5232.38	6161.21	10028.9	10199	9979.49	10416.3	15.1	9.04	1.94	1.62086	0.0167348	0.0350242	Up
Q80TE4	Signal-induced proliferation-associated 1-like protein 2 OS=Mus musculus OX=10090 GN=Sipa1l2 PE=1 SV=3	Sipa1l2	10	10.10.10.10.10.9	10	2.24969e+06	2.20643e+06	2.14409e+06	1.22963e+06	1.41612e+06	1.54264e+06	785951	915306	1.0409e+06	1.03468e+06	2.41	11.3	12.7	1.57584	0.0167509	0.0350439	Up
O88455	7-dehydrocholesterol reductase OS=Mus musculus OX=10090 GN=Dhcr7 PE=1 SV=1	Dhcr7	4	4.4.4.3.4.4	4	2.35528e+06	2.0534e+06	2.20497e+06	1.27289e+06	1.65154e+06	1.48179e+06	2.08918e+06	2.36249e+06	2.38352e+06	2.2967e+06	6.85	12.9	5.89	1.50098	0.0168175	0.0351305	Up
Q3U564	mRNA-decapping enzyme 1B OS=Mus musculus OX=10090 GN=Dcp1b PE=1 SV=1	Dcp1b	3	3.3.3.3.3.3	3	434317	331113	390722	230713	222177	241413	305870	344045	326168	269048	13.4	4.16	10.3	1.6652	0.0169005	0.0352589	Up
Q9QYC1	Pecanex-like protein 1 OS=Mus musculus OX=10090 GN=Pcnx1 PE=1 SV=3	Pcnx1	4	4.4.4.4.4.4	4	263951	242764	288565	162153	116569	107646	129488	147028	125253	128466	8.65	22.7	7.4	2.05835	0.0171383	0.0356142	Up
Q8C5H1	Anoctamin-4 OS=Mus musculus OX=10090 GN=Ano4 PE=1 SV=2	Ano4	1	1.1.1.1.1.1	1	201210	237165	215621	82651.4	113957	123608	1790.85	1685.68	1326.5	5808.31	8.3	20.1	79.7	2.04236	0.0171468	0.0356178	Up
Q6P5F9	Exportin-1 OS=Mus musculus OX=10090 GN=Xpo1 PE=1 SV=1	Xpo1	10	9.9.9.8.10.8	10	2.85862e+06	3.0803e+06	3.31966e+06	1.79563e+06	1.98466e+06	2.34926e+06	2.67169e+06	2.72748e+06	2.61913e+06	2.48369e+06	7.47	13.8	3.98	1.51049	0.0172507	0.035735	Up
Q99KU0	Vacuole membrane protein 1 OS=Mus musculus OX=10090 GN=Vmp1 PE=1 SV=2	Vmp1	2	2.2.2.2.2.2	2	3.67377e+06	3.67928e+06	3.60626e+06	1.73371e+06	1.26841e+06	1.8151e+06	2.76381e+06	2.44778e+06	2.55084e+06	2.4883e+06	1.11	18.4	5.49	2.27503	0.0174751	0.0360723	Up
Q9Z1B3	1-phosphatidylinositol 4,5-bisphosphate phosphodiesterase beta-1 OS=Mus musculus OX=10090 GN=Plcb1 PE=1 SV=2	Plcb1	51	48.47.46.46.45.46	51	5.99531e+07	5.69942e+07	6.24369e+07	3.14349e+07	4.13348e+07	3.25648e+07	4.12483e+07	4.01095e+07	4.0231e+07	3.94081e+07	4.56	15.4	1.88	1.703	0.0175198	0.0361504	Up
E9Q912	Rap1 GTPase-GDP dissociation stimulator 1 OS=Mus musculus OX=10090 GN=Rap1gds1 PE=2 SV=1	Rap1gds1	16	14.15.16.14.15.15	16	1.73878e+07	1.88373e+07	1.76555e+07	9.246e+06	1.16617e+07	1.18521e+07	1.18854e+07	1.15808e+07	1.27186e+07	1.24371e+07	4.29	13.3	4.25	1.64472	0.0175362	0.0361701	Up
A6X919	Probable C-mannosyltransferase DPY19L1 OS=Mus musculus OX=10090 GN=Dpy19l1 PE=1 SV=1	Dpy19l1	4	3.4.3.3.4.3	4	900327	686506	928389	331723	529073	359827	738004	795747	883135	754842	15.8	26.2	8.18	2.0606	0.0175888	0.0362468	Up
Q9EQZ6	Rap guanine nucleotide exchange factor 4 OS=Mus musculus OX=10090 GN=Rapgef4 PE=1 SV=1	Rapgef4	6	6.6.6.6.6.5	6	3.06189e+06	2.32946e+06	2.77517e+06	1.59797e+06	1.72831e+06	1.77459e+06	1.74537e+06	1.76496e+06	2.1089e+06	1.79839e+06	13.6	5.39	9.22	1.601	0.0176111	0.0362631	Up
Q8C4X2	Casein kinase I isoform gamma-3 OS=Mus musculus OX=10090 GN=Csnk1g3 PE=1 SV=2	Csnk1g3	2	2.2.2.2.2.2	2	992481	941694	901483	277076	230550	405952	552586	510781	396361	500684	4.82	29.8	13.6	3.10391	0.0177978	0.0365666	Up
O70496	H(+)/Cl(-) exchange transporter 7 OS=Mus musculus OX=10090 GN=Clcn7 PE=1 SV=1	Clcn7	2	2.2.2.2.2.2	2	240199	190671	257907	136939	123696	164455	173938	170763	202657	204253	15.2	14.7	9.59	1.62031	0.017831	0.0366205	Up
Q6GQV1	INSYN2B protein OS=Mus musculus OX=10090 GN=Insyn2b PE=2 SV=1	Insyn2b	1	1.1.1.1.1.1	1	55855	109543	86725.2	14181.3	32810.8	13127.2	35835.6	39672.3	35447.3	35666.9	32.1	55.3	5.5	4.19372	0.0179202	0.0367751	Up
Q9DBS2	Tumor protein p63-regulated gene 1-like protein OS=Mus musculus OX=10090 GN=Tprg1l PE=1 SV=1	Tprg1l	7	6.6.7.6.6.6	7	3.50455e+06	3.20961e+06	3.09374e+06	1.54889e+06	2.04208e+06	2.08239e+06	2.63698e+06	2.59177e+06	2.76774e+06	2.84008e+06	6.48	15.7	4.24	1.72877	0.0179423	0.0368062	Up
Q9CQX5	Claudin domain-containing protein 1 OS=Mus musculus OX=10090 GN=Cldnd1 PE=1 SV=1	Cldnd1	2	2.2.2.2.2.2	2	256654	253931	231496	97170	145755	112450	163935	160520	158171	173401	5.58	21	4.08	2.08817	0.0182465	0.0372707	Up
O88851	Putative hydrolase RBBP9 OS=Mus musculus OX=10090 GN=Rbbp9 PE=1 SV=2	Rbbp9	6	6.6.6.5.5.5	6	4.03107e+06	3.98966e+06	3.95238e+06	2.27578e+06	2.07983e+06	2.68299e+06	3.01021e+06	3.04244e+06	3.37298e+06	3.16299e+06	0.986	13.1	5.22	1.70106	0.0182698	0.037284	Up
O70161	Phosphatidylinositol 4-phosphate 5-kinase type-1 gamma OS=Mus musculus OX=10090 GN=Pip5k1c PE=1 SV=2	Pip5k1c	31	28.31.29.30.30.27	27	1.255e+08	1.25473e+08	1.25439e+08	8.20918e+07	7.28057e+07	6.3198e+07	6.76347e+07	7.04305e+07	6.84356e+07	6.95545e+07	0.024	13	1.78	1.7259	0.0182778	0.037284	Up
O70174	Neuronal acetylcholine receptor subunit alpha-4 OS=Mus musculus OX=10090 GN=Chrna4 PE=1 SV=2	Chrna4	3	2.3.3.3.2.1	3	612806	474182	469582	311809	188106	205169	239557	258608	275692	267878	15.7	28.5	5.98	2.20764	0.0182779	0.037284	Up
Q9QUS6	Probable E3 ubiquitin-protein ligase MID2 OS=Mus musculus OX=10090 GN=Mid2 PE=2 SV=2	Mid2	1	1.1.1.1.1.1	1	113525	141857	126932	25477.2	43887.7	48346.8	55676.8	55421.9	62183.1	69209.6	11.1	30.9	10.8	3.24788	0.0182813	0.037284	Up
Q9DCS2	Methyltransferase-like 26 OS=Mus musculus OX=10090 GN=Mettl26 PE=1 SV=1	Mettl26	3	2.2.2.2.2.2	3	1.05252e+06	1.16105e+06	985569	525403	705264	696315	820754	802047	786160	781877	8.3	15.8	2.21	1.66018	0.0183166	0.0373271	Up
Q8CHY3	Dymeclin OS=Mus musculus OX=10090 GN=Dym PE=1 SV=1	Dym	1	1.1.1.1.1.1	1	29833.9	37209.8	34837.4	17889.6	18122.1	24593.9	31874.2	34354.4	40111.6	35719.4	11.1	18.8	9.72	1.68105	0.0184319	0.037533	Up
Q8BHD0	Ras-related protein Rab-39A OS=Mus musculus OX=10090 GN=Rab39a PE=1 SV=1	Rab39a	1	1.1.1.1.1.1	1	14053.7	11059	18712.1	5128.65	6983.77	7906.58	10911.7	11996.4	11716.9	11129	26.4	21.2	4.41	2.18916	0.0184899	0.0375955	Up
Q9R1B9	Slit homolog 2 protein OS=Mus musculus OX=10090 GN=Slit2 PE=2 SV=2	Slit2	1	1.1.1.1.1.1	1	35937.5	40858.2	34609.1	19870.6	24798.6	26598.8	33333.9	25651.4	24802	33961.8	8.87	14.7	16.6	1.56318	0.018504	0.0375968	Up
Q8BSF4	Phosphatidylserine decarboxylase proenzyme, mitochondrial OS=Mus musculus OX=10090 GN=Pisd PE=2 SV=1	Pisd	3	3.3.3.3.3.3	3	927865	706180	897587	558915	447534	588665	913475	932597	1.03678e+06	1.0182e+06	14.2	14	6.28	1.58712	0.0185073	0.0375968	Up
Q9DB43	Zinc finger protein-like 1 OS=Mus musculus OX=10090 GN=Zfpl1 PE=1 SV=1	Zfpl1	1	1.1.1.1.1.1	1	43612.5	44348.9	46231.9	16828.6	23165.5	23670	20619.5	22350.5	20960.3	21793.1	3.02	18	3.67	2.10783	0.0185625	0.037668	Up
Q8BWZ3	N-alpha-acetyltransferase 25, NatB auxiliary subunit OS=Mus musculus OX=10090 GN=Naa25 PE=1 SV=1	Naa25	5	5.4.5.5.5.5	5	1.02747e+06	817387	1.05023e+06	606830	610332	710472	828638	892505	861877	841242	13.3	9.16	3.26	1.50188	0.0186065	0.0377427	Up
Q6P1F6	Serine/threonine-protein phosphatase 2A 55 kDa regulatory subunit B alpha isoform OS=Mus musculus OX=10090 GN=Ppp2r2a PE=1 SV=1	Ppp2r2a	18	18.18.17.17.17.16	11	5.49341e+07	4.23058e+07	6.14347e+07	2.50665e+07	2.37412e+07	2.50858e+07	3.4686e+07	3.62403e+07	3.71286e+07	3.7521e+07	18.4	3.13	3.46	2.14734	0.0186747	0.0378375	Up
P60904	DnaJ homolog subfamily C member 5 OS=Mus musculus OX=10090 GN=Dnajc5 PE=1 SV=1	Dnajc5	2	2.2.2.2.2.2	2	1.56654e+06	1.71843e+06	1.63366e+06	405244	620384	680903	961612	1.0209e+06	1.04791e+06	969486	4.64	25.5	4.14	2.88224	0.0188139	0.0380901	Up
P97742	Carnitine O-palmitoyltransferase 1, liver isoform OS=Mus musculus OX=10090 GN=Cpt1a PE=1 SV=4	Cpt1a	4	4.4.4.3.4.3	4	1.70934e+06	1.70188e+06	1.71901e+06	674489	948556	868388	1.20974e+06	1.31511e+06	1.35014e+06	1.25171e+06	0.502	17	4.91	2.05915	0.018843	0.0381053	Up
Q8VCB1	Nucleoporin NDC1 OS=Mus musculus OX=10090 GN=Ndc1 PE=1 SV=1	Ndc1	2	2.2.2.2.2.2	2	585009	608935	546045	344354	232388	291238	446712	439929	455113	396046	5.47	19.4	6.06	2.00464	0.0188829	0.0381713	Up
Q64008	Ras-related protein Rab-34 OS=Mus musculus OX=10090 GN=Rab34 PE=1 SV=2	Rab34	2	1.1.1.1.1.1	2	101938	111243	93882	37440.6	57188.9	36140.7	218748	221028	159666	203713	8.49	27.1	14.2	2.34812	0.0189799	0.0383085	Up
Q8K114	Integrator complex subunit 9 OS=Mus musculus OX=10090 GN=Ints9 PE=1 SV=1	Ints9	2	2.2.2.2.2.2	2	47943.2	42733	59236.7	32550.7	26264	33629.9	37057.6	40047.8	29354.3	33523.7	16.9	12.9	13.2	1.62165	0.0190061	0.0383402	Up
P61620	Protein transport protein Sec61 subunit alpha isoform 1 OS=Mus musculus OX=10090 GN=Sec61a1 PE=1 SV=2	Sec61a1	5	4.3.4.2.3.3	0	1.71768e+06	1.82296e+06	1.67337e+06	530670	735068	846262	1.59338e+06	1.41749e+06	1.46929e+06	1.27787e+06	4.42	22.7	9.07	2.46875	0.0190101	0.0383402	Up
P46978	Dolichyl-diphosphooligosaccharide--protein glycosyltransferase subunit STT3A OS=Mus musculus OX=10090 GN=Stt3a PE=1 SV=1	Stt3a	10	6.8.8.8.8.8	9	2.60775e+06	2.58813e+06	2.6753e+06	1.08652e+06	1.39132e+06	1.5086e+06	2.30476e+06	2.34051e+06	2.48105e+06	2.20003e+06	1.74	16.4	4.98	1.97449	0.0190194	0.0383443	Up
P62192	26S proteasome regulatory subunit 4 OS=Mus musculus OX=10090 GN=Psmc1 PE=1 SV=1	Psmc1	9	8.8.8.8.8.8	9	5.90744e+06	6.72267e+06	6.34935e+06	3.13794e+06	4.00619e+06	4.24485e+06	4.41717e+06	4.55599e+06	4.6332e+06	4.66645e+06	6.45	15.3	2.43	1.66647	0.0190575	0.0383917	Up
P17879	Heat shock 70 kDa protein 1B OS=Mus musculus OX=10090 GN=Hspa1b PE=1 SV=3	Hspa1b	9	9.9.9.8.9.9	9	3.95509e+06	5.26639e+06	3.726e+06	2.77709e+06	2.46472e+06	1.8825e+06	2.80582e+06	2.86743e+06	3.00044e+06	2.52128e+06	19.3	19.1	7.22	1.81737	0.0190661	0.0383943	Up
Q9DAS9	Guanine nucleotide-binding protein G(I)/G(S)/G(O) subunit gamma-12 OS=Mus musculus OX=10090 GN=Gng12 PE=1 SV=3	Gng12	1	1.1.1.1.1.1	1	346179	365160	332581	140004	200744	186251	383228	440402	448604	473309	4.7	18.1	8.73	1.98087	0.0192124	0.0386448	Up
Q5DU57	Spermatogenesis-associated protein 13 OS=Mus musculus OX=10090 GN=Spata13 PE=1 SV=2	Spata13	1	1.1.1.1.1.1	1	182532	237185	199031	46064.4	71316	90982.3	90358.9	100206	98578.2	91672.4	13.6	32.4	5.16	2.96957	0.0193508	0.0388786	Up
Q921E2	Ras-related protein Rab-31 OS=Mus musculus OX=10090 GN=Rab31 PE=1 SV=1	Rab31	2	2.2.2.2.2.2	2	178885	177136	207204	122224	108791	144411	178506	205487	195074	187290	8.99	14.4	5.99	1.50023	0.0194126	0.038973	Up
O55128	Histone deacetylase complex subunit SAP18 OS=Mus musculus OX=10090 GN=Sap18 PE=1 SV=1	Sap18	3	3.3.3.3.3.3	3	988871	1.01331e+06	1.115e+06	560956	715221	724335	788976	796799	712483	843354	6.44	13.8	6.9	1.55819	0.0195154	0.0391346	Up
Q8VEH8	Endoplasmic reticulum lectin 1 OS=Mus musculus OX=10090 GN=Erlec1 PE=1 SV=1	Erlec1	2	1.1.1.1.2.1	2	425783	615236	512228	226934	149748	273786	324125	371516	310590	323238	18.3	28.9	8.07	2.38789	0.0196773	0.0394294	Up
Q9CZM2	60S ribosomal protein L15 OS=Mus musculus OX=10090 GN=Rpl15 PE=1 SV=4	Rpl15	8	8.7.8.8.7.8	8	6.31114e+06	6.73228e+06	6.031e+06	3.67208e+06	2.54176e+06	3.45045e+06	3.55092e+06	3.24811e+06	3.25601e+06	3.44569e+06	5.55	18.6	4.4	1.9737	0.0197099	0.0394797	Up
Q9QY39	PDZ domain-containing protein 4 OS=Mus musculus OX=10090 GN=Pdzd4 PE=2 SV=2	Pdzd4	1	1.1.1.-.-.-	1	210385	211679	171593	992.125	4386.37	7477.59	89736.4	116901	135546	111847	11.5	75.7	16.6	46.1772	0.0197181	0.0394807	Up
Q9R0Q9	Mannose-P-dolichol utilization defect 1 protein OS=Mus musculus OX=10090 GN=Mpdu1 PE=1 SV=1	Mpdu1	2	2.2.2.2.2.2	2	911461	669877	951851	416221	457040	482927	716452	804249	848592	769723	18.1	7.44	7.11	1.86787	0.0197253	0.0394807	Up
Q8VEM8	Phosphate carrier protein, mitochondrial OS=Mus musculus OX=10090 GN=Slc25a3 PE=1 SV=1	Slc25a3	23	22.23.20.20.20.21	23	1.46585e+08	1.52406e+08	1.47965e+08	8.55458e+07	1.05422e+08	1.02157e+08	1.39066e+08	1.38038e+08	1.42646e+08	1.48948e+08	2.04	10.9	3.47	1.52479	0.019811	0.0395592	Up
Q9D8L0	Uncharacterized protein C11orf52 homolog OS=Mus musculus OX=10090 PE=2 SV=1		1	1.1.1.-.-.-	1	368984	536473	380796	1655.16	924.31	11610.6	2075.8	1287.47	8044.68	8368.57	21.8	126	76.5	90.6444	0.0198171	0.0395592	Up
Q9CQC7	NADH dehydrogenase [ubiquinone] 1 beta subcomplex subunit 4 OS=Mus musculus OX=10090 GN=Ndufb4 PE=1 SV=3	Ndufb4	3	2.2.2.1.1.2	3	665318	662337	675786	241821	259948	361270	694382	538904	685803	617578	1.06	22.4	11.4	2.32138	0.0199048	0.0396892	Up
Q9DAR7	m7GpppX diphosphatase OS=Mus musculus OX=10090 GN=Dcps PE=1 SV=1	Dcps	4	4.4.4.4.4.4	4	796570	1.07176e+06	863628	500975	489014	488304	486873	446184	516546	431668	15.8	1.44	8.22	1.84805	0.0199345	0.0397183	Up
Q0P5V9	Solute carrier family 45 member 4 OS=Mus musculus OX=10090 GN=Slc45a4 PE=1 SV=1	Slc45a4	2	2.2.2.2.2.1	2	821509	624564	631972	395402	403600	512395	263832	333440	350342	294027	16.1	14.9	12.6	1.58461	0.0199813	0.0397814	Up
Q6DID7	Protein wntless homolog OS=Mus musculus OX=10090 GN=Wls PE=1 SV=1	Wls	1	1.1.1.1.1.1	1	68876.5	59377.4	61499.6	36858.9	32024	23880.5	106329	55451.5	51614.1	55381.3	7.88	21.2	38.9	2.04557	0.0200398	0.0398415	Up
Q6NSQ9	Glucose-6-phosphatase 3 OS=Mus musculus OX=10090 GN=G6pc3 PE=1 SV=1	G6pc3	1	1.1.1.1.1.1	1	172222	133028	212163	79624.8	60239.8	102018	159075	132204	145995	124698	22.9	25.9	10.8	2.13911	0.0202478	0.0401907	Up
Q8BM72	Heat shock 70 kDa protein 13 OS=Mus musculus OX=10090 GN=Hspa13 PE=1 SV=1	Hspa13	1	1.1.1.1.1.1	1	68815.2	70991	73725.9	37541.9	40113.5	49644.1	37694.8	37630.9	28816	35955.7	3.46	15	12	1.6774	0.0202773	0.0402341	Up
Q6DIB5	Multiple epidermal growth factor-like domains protein 10 OS=Mus musculus OX=10090 GN=Megf10 PE=1 SV=1	Megf10	7	-.-.-.1.-.1	7	44171.9	40937	34231.5	23330.9	23780.1	30504.9	166227	139095	121983	128860	12.7	15.5	14	1.53758	0.020293	0.0402501	Up
Q01341	Adenylate cyclase type 6 OS=Mus musculus OX=10090 GN=Adcy6 PE=1 SV=1	Adcy6	1	1.-.1.1.1.1	1	9241.25	9890.79	9005.99	1197.21	2350.38	2508.53	1847.72	5287.37	1649.31	1581.65	4.89	35.5	69.5	4.64622	0.0203037	0.0402563	Up
P47963	60S ribosomal protein L13 OS=Mus musculus OX=10090 GN=Rpl13 PE=1 SV=3	Rpl13	7	6.6.6.6.6.5	7	6.6959e+06	7.02046e+06	6.79396e+06	3.35294e+06	4.22415e+06	4.38384e+06	3.59798e+06	4.48744e+06	4.45968e+06	4.2112e+06	2.43	13.9	9.86	1.71478	0.0204165	0.0404493	Up
P14106	Complement C1q subcomponent subunit B OS=Mus musculus OX=10090 GN=C1qb PE=1 SV=2	C1qb	1	1.1.1.-.-.-	1	230011	286697	294714	1099.29	4270.76	10117.4	3916.76	3821.38	2099.9	2154.7	13	88.6	33.6	52.3921	0.0204893	0.0405777	Up
Q9CWF6	Bardet-Biedl syndrome 2 protein homolog OS=Mus musculus OX=10090 GN=Bbs2 PE=1 SV=1	Bbs2	1	1.1.1.1.1.1	1	699610	855954	801210	226019	104259	210926	288301	296104	292865	260754	10.1	36.8	5.68	4.35469	0.0205393	0.0406316	Up
Q3UHB1	5'-nucleotidase domain-containing protein 3 OS=Mus musculus OX=10090 GN=Nt5dc3 PE=1 SV=1	Nt5dc3	16	15.15.2.-.11.11	16	4.22653e+06	2.46069e+06	2.88323e+06	1.15941e+06	1.07827e+06	1.23065e+06	3.53758e+06	3.5278e+06	3.702e+06	3.36793e+06	28.9	6.59	3.86	2.75938	0.0205837	0.0407041	Up
Q80T41	Gamma-aminobutyric acid type B receptor subunit 2 OS=Mus musculus OX=10090 GN=Gabbr2 PE=1 SV=2	Gabbr2	31	30.30.29.31.29.31	31	8.88504e+07	8.20455e+07	8.83987e+07	4.81165e+07	3.7922e+07	3.08548e+07	4.54037e+07	4.75427e+07	5.02952e+07	4.84447e+07	4.4	22.3	4.24	2.21822	0.020648	0.0408008	Up
P16390	Potassium voltage-gated channel subfamily A member 3 OS=Mus musculus OX=10090 GN=Kcna3 PE=1 SV=3	Kcna3	2	2.2.2.2.2.2	2	1.4769e+06	1.81113e+06	1.76243e+06	1.14969e+06	930624	1.24614e+06	964998	982769	1.07821e+06	969051	10.7	14.6	5.36	1.51827	0.0206671	0.0408176	Up
Q66L44	Voltage-dependent calcium channel beta subunit-associated regulatory protein OS=Mus musculus OX=10090 GN=Cbarp PE=1 SV=4	Cbarp	13	11.12.12.12.13.12	13	1.64719e+07	1.87169e+07	1.6991e+07	9.81699e+06	1.25058e+07	1.2443e+07	1.01776e+07	1.07784e+07	1.07236e+07	1.11791e+07	6.76	13.2	3.84	1.50089	0.0206932	0.040844	Up
P70423	Cationic amino acid transporter 3 OS=Mus musculus OX=10090 GN=Slc7a3 PE=2 SV=1	Slc7a3	1	1.1.1.1.1.1	1	235327	316939	215097	87028.2	80760.8	146881	155559	152726	252514	163004	21.1	34.8	26.5	2.43863	0.0208325	0.0411037	Up
Q62178	Semaphorin-4A OS=Mus musculus OX=10090 GN=Sema4a PE=1 SV=2	Sema4a	7	5.6.6.5.4.6	7	2.03688e+06	2.39035e+06	2.05606e+06	701109	1.06077e+06	1.12063e+06	1.67385e+06	1.75423e+06	1.60642e+06	1.70307e+06	9.2	23.6	3.66	2.24919	0.0209508	0.0413062	Up
Q02257	Junction plakoglobin OS=Mus musculus OX=10090 GN=Jup PE=1 SV=3	Jup	29	27.25.25.23.25.24	29	1.77708e+07	2.0665e+07	1.51771e+07	1.07107e+07	1.29811e+07	9.30336e+06	1.36857e+07	1.47696e+07	1.51079e+07	1.47556e+07	15.4	16.9	4.24	1.62487	0.0209626	0.0413094	Up
Q3UJ81	Nuclear envelope phosphatase-regulatory subunit 1 OS=Mus musculus OX=10090 GN=Cnep1r1 PE=1 SV=1	Cnep1r1	1	1.1.1.1.1.1	1	183465	186940	161300	47724.4	82383.7	73591.7	95599.7	101176	104425	105511	7.85	26.5	4.38	2.61024	0.0210526	0.0414294	Up
Q6A044	Protein FAM189A1 OS=Mus musculus OX=10090 GN=Fam189a1 PE=2 SV=3	Fam189a1	2	2.2.2.2.2.2	2	4.28979e+06	5.01342e+06	4.46575e+06	2.53606e+06	1.76664e+06	2.63114e+06	1.54855e+06	1.72566e+06	1.89358e+06	1.75831e+06	8.22	20.5	8.2	1.98576	0.0211463	0.0415892	Up
Q91W34	RUS family member 1 OS=Mus musculus OX=10090 GN=Rusf1 PE=1 SV=1	Rusf1	3	3.3.3.3.1.3	3	148227	204773	242050	110040	64971.3	56878.7	139023	99755.7	130100	121289	23.8	37.1	13.7	2.56609	0.0212548	0.0417493	Up
Q9D023	Mitochondrial pyruvate carrier 2 OS=Mus musculus OX=10090 GN=Mpc2 PE=1 SV=1	Mpc2	5	5.5.5.5.5.5	5	1.43244e+07	1.38125e+07	1.23344e+07	7.81506e+06	9.92418e+06	7.20151e+06	9.2401e+06	1.1013e+07	1.31095e+07	1.27431e+07	7.66	17.2	15.4	1.6227	0.0214779	0.0420922	Up
A7E1Z1	Transmembrane protein 215 OS=Mus musculus OX=10090 GN=Tmem215 PE=2 SV=1	Tmem215	1	1.1.1.-.-.1	1	343838	323108	244051	7353.06	2573.94	19960.2	135758	110923	150314	152916	17.3	90.2	14	30.4812	0.0214852	0.0420922	Up
A2ARZ3	Fibrous sheath-interacting protein 2 OS=Mus musculus OX=10090 GN=Fsip2 PE=1 SV=3	Fsip2	2	2.2.2.2.2.2	2	693479	586776	510650	345230	448204	355766	559803	516841	523976	664322	15.4	14.8	12	1.55839	0.0217448	0.0425216	Up
Q6PEB6	MOB-like protein phocein OS=Mus musculus OX=10090 GN=Mob4 PE=1 SV=1	Mob4	1	1.-.1.-.-.-	1	238869	243964	320780	9147.83	1254.03	8016.89	829.446	1143.39	3242.27	3153.04	17.1	69.5	61.4	43.6302	0.0219565	0.0428621	Up
Q8JZQ2	AFG3-like protein 2 OS=Mus musculus OX=10090 GN=Afg3l2 PE=1 SV=1	Afg3l2	9	7.7.7.7.6.6	9	3.0645e+06	3.2886e+06	2.88538e+06	1.58228e+06	2.08285e+06	2.08387e+06	2.59423e+06	2.5568e+06	2.31174e+06	2.1595e+06	6.56	15.1	8.58	1.60697	0.0219595	0.0428621	Up
P58389	Serine/threonine-protein phosphatase 2A activator OS=Mus musculus OX=10090 GN=Ptpa PE=1 SV=1	Ptpa	5	5.5.5.5.5.5	5	3.78092e+06	4.4753e+06	3.72374e+06	2.0322e+06	2.82949e+06	2.60808e+06	3.01523e+06	3.20265e+06	3.25294e+06	2.83365e+06	10.5	16.5	6.22	1.60379	0.0219708	0.0428682	Up
P63037	DnaJ homolog subfamily A member 1 OS=Mus musculus OX=10090 GN=Dnaja1 PE=1 SV=1	Dnaja1	12	11.11.11.7.10.10	12	9.87815e+06	1.10343e+07	9.35116e+06	3.85572e+06	5.63203e+06	5.75339e+06	7.09138e+06	6.11189e+06	7.00247e+06	7.01356e+06	8.53	20.9	6.81	1.98565	0.0220132	0.0429351	Up
P03975	IgE-binding protein OS=Mus musculus OX=10090 GN=Iap PE=2 SV=1	Iap	2	2.2.2.-.2.2	2	269967	271056	413093	127481	137091	125983	302908	287421	226357	247409	25.9	4.63	13.3	2.44297	0.022049	0.0429891	Up
O88839	Disintegrin and metalloproteinase domain-containing protein 15 OS=Mus musculus OX=10090 GN=Adam15 PE=1 SV=2	Adam15	1	1.1.1.1.1.1	1	161509	204194	170261	82887.5	68426.7	112601	113793	106833	118545	92514.6	12.6	25.6	10.5	2.03082	0.0220766	0.0429952	Up
Q09143	High affinity cationic amino acid transporter 1 OS=Mus musculus OX=10090 GN=Slc7a1 PE=1 SV=1	Slc7a1	2	2.2.2.2.2.2	2	445380	410557	483513	193281	286238	194835	450724	1.28189e+06	1.09198e+06	964647	8.17	23.7	37.6	1.98627	0.0220946	0.0430144	Up
Q8K448	Cholesterol transporter ABCA5 OS=Mus musculus OX=10090 GN=Abca5 PE=1 SV=2	Abca5	2	2.2.2.2.2.2	2	127978	113392	145047	84816.8	87686.7	82025.5	107159	131510	135670	144507	12.3	3.34	12.3	1.51816	0.0221606	0.0430951	Up
Q60519	Semaphorin-5B OS=Mus musculus OX=10090 GN=Sema5b PE=2 SV=2	Sema5b	1	1.1.1.-.-.-	1	128239	116080	161098	13036.5	7969.79	2428.64	42106.2	35579.2	31435.4	36939.9	17.2	67.9	12.1	17.2997	0.022318	0.0433692	Up
Q8VC69	Solute carrier family 22 member 6 OS=Mus musculus OX=10090 GN=Slc22a6 PE=1 SV=1	Slc22a6	1	1.1.1.1.1.1	1	28450.6	28068.5	23519.3	14396.7	18009.8	19625.9	25872.1	34852	28422.6	32430.5	10.3	15.4	13.2	1.53824	0.0223881	0.0434894	Up
Q3UVG3	Protein FAM91A1 OS=Mus musculus OX=10090 GN=Fam91a1 PE=1 SV=1	Fam91a1	4	2.3.3.2.2.2	4	276919	265651	279837	162550	164212	203763	148919	159359	160666	145489	2.73	13.2	4.91	1.55018	0.0224091	0.0435142	Up
Q61165	Sodium/hydrogen exchanger 1 OS=Mus musculus OX=10090 GN=Slc9a1 PE=1 SV=1	Slc9a1	9	9.9.9.9.9.9	9	1.23178e+07	1.37876e+07	1.34404e+07	9.5552e+06	7.19349e+06	7.18986e+06	7.89284e+06	8.4304e+06	8.2485e+06	7.85268e+06	5.83	17.1	3.45	1.65197	0.0225298	0.0436401	Up
Q9JJ80	Ribosome production factor 2 homolog OS=Mus musculus OX=10090 GN=Rpf2 PE=2 SV=2	Rpf2	1	1.1.1.1.1.1	1	43584.8	30169	35824.4	16424.9	21609.7	24195.7	35309.8	37096.6	28432.5	14892.8	18.4	19.1	34.8	1.76085	0.0225365	0.0436401	Up
Q8BIK4	Dedicator of cytokinesis protein 9 OS=Mus musculus OX=10090 GN=Dock9 PE=1 SV=2	Dock9	16	16.16.16.15.12.13	16	7.9594e+06	8.13953e+06	8.57239e+06	4.22576e+06	2.62694e+06	2.68329e+06	3.15708e+06	3.93255e+06	4.49504e+06	4.06739e+06	3.83	28.5	14.3	2.58718	0.0225402	0.0436401	Up
Q8CBC4	Consortin OS=Mus musculus OX=10090 GN=Cnst PE=1 SV=1	Cnst	4	4.4.3.3.3.3	4	484306	432343	466217	244068	291155	332153	263386	262441	281861	332361	5.72	15.2	11.5	1.59431	0.0228447	0.0441268	Up
Q9QXX4	Electrogenic aspartate/glutamate antiporter SLC25A13, mitochondrial OS=Mus musculus OX=10090 GN=Slc25a13 PE=1 SV=1	Slc25a13	1	1.1.1.-.-.1	1	161130	197057	156776	12135.3	6922.6	1898.7	1068.53	3141.33	774.339	10261.7	12.9	73.3	116	24.5729	0.0228502	0.0441268	Up
O35465	Peptidyl-prolyl cis-trans isomerase FKBP8 OS=Mus musculus OX=10090 GN=Fkbp8 PE=1 SV=2	Fkbp8	9	7.6.7.7.7.7	9	6.02847e+06	6.70876e+06	5.84207e+06	2.18642e+06	3.44554e+06	3.12007e+06	4.13797e+06	3.81305e+06	3.63187e+06	3.83709e+06	7.37	22.4	5.44	2.12286	0.0229969	0.0443614	Up
Q8BLN6	Protein unc-80 homolog OS=Mus musculus OX=10090 GN=Unc80 PE=1 SV=3	Unc80	6	6.5.5.1.4.3	6	1.02726e+06	801341	1.03329e+06	23109	60470.5	116128	396479	431173	321381	311569	13.9	70.3	15.9	14.3305	0.0230452	0.0444219	Up
P23298	Protein kinase C eta type OS=Mus musculus OX=10090 GN=Prkch PE=1 SV=2	Prkch	1	1.1.1.1.-.1	1	9402.96	11544.9	14335.4	6099	5867.99	5443.26	7804.93	6069.48	9603.12	8749.31	21	5.73	18.8	2.02658	0.0230552	0.044425	Up
Q5HZI2	C2 calcium-dependent domain-containing protein 4C OS=Mus musculus OX=10090 GN=C2cd4c PE=1 SV=1	C2cd4c	15	15.15.15.14.15.13	15	4.57899e+07	5.05822e+07	4.26654e+07	3.0442e+07	3.41259e+07	2.48388e+07	2.28676e+07	2.48254e+07	2.54138e+07	2.51845e+07	8.6	15.7	4.73	1.55511	0.0230806	0.0444577	Up
Q5F2E8	Serine/threonine-protein kinase TAO1 OS=Mus musculus OX=10090 GN=Taok1 PE=1 SV=1	Taok1	3	3.3.3.3.3.3	3	422395	659091	458368	148718	265462	248615	263197	356440	306159	321494	24.8	28.6	12.4	2.32327	0.0231112	0.0445005	Up
Q60770	Syntaxin-binding protein 3 OS=Mus musculus OX=10090 GN=Stxbp3 PE=1 SV=1	Stxbp3	14	9.7.10.7.10.11	14	1.99388e+06	1.93703e+06	1.92396e+06	1.05462e+06	1.37751e+06	1.11214e+06	2.60349e+06	2.73967e+06	2.8645e+06	2.89733e+06	1.9	14.6	4.82	1.65192	0.023153	0.0445646	Up
Q8BGN8	Synaptoporin OS=Mus musculus OX=10090 GN=Synpr PE=1 SV=1	Synpr	3	1.2.2.2.2.2	3	1.21077e+06	1.30767e+06	1.14955e+06	640862	826387	853365	1.05179e+06	1.28009e+06	1.28837e+06	1.22225e+06	6.52	15	9.08	1.58061	0.0231844	0.0446087	Up
Q9D710	Thioredoxin-related transmembrane protein 2 OS=Mus musculus OX=10090 GN=Tmx2 PE=1 SV=1	Tmx2	7	7.7.7.7.7.7	7	6.58463e+06	7.30702e+06	6.56631e+06	3.33477e+06	4.30375e+06	4.60194e+06	6e+06	6.17961e+06	6.30841e+06	6.3637e+06	6.2	16.2	2.6	1.67134	0.0232743	0.0447655	Up
O88444	Adenylate cyclase type 1 OS=Mus musculus OX=10090 GN=Adcy1 PE=1 SV=2	Adcy1	16	15.16.16.16.15.13	16	1.54613e+07	1.40817e+07	1.59674e+07	7.98459e+06	5.11487e+06	4.68194e+06	6.89854e+06	6.41488e+06	6.07003e+06	6.45388e+06	6.43	30.3	5.26	2.55944	0.023335	0.0448494	Up
Q9D2G2	Dihydrolipoyllysine-residue succinyltransferase component of 2-oxoglutarate dehydrogenase complex, mitochondrial OS=Mus musculus OX=10090 GN=Dlst PE=1 SV=1	Dlst	8	8.7.7.7.7.7	8	9.82344e+06	1.0391e+07	9.44932e+06	4.00772e+06	6.03136e+06	5.07035e+06	7.99322e+06	9.39334e+06	1.00211e+07	9.31196e+06	4.8	20.1	9.28	1.96326	0.0235686	0.0452654	Up
Q62130	Tyrosine-protein phosphatase non-receptor type 14 OS=Mus musculus OX=10090 GN=Ptpn14 PE=1 SV=2	Ptpn14	1	1.1.1.-.1.1	1	6884.09	7834.45	9753.24	2118.61	1681.26	3788.19	4960.87	4296.64	4209.93	3810.45	17.9	44	11	3.22504	0.0237367	0.0454757	Up
B2RWJ3	Transmembrane protein 240 OS=Mus musculus OX=10090 GN=Tmem240 PE=1 SV=1	Tmem240	1	1.1.1.1.1.1	1	97560.3	88015.2	82306	36390	52315.6	53649.1	35243.9	44674.1	49274.6	49418.6	8.63	20.2	14.9	1.88179	0.0237385	0.0454757	Up
Q922R8	Protein disulfide-isomerase A6 OS=Mus musculus OX=10090 GN=Pdia6 PE=1 SV=3	Pdia6	3	3.3.3.3.3.3	3	604417	780226	701856	266129	422538	386725	543764	665296	537297	553015	12.7	22.9	10.5	1.94022	0.0238652	0.0456521	Up
A2AFS3	Endosome/lysosome-associated apoptosis and autophagy regulator 1 OS=Mus musculus OX=10090 GN=Elapor1 PE=1 SV=1	Elapor1	2	2.2.2.2.2.2	2	384010	385326	364350	123830	203253	151136	201218	234278	210714	249347	3.11	25.3	9.8	2.37064	0.024036	0.045879	Up
Q07113	Cation-independent mannose-6-phosphate receptor OS=Mus musculus OX=10090 GN=Igf2r PE=1 SV=1	Igf2r	3	3.3.3.3.3.3	3	205659	194766	252031	94645.5	133470	141282	121506	139209	119615	137096	14	20.3	7.9	1.76627	0.024117	0.0460004	Up
Q9CQS8	Protein transport protein Sec61 subunit beta OS=Mus musculus OX=10090 GN=Sec61b PE=1 SV=3	Sec61b	1	1.1.1.1.1.1	1	870173	992922	855040	362453	566599	473632	499041	509612	643214	660971	8.35	21.9	14.8	1.93781	0.0242392	0.0461499	Up
Q8CIC2	Nucleoporin NUP42 OS=Mus musculus OX=10090 GN=Nup42 PE=2 SV=1	Nup42	1	1.1.1.1.1.1	1	64279.7	59415.1	56948.7	27241.6	19584.7	32450.3	30156.2	30945.5	39894.6	37878.2	6.19	24.5	14.1	2.27865	0.024269	0.0461899	Up
O88630	Golgi SNAP receptor complex member 1 OS=Mus musculus OX=10090 GN=Gosr1 PE=1 SV=2	Gosr1	2	2.2.2.1.1.2	2	558881	483090	511467	50068.3	50382.4	134856	206561	257427	258163	231781	7.4	62.3	10.3	6.60176	0.024425	0.0464534	Up
Q9CPV9	P2Y purinoceptor 12 OS=Mus musculus OX=10090 GN=P2ry12 PE=1 SV=1	P2ry12	2	2.2.2.2.2.2	2	1.5551e+06	1.7102e+06	1.62056e+06	702755	977719	977085	1.2419e+06	1.56438e+06	1.58039e+06	1.46929e+06	4.78	17.9	10.7	1.83848	0.0244372	0.0464597	Up
Q99N93	39S ribosomal protein L16, mitochondrial OS=Mus musculus OX=10090 GN=Mrpl16 PE=1 SV=1	Mrpl16	1	1.1.1.1.1.1	1	13307.3	11826.9	16342.7	6383.83	6075.33	9503.57	13712.3	19963.2	16871.6	11452.1	16.7	25.9	24	1.88852	0.0244462	0.0464602	Up
Q91YT2	E3 ubiquitin-protein ligase RNF185 OS=Mus musculus OX=10090 GN=Rnf185 PE=2 SV=1	Rnf185	2	2.2.2.2.2.2	2	444214	496048	458830	185886	237883	285514	261200	258513	260099	284495	5.73	21.1	4.63	1.97254	0.0244935	0.0465165	Up
Q9D0F9	Phosphoglucomutase-1 OS=Mus musculus OX=10090 GN=Pgm1 PE=1 SV=4	Pgm1	9	8.8.8.7.8.8	9	6.0507e+06	6.08508e+06	6.49589e+06	3.20041e+06	4.28461e+06	3.99353e+06	3.00318e+06	3.23189e+06	3.46992e+06	3.38811e+06	3.99	14.7	6.27	1.62317	0.0245325	0.0465737	Up
Q9JIS8	Solute carrier family 12 member 4 OS=Mus musculus OX=10090 GN=Slc12a4 PE=1 SV=2	Slc12a4	8	3.2.3.1.1.4	8	574633	1.01044e+06	868901	111620	163554	327180	1.52286e+06	1.51694e+06	1.77009e+06	1.49279e+06	27.2	56	8.27	4.07397	0.0245818	0.0466506	Up
Q6P5E6	ADP-ribosylation factor-binding protein GGA2 OS=Mus musculus OX=10090 GN=Gga2 PE=1 SV=1	Gga2	1	1.1.1.1.1.1	1	216110	227887	204395	106307	146009	102615	130174	112143	126703	154298	5.43	20.3	13.4	1.82681	0.0247697	0.0469786	Up
Q8BHZ0	CYFIP-related Rac1 interactor A OS=Mus musculus OX=10090 GN=Cyria PE=1 SV=1	Cyria	9	9.9.9.8.9.9	9	8.18719e+06	8.48449e+06	8.61248e+06	4.22711e+06	4.8099e+06	5.79228e+06	6.59614e+06	6.91593e+06	6.55073e+06	6.0203e+06	2.59	16	5.69	1.70501	0.0247725	0.0469786	Up
Q3TEL6	E3 ubiquitin ligase Rnf157 OS=Mus musculus OX=10090 GN=Rnf157 PE=1 SV=2	Rnf157	1	1.1.1.1.1.1	1	78566	94923	94929.7	53254.2	48729.9	68341.8	82480.4	106183	68777.9	94819.3	10.6	18.1	18.3	1.57591	0.0250516	0.0473594	Up
Q9JHR7	Insulin-degrading enzyme OS=Mus musculus OX=10090 GN=Ide PE=1 SV=1	Ide	6	5.5.5.4.5.6	6	593574	1.03999e+06	701985	270476	448085	345605	580854	568508	519678	560804	29.9	25.1	4.76	2.19473	0.0250568	0.0473594	Up
Q99PU5	Long-chain-fatty-acid--CoA ligase ACSBG1 OS=Mus musculus OX=10090 GN=Acsbg1 PE=1 SV=1	Acsbg1	30	24.25.27.23.26.24	30	2.49005e+07	2.4394e+07	2.73469e+07	1.53868e+07	1.51161e+07	1.97399e+07	3.72683e+07	3.76501e+07	3.59653e+07	3.43347e+07	6.18	15.5	4.13	1.52542	0.0251353	0.0474559	Up
Q9DCE5	p21-activated protein kinase-interacting protein 1 OS=Mus musculus OX=10090 GN=Pak1ip1 PE=1 SV=2	Pak1ip1	2	2.2.2.1.2.1	2	171163	111380	111046	67457.5	59928.9	56741.1	73256.2	79499.8	101214	98900.9	26.4	8.97	15.8	2.13759	0.0251541	0.0474633	Up
Q9QWR8	Alpha-N-acetylgalactosaminidase OS=Mus musculus OX=10090 GN=Naga PE=1 SV=2	Naga	4	4.4.4.3.3.2	4	607125	627817	649451	314051	388606	427628	596967	552119	611778	614719	3.37	15.3	4.87	1.66718	0.0253094	0.0476841	Up
Q91UZ5	Inositol monophosphatase 2 OS=Mus musculus OX=10090 GN=Impa2 PE=1 SV=1	Impa2	1	1.1.1.1.1.1	1	115853	100928	120244	39981	33301.9	60777.5	104870	119996	106046	75524.7	9.01	32.1	18.4	2.51398	0.0253879	0.0477846	Up
Q69ZP3	Probable hydrolase PNKD OS=Mus musculus OX=10090 GN=Pnkd PE=1 SV=2	Pnkd	3	3.3.3.2.3.3	3	1.09968e+06	1.06565e+06	1.11456e+06	541699	547249	359476	850711	935212	913559	931645	2.29	22.1	4.32	2.26445	0.025477	0.0478671	Up
Q3ULJ0	Glycerol-3-phosphate dehydrogenase 1-like protein OS=Mus musculus OX=10090 GN=Gpd1l PE=1 SV=2	Gpd1l	14	14.14.14.13.13.13	13	1.39205e+07	1.40852e+07	1.40679e+07	7.1159e+06	7.75734e+06	9.63455e+06	9.8044e+06	1.0366e+07	1.078e+07	1.0744e+07	0.645	16	4.35	1.71674	0.0257716	0.0483172	Up
P48025	Tyrosine-protein kinase SYK OS=Mus musculus OX=10090 GN=Syk PE=1 SV=2	Syk	1	-.1.1.1.-.1	1	67700.3	63886.6	49291.7	42676.6	31121.5	27524.9	76210.8	7028.32	9399.24	1099.76	16.1	23.4	151	1.78517	0.0258277	0.048405	Up
Q8K358	Phosphatidylinositol glycan anchor biosynthesis class U protein OS=Mus musculus OX=10090 GN=Pigu PE=1 SV=4	Pigu	2	2.2.2.1.1.2	2	470679	455264	476132	149631	185714	93530.1	179384	177262	156353	111819	2.32	32.5	20.1	3.2692	0.025883	0.0484751	Up
P62715	Serine/threonine-protein phosphatase 2A catalytic subunit beta isoform OS=Mus musculus OX=10090 GN=Ppp2cb PE=1 SV=1	Ppp2cb	10	9.8.9.7.7.9	1	7.22212e+06	7.03681e+06	7.08249e+06	3.11934e+06	3.66904e+06	4.52223e+06	8.20302e+06	8.16219e+06	8.56681e+06	6.82924e+06	1.36	18.7	9.61	1.88685	0.0260309	0.0486687	Up
Q6VVW5	Atrial natriuretic peptide receptor 2 OS=Mus musculus OX=10090 GN=Npr2 PE=1 SV=2	Npr2	6	5.5.5.4.4.5	6	542407	703664	547708	328228	302286	442823	385309	482929	528397	692749	15.3	20.9	24.6	1.67122	0.0260326	0.0486687	Up
P53798	Squalene synthase OS=Mus musculus OX=10090 GN=Fdft1 PE=1 SV=2	Fdft1	2	2.2.2.2.2.2	2	36380.8	28496.5	42095.5	12976.2	22189.7	18363.5	17832.8	24256.7	24983.2	11968.3	19.1	25.9	30.9	1.99839	0.026033	0.0486687	Up
Q9CWX4	Pseudouridylate synthase RPUSD4, mitochondrial OS=Mus musculus OX=10090 GN=Rpusd4 PE=2 SV=1	Rpusd4	1	1.1.1.1.1.1	1	17738.3	14701.3	15232	12113.3	10579	8768.74	11089.2	11737.6	8883.32	8273.14	10.2	16	16.8	1.51525	0.0261846	0.0488829	Up
Q923B0	Gamma-glutamylaminecyclotransferase OS=Mus musculus OX=10090 GN=Ggact PE=1 SV=1	Ggact	1	1.1.1.1.1.1	1	40356.3	47385.7	41198.3	21791.3	26294.8	16196	27015.8	28448.4	25224.4	24595.4	8.93	23.6	6.65	2.00585	0.0262232	0.0489203	Up
Q8BH16	F-box/LRR-repeat protein 2 OS=Mus musculus OX=10090 GN=Fbxl2 PE=1 SV=1	Fbxl2	1	1.1.1.1.1.1	1	51165.8	42167	46816.4	22657.7	29300.8	32933	37653.3	44261	48560.8	44090.9	9.63	18.4	10.3	1.65092	0.0265604	0.0494444	Up
Q9EP89	Serine beta-lactamase-like protein LACTB, mitochondrial OS=Mus musculus OX=10090 GN=Lactb PE=1 SV=1	Lactb	1	1.1.1.1.1.1	1	524999	406035	413459	193643	255750	304621	447510	491652	419677	451214	14.9	22.1	6.55	1.78311	0.0265784	0.0494604	Up
P63115	Asc-type amino acid transporter 1 OS=Mus musculus OX=10090 GN=Slc7a10 PE=1 SV=1	Slc7a10	2	2.1.2.1.2.1	2	1.07022e+06	1.0899e+06	1.04455e+06	589190	693816	772346	2.0563e+06	1.8776e+06	1.94419e+06	2.10626e+06	2.13	13.4	5.21	1.55918	0.0268311	0.0498427	Up
P11627	Neural cell adhesion molecule L1 OS=Mus musculus OX=10090 GN=L1cam PE=1 SV=1	L1cam	14	12.12.11.11.12.12	14	6.79278e+06	6.86397e+06	6.16967e+06	3.78974e+06	3.98642e+06	5.06637e+06	5.32323e+06	5.73084e+06	5.64793e+06	5.33605e+06	5.78	16.1	3.82	1.54381	0.0268817	0.0499191	Up
P54830	Tyrosine-protein phosphatase non-receptor type 5 OS=Mus musculus OX=10090 GN=Ptpn5 PE=1 SV=2	Ptpn5	12	12.11.12.9.11.12	12	7.214e+06	6.46095e+06	7.07191e+06	1.9849e+06	3.13377e+06	3.36788e+06	3.85404e+06	3.69062e+06	3.8314e+06	4.18418e+06	5.79	26.2	5.37	2.44468	0.0269292	0.049972	Up
P56387	Dynein light chain Tctex-type 3 OS=Mus musculus OX=10090 GN=Dynlt3 PE=1 SV=1	Dynlt3	1	1.1.1.1.1.1	1	627906	559337	804789	427239	451810	352792	520412	534644	483651	601113	19.1	12.6	9.17	1.61712	0.026959	0.0499746	Up
P70208	Plexin-A3 OS=Mus musculus OX=10090 GN=Plxna3 PE=1 SV=2	Plxna3	3	3.3.3.3.2.3	3	564223	380932	499024	306395	308441	220751	258239	349196	282301	197462	19.3	18	23.1	1.72834	0.0271916	0.0503174	Up
P17563	Methanethiol oxidase OS=Mus musculus OX=10090 GN=Selenbp1 PE=1 SV=2	Selenbp1	3	2.2.2.1.2.2	3	5.88693e+06	6.55098e+06	5.76326e+06	1.92736e+06	3.17821e+06	2.96232e+06	6.98141e+06	7.19405e+06	7.73738e+06	7.25302e+06	6.98	24.9	4.38	2.256	0.0272495	0.0504067	Up
Q9JM76	Actin-related protein 2/3 complex subunit 3 OS=Mus musculus OX=10090 GN=Arpc3 PE=1 SV=3	Arpc3	8	6.7.6.7.7.6	8	5.78036e+06	6.21303e+06	5.3265e+06	2.59776e+06	3.35681e+06	3.88633e+06	5.30949e+06	5.47907e+06	5.43164e+06	5.56312e+06	7.68	19.7	1.94	1.75999	0.027294	0.0504714	Up
Q99P88	Nuclear pore complex protein Nup155 OS=Mus musculus OX=10090 GN=Nup155 PE=1 SV=1	Nup155	2	2.2.1.2.2.2	2	116076	76509	88831.1	51637.7	44070.6	64446.5	72597	10432.2	19908	11385.5	21.6	19.3	104	1.75715	0.027401	0.0506141	Up
P05063	Fructose-bisphosphate aldolase C OS=Mus musculus OX=10090 GN=Aldoc PE=1 SV=4	Aldoc	24	23.23.23.22.23.22	24	8.11064e+07	8.5028e+07	7.78732e+07	4.31253e+07	5.43046e+07	5.76495e+07	6.92654e+07	7.10961e+07	7.45771e+07	6.87862e+07	4.41	14.7	3.7	1.57344	0.0274632	0.0506777	Up
Q9D300	Ras-GEF domain-containing family member 1C OS=Mus musculus OX=10090 GN=Rasgef1c PE=2 SV=1	Rasgef1c	1	-.1.1.1.1.1	1	19645.6	16631	18471.5	8017.95	10607.4	12155.2	21948.5	14209.5	8399.03	14285.7	8.33	20.4	37.8	1.77866	0.0278241	0.0512336	Up
Q6ZWU9	40S ribosomal protein S27 OS=Mus musculus OX=10090 GN=Rps27 PE=1 SV=3	Rps27	5	4.3.4.3.4.3	3	4.69007e+06	4.58973e+06	3.60223e+06	2.67971e+06	2.58813e+06	2.62216e+06	4.77999e+06	4.53353e+06	4.78913e+06	5.16919e+06	14	1.76	5.45	1.6327	0.0278325	0.0512336	Up
P47964	60S ribosomal protein L36 OS=Mus musculus OX=10090 GN=Rpl36 PE=1 SV=2	Rpl36	1	1.1.1.1.1.1	1	409543	479573	391587	269950	173467	249216	228786	221754	240374	213140	10.9	22	5.09	1.84903	0.0283416	0.0520436	Up
Q9JHW4	Selenocysteine-specific elongation factor OS=Mus musculus OX=10090 GN=Eefsec PE=1 SV=2	Eefsec	1	1.1.1.1.1.1	1	75631.4	72856.8	57989.5	47145.1	41517.3	30528	59925	42569.7	45005	57481.8	13.8	21.3	17	1.73233	0.0287208	0.0526481	Up
Q9JLJ2	4-trimethylaminobutyraldehyde dehydrogenase OS=Mus musculus OX=10090 GN=Aldh9a1 PE=1 SV=1	Aldh9a1	7	6.6.6.6.7.7	7	4.40679e+06	4.00263e+06	4.15807e+06	2.23883e+06	2.41028e+06	3.08818e+06	3.55175e+06	3.6918e+06	3.55684e+06	3.78967e+06	4.87	17.4	3.15	1.62428	0.0289016	0.052906	Up
Q91V24	ATP-binding cassette sub-family A member 7 OS=Mus musculus OX=10090 GN=Abca7 PE=1 SV=1	Abca7	1	1.1.1.1.1.1	1	51096.2	47339	47012	25256.5	22985.6	33428	44504.7	49026.5	53908.1	50089	4.68	20.2	7.83	1.78091	0.0290439	0.0531296	Up
P21995	Embigin OS=Mus musculus OX=10090 GN=Emb PE=1 SV=2	Emb	1	1.1.1.1.1.1	1	66933.7	91567.4	63315.3	38274.3	48899.4	47081.6	50135	59011.1	58825	55620.8	20.8	12.7	7.42	1.6522	0.0291802	0.053268	Up
Q8BHF7	CDP-diacylglycerol--glycerol-3-phosphate 3-phosphatidyltransferase, mitochondrial OS=Mus musculus OX=10090 GN=Pgs1 PE=1 SV=1	Pgs1	8	8.8.8.8.8.8	8	1.07762e+07	9.20452e+06	1.21706e+07	6.95226e+06	6.68172e+06	6.82486e+06	6.77034e+06	7.2564e+06	7.69618e+06	8.69032e+06	13.8	1.98	10.8	1.57151	0.0293052	0.0534592	Up
Q9JLZ6	Hypermethylated in cancer 2 protein OS=Mus musculus OX=10090 GN=Hic2 PE=2 SV=4	Hic2	1	1.1.1.1.1.1	1	568559	336198	298588	136334	136071	123208	222252	233451	192392	178228	36.5	5.69	12.4	3.04173	0.0294841	0.0537375	Up
Q9Z1M8	Protein Red OS=Mus musculus OX=10090 GN=Ik PE=1 SV=2	Ik	2	1.1.1.2.2.2	2	1.55126e+06	1.31588e+06	1.40666e+06	533556	875198	734599	649064	700171	718915	729703	8.33	24	5.11	1.99398	0.0295131	0.0537454	Up
P34884	Macrophage migration inhibitory factor OS=Mus musculus OX=10090 GN=Mif PE=1 SV=2	Mif	3	3.3.3.3.3.3	3	3.38058e+06	2.87535e+06	3.33459e+06	1.73873e+06	2.45352e+06	2.04559e+06	2.11698e+06	2.0854e+06	2.2324e+06	1.68816e+06	8.74	17.2	11.7	1.53748	0.0297172	0.0540797	Up
Q9QX29	Short transient receptor potential channel 5 OS=Mus musculus OX=10090 GN=Trpc5 PE=1 SV=2	Trpc5	1	1.1.1.1.1.1	1	156953	144326	137784	68642.6	38124.4	33429.5	45299.4	48380.6	48666.4	59693.5	6.66	40.9	12.5	3.13178	0.0297417	0.0541056	Up
Q8CJ96	Ras association domain-containing protein 8 OS=Mus musculus OX=10090 GN=Rassf8 PE=2 SV=1	Rassf8	1	1.1.1.-.1.1	1	52910.2	53137.7	76337.5	18163.5	14998.9	33177.4	29865.6	36559.4	34092.2	19039.3	22.1	43.9	25.9	2.74926	0.0298115	0.0541626	Up
Q9QYF1	Retinol dehydrogenase 11 OS=Mus musculus OX=10090 GN=Rdh11 PE=1 SV=2	Rdh11	1	1.1.1.1.1.1	1	624009	546014	587846	245089	324459	378855	461979	472650	544151	470167	6.66	21.3	7.84	1.8535	0.0298141	0.0541626	Up
Q9CXI0	2-methoxy-6-polyprenyl-1,4-benzoquinol methylase, mitochondrial OS=Mus musculus OX=10090 GN=Coq5 PE=1 SV=2	Coq5	1	1.1.1.1.1.1	1	23492.2	22164.5	29958.4	14876.8	14999.1	14762.1	14087.1	11521.3	17366.9	10503.5	16.5	0.797	22.9	1.69396	0.0299988	0.0544231	Up
Q810L4	Transmembrane protein 39B OS=Mus musculus OX=10090 GN=Tmem39b PE=1 SV=1	Tmem39b	2	2.2.2.1.1.2	2	69066.4	72106.8	72079	48606.5	37268.8	33906.7	47545.7	55065.5	53047.2	54510.8	2.46	19.3	6.54	1.78034	0.0301204	0.0545505	Up
P61809	Cyclin-dependent kinase 5 activator 1 OS=Mus musculus OX=10090 GN=Cdk5r1 PE=1 SV=1	Cdk5r1	1	1.1.1.1.1.1	1	24376.3	33541.2	20759.8	11792.8	15944.6	14953.3	9280.8	3000.22	11056	3004.73	25.1	15.2	63.8	1.84296	0.0302688	0.0547811	Up
Q80TH2	Erbin OS=Mus musculus OX=10090 GN=Erbin PE=1 SV=3	Erbin	31	26.24.25.18.23.24	31	7.73979e+06	8.05703e+06	8.26747e+06	2.67087e+06	3.68815e+06	4.47208e+06	1.12812e+07	1.10666e+07	1.17222e+07	1.13862e+07	3.31	25	2.41	2.22178	0.0303138	0.0548436	Up
P37040	NADPH--cytochrome P450 reductase OS=Mus musculus OX=10090 GN=Por PE=1 SV=2	Por	12	12.12.11.11.12.11	12	5.45147e+06	5.42311e+06	5.0196e+06	2.15689e+06	3.23842e+06	3.01446e+06	3.60549e+06	3.63944e+06	3.91433e+06	4.09081e+06	4.56	20.4	6.07	1.88997	0.0304915	0.0551084	Up
Q9D113	DNL-type zinc finger protein OS=Mus musculus OX=10090 GN=Dnlz PE=1 SV=1	Dnlz	1	1.1.1.1.1.1	1	36406.3	48364.8	50114.2	25388.7	27324.2	27584.5	32823.4	44642.9	45142.5	36709.2	16.6	4.48	15.2	1.67982	0.0306036	0.055273	Up
P70699	Lysosomal alpha-glucosidase OS=Mus musculus OX=10090 GN=Gaa PE=1 SV=2	Gaa	6	6.6.6.6.5.6	6	2.07616e+06	1.64042e+06	1.59107e+06	851776	1.30568e+06	1.01522e+06	1.30679e+06	1.33417e+06	1.42342e+06	1.35711e+06	15.1	21.7	3.68	1.67292	0.0308725	0.0556824	Up
Q99JH7	Calsyntenin-3 OS=Mus musculus OX=10090 GN=Clstn3 PE=1 SV=1	Clstn3	1	1.1.1.1.1.1	1	98133.2	96353	93855.5	51795.8	54930.8	70178.2	88687.5	104735	90085.6	70282	2.24	16.7	16	1.62993	0.0312059	0.0562068	Up
Q8VI59	Pecanex-like protein 3 OS=Mus musculus OX=10090 GN=Pcnx3 PE=1 SV=2	Pcnx3	2	1.1.1.1.-.2	2	56277.6	36388.2	41606.4	23601.8	23418.2	30396.1	47077.1	37943.2	36313.4	45354.7	23	15.4	12.8	1.73442	0.0313244	0.0563625	Up
P03893	NADH-ubiquinone oxidoreductase chain 2 OS=Mus musculus OX=10090 GN=mt-Nd2 PE=1 SV=2	mt	1	1.1.1.1.1.1	1	228480	228668	317544	125514	55025.7	95772.1	343263	377935	371186	308923	19.9	38.4	8.97	2.80368	0.031517	0.0566124	Up
Q91VN4	MICOS complex subunit Mic25 OS=Mus musculus OX=10090 GN=Chchd6 PE=1 SV=2	Chchd6	2	2.1.2.1.2.1	2	440977	444684	387162	147047	73099.4	51121.4	384138	365713	404087	364954	7.59	55.6	4.87	4.69213	0.0316441	0.0567936	Up
Q9R0C8	Guanine nucleotide exchange factor VAV3 OS=Mus musculus OX=10090 GN=Vav3 PE=1 SV=2	Vav3	1	1.1.1.1.1.1	1	30910.3	28944.1	30759.4	23309.4	17748.4	18346	32037.1	32443.8	29432.1	22804.2	3.62	15.4	15.3	1.52539	0.0316502	0.0567936	Up
Q8K2J7	RELT-like protein 1 OS=Mus musculus OX=10090 GN=Rell1 PE=2 SV=2	Rell1	5	5.5.5.5.5.5	5	5.03725e+06	4.48709e+06	3.38931e+06	2.64736e+06	2.97029e+06	2.22617e+06	1.72624e+06	1.54309e+06	1.74676e+06	1.84472e+06	19.5	14.3	7.34	1.64635	0.0317443	0.0569431	Up
Q6PIC6	Sodium/potassium-transporting ATPase subunit alpha-3 OS=Mus musculus OX=10090 GN=Atp1a3 PE=1 SV=1	Atp1a3	81	79.78.79.76.77.78	51	1.15992e+09	1.17773e+09	1.15482e+09	6.25455e+08	8.05338e+08	8.04062e+08	9.45593e+08	9.98283e+08	1.03199e+09	1.02372e+09	1.03	13.9	3.89	1.56273	0.0321233	0.0574862	Up
Q80ZW2	Protein THEM6 OS=Mus musculus OX=10090 GN=Them6 PE=1 SV=1	Them6	6	6.6.6.6.6.6	6	3.02589e+06	3.22624e+06	3.36471e+06	1.55614e+06	1.98636e+06	2.24145e+06	2.12616e+06	2.6624e+06	2.48132e+06	2.22502e+06	5.31	18	10.3	1.66268	0.0321571	0.0575076	Up
B2RXA1	PI-PLC X domain-containing protein 2 OS=Mus musculus OX=10090 GN=Plcxd2 PE=2 SV=1	Plcxd2	1	1.1.1.1.1.1	1	142419	135545	140701	60421.5	48445.6	81707.9	108094	130784	140941	74985.1	2.56	26.5	25.7	2.19685	0.0322014	0.0575673	Up
Q62179	Semaphorin-4B OS=Mus musculus OX=10090 GN=Sema4b PE=1 SV=2	Sema4b	3	3.2.3.2.1.3	3	497044	460117	414875	243928	178313	123965	404869	335439	272206	307120	9	33	17.1	2.51194	0.0322648	0.0576126	Up
Q2TV84	Transient receptor potential cation channel subfamily M member 1 OS=Mus musculus OX=10090 GN=Trpm1 PE=1 SV=2	Trpm1	3	2.3.2.1.2.2	3	524494	468421	460181	263902	313215	197092	573878	527610	657891	608465	7.23	22.6	9.3	1.87688	0.0323033	0.0576126	Up
Q8R180	ERO1-like protein alpha OS=Mus musculus OX=10090 GN=Ero1a PE=1 SV=2	Ero1a	4	4.4.4.4.4.4	4	433729	457027	464348	166210	228326	268196	277143	255339	276319	217424	3.54	23.3	10.9	2.04473	0.0324611	0.0578745	Up
Q01338	Alpha-2A adrenergic receptor OS=Mus musculus OX=10090 GN=Adra2a PE=1 SV=2	Adra2a	3	2.3.3.3.3.3	3	441795	611364	453713	322545	289816	297839	804911	435777	500232	462033	18.8	5.62	31.1	1.65554	0.0325337	0.0579844	Up
Q9DC61	Mitochondrial-processing peptidase subunit alpha OS=Mus musculus OX=10090 GN=Pmpca PE=1 SV=1	Pmpca	3	3.3.3.3.3.3	3	387452	459372	408599	179446	269862	259003	296762	327780	315812	291267	8.83	20.9	5.49	1.77242	0.0325589	0.0580097	Up
Q9R0Y8	Gamma-aminobutyric acid receptor subunit gamma-1 OS=Mus musculus OX=10090 GN=Gabrg1 PE=2 SV=2	Gabrg1	1	1.1.1.-.-.-	1	50762	55206.2	69496.9	10083.5	2511.72	1646.32	62957.1	32707.8	27106.5	30138.5	16.7	97.8	43.5	12.3206	0.032637	0.0581046	Up
Q922G0	Solute carrier family 25 member 36 OS=Mus musculus OX=10090 GN=Slc25a36 PE=2 SV=1	Slc25a36	1	1.1.1.1.1.1	1	187675	177016	176887	96456.8	132867	100570	105581	108807	127850	136288	3.43	18.1	12.4	1.64167	0.0332688	0.0589954	Up
P53810	Phosphatidylinositol transfer protein alpha isoform OS=Mus musculus OX=10090 GN=Pitpna PE=1 SV=2	Pitpna	10	9.9.9.10.10.10	9	1.25786e+07	1.42009e+07	1.21347e+07	6.41777e+06	9.08845e+06	8.77849e+06	8.97554e+06	9.20172e+06	9.66904e+06	1.03e+07	8.39	18	6.14	1.60241	0.0337784	0.0597984	Up
Q6P539	Protein FAM222B OS=Mus musculus OX=10090 GN=Fam222b PE=2 SV=2	Fam222b	1	1.1.1.1.1.1	1	111615	98279	96752.2	72421.2	74731.6	54690.2	50964.6	55136.8	55785.6	62966.7	8	16.3	8.86	1.51923	0.0338748	0.0599022	Up
Q9DAM5	Mitochondrial thiamine pyrophosphate carrier OS=Mus musculus OX=10090 GN=Slc25a19 PE=1 SV=1	Slc25a19	2	1.1.1.1.1.1	2	191258	193219	201880	117966	70031.9	87609	201130	145054	154545	107173	2.89	26.4	25.4	2.12751	0.0343664	0.0606357	Up
Q62120	Tyrosine-protein kinase JAK2 OS=Mus musculus OX=10090 GN=Jak2 PE=1 SV=3	Jak2	2	2.2.2.1.1.2	2	113899	106245	109296	37023.8	45652.6	64737.7	65616.1	80786.6	63524.9	61361.8	3.51	28.9	13	2.23479	0.0346905	0.0611659	Up
Q8CI95	Oxysterol-binding protein-related protein 11 OS=Mus musculus OX=10090 GN=Osbpl11 PE=1 SV=2	Osbpl11	4	2.3.3.3.3.2	4	641743	578130	537249	436323	291295	315248	430331	426386	515635	501672	8.99	22.4	9.98	1.6849	0.0347127	0.0611659	Up
B1AR13	CDGSH iron-sulfur domain-containing protein 3, mitochondrial OS=Mus musculus OX=10090 GN=Cisd3 PE=1 SV=1	Cisd3	3	3.3.3.3.3.3	3	1.20768e+06	1.24155e+06	1.18296e+06	676536	875417	619033	656034	757768	719162	717775	2.43	18.6	5.9	1.67306	0.0349315	0.0614888	Up
Q61102	Iron-sulfur clusters transporter ABCB7, mitochondrial OS=Mus musculus OX=10090 GN=Abcb7 PE=1 SV=3	Abcb7	6	5.5.6.4.4.5	6	1.57605e+06	1.36606e+06	1.55542e+06	560849	761728	949856	1.3694e+06	1.36486e+06	1.43893e+06	1.37824e+06	7.72	25.7	2.49	1.97917	0.0351495	0.0618483	Up
Q8K211	High affinity copper uptake protein 1 OS=Mus musculus OX=10090 GN=Slc31a1 PE=2 SV=1	Slc31a1	1	1.1.1.1.1.1	1	374524	527011	348380	191446	229081	294280	215509	236102	200798	250618	23.2	21.8	9.75	1.7486	0.0353657	0.0621493	Up
O08756	3-hydroxyacyl-CoA dehydrogenase type-2 OS=Mus musculus OX=10090 GN=Hsd17b10 PE=1 SV=4	Hsd17b10	10	10.10.10.9.10.9	10	9.67305e+06	9.83246e+06	9.09304e+06	5.06135e+06	6.82941e+06	6.59059e+06	7.18296e+06	7.81762e+06	7.99655e+06	7.64534e+06	4.08	15.6	4.56	1.54743	0.0356622	0.0625452	Up
Q9D662	Protein transport protein Sec23B OS=Mus musculus OX=10090 GN=Sec23b PE=1 SV=1	Sec23b	3	3.2.3.3.3.3	3	247880	248657	273849	154771	147143	201373	186615	169580	195793	174165	5.75	17.5	6.57	1.53071	0.0357764	0.0627038	Up
Q7TPV4	Myb-binding protein 1A OS=Mus musculus OX=10090 GN=Mybbp1a PE=1 SV=2	Mybbp1a	1	1.1.1.-.1.-	1	32914.6	17049.4	32045.9	3872.25	8815.71	1831.84	4054.15	7083.6	966.042	8067.3	32.6	74.2	63.7	5.64814	0.0358449	0.062803	Up
Q9WUR2	Enoyl-CoA delta isomerase 2 OS=Mus musculus OX=10090 GN=Eci2 PE=1 SV=2	Eci2	2	1.2.2.1.1.2	2	679401	706922	761543	376597	258325	428360	768206	729755	664615	478093	5.84	24.6	19.5	2.02003	0.0359916	0.0630339	Up
O35188	Fractalkine OS=Mus musculus OX=10090 GN=Cx3cl1 PE=1 SV=3	Cx3cl1	2	2.2.2.1.1.1	2	266150	304372	310713	141360	193732	206233	238846	256269	249002	234395	8.21	19.1	4.04	1.62792	0.03603	0.0630644	Up
Q9D1X0	Nucleolar protein 3 OS=Mus musculus OX=10090 GN=Nol3 PE=1 SV=1	Nol3	1	1.1.1.-.1.1	1	8790.48	12683.3	10061.9	6770.29	5832.33	7767.05	8382.03	9219.14	9687.08	6811.91	18.9	14.2	14.8	1.54817	0.0360544	0.0630862	Up
P28663	Beta-soluble NSF attachment protein OS=Mus musculus OX=10090 GN=Napb PE=1 SV=2	Napb	16	16.15.16.16.15.16	14	1.90634e+07	1.98027e+07	1.83632e+07	1.04364e+07	1.34578e+07	1.38538e+07	1.48211e+07	1.55232e+07	1.53422e+07	1.36989e+07	3.77	14.9	5.53	1.51608	0.0360764	0.0631038	Up
Q8CEF9	Transmembrane protein 132C OS=Mus musculus OX=10090 GN=Tmem132c PE=2 SV=3	Tmem132c	5	5.5.5.-.2.-	5	1.09435e+06	1.31358e+06	1.11629e+06	32634.4	168392	21470.5	383991	337033	341226	423604	10.3	110	11	15.8393	0.0361045	0.0631265	Up
O08915	AH receptor-interacting protein OS=Mus musculus OX=10090 GN=Aip PE=1 SV=1	Aip	4	4.4.4.4.4.4	4	1.60119e+06	2.34203e+06	1.57095e+06	917251	1.20194e+06	1.13078e+06	1.13501e+06	1.19416e+06	1.21115e+06	1.13987e+06	23.8	13.7	3.28	1.69668	0.0364793	0.0636185	Up
Q3TBW2	39S ribosomal protein L10, mitochondrial OS=Mus musculus OX=10090 GN=Mrpl10 PE=1 SV=2	Mrpl10	2	2.2.2.2.2.2	2	520244	581737	556479	278425	390351	372235	452533	457262	478044	406863	5.59	17.3	6.69	1.59312	0.0364987	0.0636314	Up
P11499	Heat shock protein HSP 90-beta OS=Mus musculus OX=10090 GN=Hsp90ab1 PE=1 SV=3	Hsp90ab1	56	54.54.54.50.55.53	34	2.26553e+08	2.39004e+08	2.23805e+08	1.26216e+08	1.5581e+08	1.71285e+08	1.96685e+08	2.04686e+08	2.11094e+08	1.91514e+08	3.52	15.2	4.3	1.52073	0.0365167	0.0636417	Up
Q61187	Tumor susceptibility gene 101 protein OS=Mus musculus OX=10090 GN=Tsg101 PE=1 SV=2	Tsg101	4	4.4.4.3.4.3	4	1.48086e+06	1.57252e+06	1.40813e+06	764748	1.09574e+06	954547	1.19825e+06	1.43156e+06	1.34012e+06	1.37114e+06	5.54	17.7	7.41	1.58489	0.0368484	0.0640816	Up
Q6P5F6	Zinc transporter ZIP10 OS=Mus musculus OX=10090 GN=Slc39a10 PE=1 SV=1	Slc39a10	8	8.7.8.6.8.6	8	1.04298e+07	1.00676e+07	1.11516e+07	5.85328e+06	3.02531e+06	3.43126e+06	8.54788e+06	7.94248e+06	4.58191e+06	6.06297e+06	5.23	37.3	26.7	2.57103	0.0371024	0.0643857	Up
Q8BXA0	Leucine-rich repeat and fibronectin type-III domain-containing protein 5 OS=Mus musculus OX=10090 GN=Lrfn5 PE=1 SV=1	Lrfn5	4	4.4.4.4.4.4	4	2.20176e+06	2.11895e+06	2.34973e+06	961578	1.00842e+06	1.50785e+06	1.15442e+06	1.23281e+06	1.24812e+06	1.28869e+06	5.26	26.1	4.57	1.91798	0.0373901	0.0648058	Up
Q9WVL6	Exostosin-like 3 OS=Mus musculus OX=10090 GN=Extl3 PE=1 SV=2	Extl3	1	1.1.1.1.1.1	1	151478	134447	144468	72266.3	97413.3	101503	108669	119703	117447	116409	5.97	17.5	4.15	1.58709	0.0374334	0.0648322	Up
P84309	Adenylate cyclase type 5 OS=Mus musculus OX=10090 GN=Adcy5 PE=1 SV=2	Adcy5	15	15.15.15.10.13.12	10	1.34099e+07	1.3814e+07	1.44417e+07	2.27532e+06	4.9127e+06	5.01432e+06	6.24541e+06	6.44457e+06	6.96933e+06	6.93944e+06	3.74	38.2	5.43	3.41455	0.0375995	0.0650365	Up
O35445	E3 ubiquitin-protein ligase RNF5 OS=Mus musculus OX=10090 GN=Rnf5 PE=1 SV=1	Rnf5	1	1.1.1.1.1.1	1	107173	122715	136253	74650.8	56839.5	88842.2	84096	69704.3	92937.6	99825.4	11.9	21.8	15	1.66177	0.0376131	0.0650365	Up
Q61263	Sterol O-acyltransferase 1 OS=Mus musculus OX=10090 GN=Soat1 PE=1 SV=2	Soat1	2	2.2.2.1.2.1	2	352500	367506	335097	61040.8	136850	48393.9	353478	352596	369110	332921	4.61	58.3	4.21	4.28408	0.0376599	0.0650535	Up
Q8BIX3	ARL14 effector protein OS=Mus musculus OX=10090 GN=Arl14ep PE=1 SV=1	Arl14ep	1	1.1.1.1.1.1	1	24406.1	27354.7	23490	13811.8	13160.3	19173.8	17380.6	18415.9	21009.1	17431.8	8.05	21.5	9.17	1.63071	0.0377037	0.0650865	Up
P68254	14-3-3 protein theta OS=Mus musculus OX=10090 GN=Ywhaq PE=1 SV=1	Ywhaq	15	15.14.14.15.15.15	14	2.80472e+07	2.87647e+07	2.70813e+07	1.37174e+07	1.88983e+07	1.86909e+07	1.96253e+07	2.10518e+07	2.27444e+07	2.17362e+07	3.02	17.2	6.15	1.63513	0.0379277	0.0653874	Up
Q9QZS8	SH2 domain-containing protein 3C OS=Mus musculus OX=10090 GN=Sh2d3c PE=1 SV=1	Sh2d3c	2	2.2.2.2.1.1	2	371349	337046	349073	217114	122857	143557	210335	216042	258920	201408	4.94	30.7	11.5	2.18699	0.0379911	0.0654397	Up
Q8BYP3	Rho-related GTP-binding protein RhoF OS=Mus musculus OX=10090 GN=Rhof PE=1 SV=1	Rhof	3	3.3.3.3.2.3	3	6.01947e+06	5.25923e+06	5.97842e+06	3.13235e+06	4.49253e+06	3.66176e+06	4.74824e+06	4.25743e+06	4.89943e+06	5.03981e+06	7.43	18.2	7.19	1.52899	0.0380603	0.0655303	Up
Q9ERE7	LRP chaperone MESD OS=Mus musculus OX=10090 GN=Mesd PE=1 SV=1	Mesd	3	3.3.3.2.3.3	3	951435	736296	800934	427510	644272	501481	588667	689702	680209	919262	13.3	21	19.6	1.58185	0.0381647	0.0656457	Up
P08030	Adenine phosphoribosyltransferase OS=Mus musculus OX=10090 GN=Aprt PE=1 SV=2	Aprt	1	1.1.1.1.1.1	1	139888	141986	137894	72337.8	93505.9	98728.2	1334.88	1460.74	4184.89	5015.04	1.46	15.8	62.7	1.58659	0.0382307	0.0656949	Up
Q9D0T1	NHP2-like protein 1 OS=Mus musculus OX=10090 GN=Snu13 PE=1 SV=4	Snu13	2	2.2.2.2.2.2	2	308456	343439	425570	183437	256532	252818	185268	220683	179695	221844	16.7	17.8	11.2	1.55526	0.0383442	0.0658472	Up
Q9ESM6	Glycerophosphoinositol inositolphosphodiesterase GDPD2 OS=Mus musculus OX=10090 GN=Gdpd2 PE=1 SV=1	Gdpd2	1	-.1.1.-.-.-	1	109496	99722.3	88626.3	955.886	9991.98	921.833	193191	179904	133511	193005	10.5	132	16.2	25.0928	0.0383934	0.0659101	Up
J3QNX5	Protein shisa-8 OS=Mus musculus OX=10090 GN=Shisa8 PE=1 SV=1	Shisa8	4	3.4.4.-.1.-	4	1.88895e+06	2.37059e+06	2.06865e+06	8703.37	152208	12659.4	502193	655010	526689	489793	11.5	141	14	36.4588	0.0384536	0.0659919	Up
Q9Z0J0	NPC intracellular cholesterol transporter 2 OS=Mus musculus OX=10090 GN=Npc2 PE=1 SV=1	Npc2	1	1.1.1.1.1.1	1	57970.5	58095.6	77112.2	28368.7	44999.9	40144.9	52183	54093.3	51995.1	62999.6	17.1	22.6	9.42	1.70181	0.0385577	0.0661277	Up
O88697	Serine/threonine-protein kinase 16 OS=Mus musculus OX=10090 GN=Stk16 PE=1 SV=3	Stk16	2	1.-.1.1.1.1	2	30281.5	24269.5	34335.6	13371.8	21591.7	13234.6	59090.9	51995.9	50429.2	43031.6	17.1	29.8	12.9	1.84419	0.0386561	0.0662318	Up
O08842	GDNF family receptor alpha-2 OS=Mus musculus OX=10090 GN=Gfra2 PE=1 SV=2	Gfra2	1	1.1.1.1.1.1	1	74604.9	89164.7	84699	37740.4	36147.4	58329.7	53476.3	63417.2	55682.1	38719.1	9.01	28.1	19.5	1.87924	0.0390102	0.0667084	Up
Q8VHR0	Protocadherin 18 OS=Mus musculus OX=10090 GN=Pcdh18 PE=1 SV=2	Pcdh18	1	1.1.1.1.1.1	1	787894	921485	778056	329463	565767	385712	431423	428594	420382	552754	9.66	28.9	13.8	1.94188	0.039168	0.0669157	Up
Q91WQ3	Tyrosine--tRNA ligase, cytoplasmic OS=Mus musculus OX=10090 GN=Yars1 PE=1 SV=3	Yars1	9	9.8.9.7.8.8	9	3.04831e+06	3.02688e+06	3.10312e+06	1.61841e+06	2.07305e+06	2.19301e+06	2.42472e+06	2.56136e+06	3.02109e+06	2.03678e+06	1.29	15.5	16.2	1.55975	0.0391822	0.0669157	Up
Q9CPX8	Cytochrome b-c1 complex subunit 10 OS=Mus musculus OX=10090 GN=Uqcr11 PE=1 SV=1	Uqcr11	1	1.1.1.-.1.1	1	185072	149336	176017	116202	110670	76065.7	177708	151493	148900	127290	10.9	21.5	13.6	1.68491	0.0392242	0.0669657	Up
Q8QZS1	3-hydroxyisobutyryl-CoA hydrolase, mitochondrial OS=Mus musculus OX=10090 GN=Hibch PE=1 SV=1	Hibch	4	4.4.4.4.4.4	4	3.01319e+06	3.10426e+06	2.68739e+06	1.25698e+06	1.89061e+06	1.87084e+06	2.58735e+06	2.23438e+06	2.5555e+06	2.52707e+06	7.47	21.5	6.58	1.7545	0.0393682	0.067168	Up
Q8C0L0	Thioredoxin-related transmembrane protein 4 OS=Mus musculus OX=10090 GN=Tmx4 PE=1 SV=2	Tmx4	2	2.2.2.2.2.2	2	619383	638941	781420	290581	335513	489370	320826	426518	409980	270199	13	28	20.8	1.82861	0.0394368	0.067198	Up
Q8K1S3	Netrin receptor UNC5B OS=Mus musculus OX=10090 GN=Unc5b PE=1 SV=1	Unc5b	1	1.1.1.-.1.-	1	208008	391499	316660	5316.81	40706.8	3172.32	1042.64	731.446	3115.43	76047.8	30.2	129	184	18.6228	0.0396039	0.0674391	Up
Q8BLQ9	Cell adhesion molecule 2 OS=Mus musculus OX=10090 GN=Cadm2 PE=1 SV=2	Cadm2	9	9.9.9.8.9.8	9	1.54877e+07	1.83729e+07	1.71853e+07	1.26017e+07	1.10544e+07	8.48158e+06	1.22832e+07	1.21703e+07	1.20814e+07	1.22874e+07	8.52	19.4	0.811	1.58835	0.0397472	0.0676176	Up
Q9Z0H3	SWI/SNF-related matrix-associated actin-dependent regulator of chromatin subfamily B member 1 OS=Mus musculus OX=10090 GN=Smarcb1 PE=1 SV=1	Smarcb1	1	1.1.1.1.1.1	1	345345	429281	385781	171816	237827	272197	280147	261132	287902	226484	10.9	22.4	10.4	1.70188	0.0400256	0.0680254	Up
O35544	Excitatory amino acid transporter 4 OS=Mus musculus OX=10090 GN=Slc1a6 PE=1 SV=1	Slc1a6	1	1.1.1.-.-.-	1	306852	264258	240564	890.302	12823.5	9422.63	120629	108738	135058	135336	12.4	79.7	10.2	35.082	0.0400725	0.0680832	Up
Q99JY3	GTPase IMAP family member 4 OS=Mus musculus OX=10090 GN=Gimap4 PE=1 SV=2	Gimap4	1	1.1.1.1.1.1	1	7497.73	5654.74	6383.19	3868.92	3439.23	5146.12	5382.15	5518.41	5181.82	3559.72	14.3	21.4	18.6	1.56859	0.04055	0.0687173	Up
Q8CG72	ADP-ribosylhydrolase ARH3 OS=Mus musculus OX=10090 GN=Adprs PE=1 SV=1	Adprs	3	3.3.3.3.3.3	3	685934	867275	722139	382746	531800	553058	542197	572545	551929	568101	12.7	19	2.53	1.55038	0.0407918	0.0689984	Up
Q9WV91	Prostaglandin F2 receptor negative regulator OS=Mus musculus OX=10090 GN=Ptgfrn PE=1 SV=2	Ptgfrn	2	2.2.2.2.2.2	2	171001	176612	177911	82116.5	88117.8	123709	152185	109391	149455	177655	2.1	22.9	19.2	1.78784	0.0409158	0.0690929	Up
Q76HP3	Transmembrane protein 132D OS=Mus musculus OX=10090 GN=Tmem132d PE=2 SV=1	Tmem132d	2	2.2.2.-.1.-	2	1.36542e+06	1.12314e+06	1.39141e+06	4456.44	95732.2	16222.7	202566	215225	253273	220521	11.4	128	9.69	33.3299	0.0410475	0.0692519	Up
P70663	SPARC-like protein 1 OS=Mus musculus OX=10090 GN=Sparcl1 PE=1 SV=3	Sparcl1	4	1.3.4.1.1.2	4	225161	172345	254949	54774.7	93818.5	121780	216082	124598	138408	173794	19.2	37.3	25	2.41316	0.0410494	0.0692519	Up
O55192	Sodium-dependent noradrenaline transporter OS=Mus musculus OX=10090 GN=Slc6a2 PE=2 SV=2	Slc6a2	4	4.4.4.4.4.4	4	6.3261e+06	8.53414e+06	7.83929e+06	5.26787e+06	3.53117e+06	2.88514e+06	2.76021e+06	3.19e+06	3.31158e+06	2.90678e+06	14.9	31.6	8.32	1.94276	0.0411866	0.0693945	Up
Q91YH5	Atlastin-3 OS=Mus musculus OX=10090 GN=Atl3 PE=1 SV=1	Atl3	1	1.1.1.1.1.1	1	152274	188277	240773	120178	89995.3	132103	214312	187110	198650	153893	23	19	13.6	1.69841	0.0413239	0.0695618	Up
Q9Z2I9	Succinate--CoA ligase [ADP-forming] subunit beta, mitochondrial OS=Mus musculus OX=10090 GN=Sucla2 PE=1 SV=2	Sucla2	27	25.26.24.23.25.24	27	3.93831e+07	4.08604e+07	3.9526e+07	2.18725e+07	2.83078e+07	2.90581e+07	3.71362e+07	3.8242e+07	3.96894e+07	3.90351e+07	2.04	15	2.85	1.51151	0.0413829	0.0696363	Up
Q8BP40	Lysophosphatidic acid phosphatase type 6 OS=Mus musculus OX=10090 GN=Acp6 PE=1 SV=1	Acp6	1	1.1.1.1.1.1	1	146061	160069	140453	82246.9	114715	78820.8	131887	129171	127719	124982	6.79	21.5	2.24	1.61933	0.0420241	0.0705576	Up
Q6P2B1	Transportin-3 OS=Mus musculus OX=10090 GN=Tnpo3 PE=1 SV=1	Tnpo3	3	3.3.3.3.3.3	3	891889	815811	940520	504036	495743	699228	687820	632307	653136	739209	7.12	20.3	6.89	1.55869	0.0423244	0.0709941	Up
A2RSX7	tRNA wybutosine-synthesizing protein 5 OS=Mus musculus OX=10090 GN=Tyw5 PE=2 SV=2	Tyw5	2	2.2.2.2.2.2	2	2.69606e+06	2.29892e+06	2.43999e+06	1.41043e+06	1.24851e+06	1.89715e+06	2.17402e+06	2.07173e+06	2.01572e+06	2.21652e+06	8.12	22.2	4.34	1.63188	0.0424494	0.0711584	Up
Q9WTR1	Transient receptor potential cation channel subfamily V member 2 OS=Mus musculus OX=10090 GN=Trpv2 PE=1 SV=2	Trpv2	8	8.7.8.6.6.5	8	3.23722e+06	3.15334e+06	3.17853e+06	2.05998e+06	1.19201e+06	1.41727e+06	1.82033e+06	1.82833e+06	1.69642e+06	1.77305e+06	1.35	28.9	3.4	2.04938	0.0436875	0.0728632	Up
Q6NZQ8	E3 ubiquitin-protein ligase MARCHF1 OS=Mus musculus OX=10090 GN=Marchf1 PE=1 SV=2	Marchf1	2	1.1.1.1.1.2	2	116505	138155	118979	30741.1	32514.6	67930	131039	125010	102919	130860	9.51	48	10.9	2.84817	0.0437141	0.0728845	Up
Q149L6	DnaJ homolog subfamily B member 14 OS=Mus musculus OX=10090 GN=Dnajb14 PE=2 SV=1	Dnajb14	3	2.2.2.1.1.2	3	414841	407533	432144	60783	39665.5	147092	102858	94310.4	89935	66269.5	3.02	69	17.7	5.06792	0.0438655	0.0730907	Up
Q9WUC3	Lymphocyte antigen 6H OS=Mus musculus OX=10090 GN=Ly6h PE=1 SV=2	Ly6h	2	2.2.2.2.2.2	2	882603	729834	914049	397511	520544	629444	654401	646380	643296	676174	11.7	22.5	2.26	1.63262	0.0438986	0.0731227	Up
Q9Z191	Eyes absent homolog 4 OS=Mus musculus OX=10090 GN=Eya4 PE=2 SV=2	Eya4	2	1.1.1.-.1.-	2	65002.3	89290.1	88342	6785.4	26405.1	5895.79	1.19034e+06	1.38196e+06	1.17704e+06	1.31723e+06	17	89	7.86	6.20765	0.0442935	0.0736641	Up
Q3TB82	Pleckstrin homology domain-containing family F member 1 OS=Mus musculus OX=10090 GN=Plekhf1 PE=2 SV=1	Plekhf1	1	1.1.1.-.1.1	1	189953	147378	121166	79348.4	100498	100052	136458	151600	184701	127067	22.7	13	16.9	1.63808	0.0444251	0.0738363	Up
P84099	60S ribosomal protein L19 OS=Mus musculus OX=10090 GN=Rpl19 PE=1 SV=1	Rpl19	3	3.3.3.3.3.3	3	2.15034e+06	2.23985e+06	2.12168e+06	1.16058e+06	1.3543e+06	1.65864e+06	1.49052e+06	1.47778e+06	1.4409e+06	1.5703e+06	2.84	18	3.65	1.56029	0.0448746	0.0743959	Up
E9Q6C8	XK-related protein 6 OS=Mus musculus OX=10090 GN=Xkr6 PE=2 SV=1	Xkr6	1	1.1.1.1.1.1	1	610098	709105	664009	220972	125538	312915	242567	400415	407083	209485	7.5	42.6	32.9	3.00749	0.0450781	0.0746393	Up
Q5U4C9	Dual specificity tyrosine-phosphorylation-regulated kinase 2 OS=Mus musculus OX=10090 GN=Dyrk2 PE=2 SV=1	Dyrk2	1	1.1.1.1.1.1	1	19064.9	17405	24909.9	15162.8	12709.8	9642.56	11940.6	8907.49	10382.8	9939.68	19.3	22.1	12.2	1.63613	0.0451353	0.0746742	Up
Q3UFS0	Protein zyg-11 homolog B OS=Mus musculus OX=10090 GN=Zyg11b PE=1 SV=2	Zyg11b	7	7.7.7.6.6.5	7	1.30649e+06	1.25542e+06	1.32998e+06	670612	824076	969615	1.49521e+06	1.50257e+06	1.60648e+06	1.56025e+06	2.94	18.2	3.4	1.57931	0.0451417	0.0746742	Up
Q9Z1W8	Potassium-transporting ATPase alpha chain 2 OS=Mus musculus OX=10090 GN=Atp12a PE=1 SV=3	Atp12a	1	1.1.1.1.1.1	1	613808	666866	633469	384535	227310	350329	436868	473567	452977	396049	4.2	25.8	7.47	1.98939	0.0453168	0.0748984	Up
Q811U4	Mitofusin-1 OS=Mus musculus OX=10090 GN=Mfn1 PE=1 SV=3	Mfn1	1	1.1.1.1.1.1	1	35525.9	32941.5	33421.5	23196.1	24560.9	17360.9	45571.8	32421.3	25047.2	38168.5	4.05	17.6	24.6	1.56468	0.045334	0.0748984	Up
Q9Z2G0	Protein fem-1 homolog B OS=Mus musculus OX=10090 GN=Fem1b PE=1 SV=1	Fem1b	1	1.1.1.1.1.1	1	19574.8	15233.4	16672.3	8741.01	3908.17	7355.72	13559.9	11116.9	12478.9	13903.5	12.9	37.3	9.83	2.57339	0.0457914	0.0755831	Up
Q9ERK4	Exportin-2 OS=Mus musculus OX=10090 GN=Cse1l PE=1 SV=1	Cse1l	9	8.8.8.8.7.9	9	2.47039e+06	3.71341e+06	3.09426e+06	1.69482e+06	2.02278e+06	2.26064e+06	2.29087e+06	2.1554e+06	1.9136e+06	1.71118e+06	20.1	14.3	12.7	1.55197	0.0458753	0.0756742	Up
Q3TY86	Apoptosis-inducing factor 3 OS=Mus musculus OX=10090 GN=Aifm3 PE=1 SV=1	Aifm3	8	8.8.7.7.7.7	8	2.05275e+06	1.75141e+06	1.8532e+06	1.39619e+06	903155	1.19047e+06	2.75276e+06	2.73742e+06	2.8128e+06	2.91901e+06	8.13	21.3	2.94	1.6211	0.0465699	0.0765803	Up
P70302	Stromal interaction molecule 1 OS=Mus musculus OX=10090 GN=Stim1 PE=1 SV=2	Stim1	51	51.49.51.48.48.49	50	2.58872e+08	2.9635e+08	2.5468e+08	1.17298e+08	1.79542e+08	1.77405e+08	1.35374e+08	1.3662e+08	1.40562e+08	1.41097e+08	8.5	22.4	2.05	1.70777	0.0467081	0.0766642	Up
Q6PFE7	Tomoregulin-1 OS=Mus musculus OX=10090 GN=Tmeff1 PE=2 SV=1	Tmeff1	2	2.2.2.2.2.2	2	106357	139124	123158	37113.8	68181	68320.6	74808.4	80190.5	83703.5	85388.7	13.3	31.1	5.77	2.1233	0.0467411	0.0766705	Up
Q99PF4	Cadherin-23 OS=Mus musculus OX=10090 GN=Cdh23 PE=1 SV=2	Cdh23	1	1.1.1.1.1.1	1	46506	70697.1	95148.5	22127.9	37072.8	37097	38525.3	36695.9	26335.7	32974.1	34.4	26.9	16	2.20516	0.0468738	0.0768165	Up
Q8BZ05	Arf-GAP with Rho-GAP domain, ANK repeat and PH domain-containing protein 2 OS=Mus musculus OX=10090 GN=Arap2 PE=1 SV=2	Arap2	9	9.9.9.8.8.9	9	2.12156e+06	2.23616e+06	1.4731e+06	1.28603e+06	1.17546e+06	1.05171e+06	1.41298e+06	1.58272e+06	1.69441e+06	1.41977e+06	21.2	10	8.91	1.65969	0.0469857	0.076952	Up
P35486	Pyruvate dehydrogenase E1 component subunit alpha, somatic form, mitochondrial OS=Mus musculus OX=10090 GN=Pdha1 PE=1 SV=1	Pdha1	28	26.25.25.25.24.25	27	5.34004e+07	5.4536e+07	5.13753e+07	2.72187e+07	3.59881e+07	3.8665e+07	4.39032e+07	4.78355e+07	5.11038e+07	4.89501e+07	3.01	17.6	6.3	1.56384	0.0472849	0.0773219	Up
Q80UW5	Serine/threonine-protein kinase MRCK gamma OS=Mus musculus OX=10090 GN=Cdc42bpg PE=1 SV=2	Cdc42bpg	1	1.1.1.-.1.1	1	90577.5	113239	89212	31049	46656.3	16763.7	33060.9	38340.6	81761.4	179484	13.8	47.5	81.6	3.10185	0.0478344	0.0780269	Up
Q9R0P9	Ubiquitin carboxyl-terminal hydrolase isozyme L1 OS=Mus musculus OX=10090 GN=Uchl1 PE=1 SV=1	Uchl1	15	15.15.15.15.15.15	15	9.85132e+07	9.80573e+07	9.54516e+07	4.88e+07	5.75521e+07	7.27287e+07	6.75398e+07	6.58971e+07	6.57631e+07	6.58282e+07	1.7	20.3	1.29	1.63067	0.0482768	0.0786512	Up
Q9CQ65	S-methyl-5'-thioadenosine phosphorylase OS=Mus musculus OX=10090 GN=Mtap PE=1 SV=1	Mtap	5	5.5.5.5.5.5	5	1.52026e+06	1.51091e+06	1.6496e+06	862691	968131	1.24095e+06	1.19004e+06	1.12039e+06	1.23013e+06	1.05864e+06	4.97	19.1	6.59	1.5238	0.0485132	0.0789144	Up
P16125	L-lactate dehydrogenase B chain OS=Mus musculus OX=10090 GN=Ldhb PE=1 SV=2	Ldhb	19	18.18.18.18.18.18	19	2.31357e+08	2.25181e+08	2.12967e+08	1.17982e+08	1.70412e+08	1.48261e+08	1.86583e+08	1.86525e+08	1.92695e+08	2.07225e+08	4.19	18.1	5.05	1.53326	0.048836	0.0793416	Up
A2AJL3	FGGY carbohydrate kinase domain-containing protein OS=Mus musculus OX=10090 GN=Fggy PE=1 SV=1	Fggy	1	1.1.1.1.1.1	1	38205.5	58720	75662.3	18468.3	21383.7	37148.4	79107.7	67746.1	74252.6	69808.6	32.6	39.2	6.94	2.24139	0.0491132	0.0797673	Up
P03899	NADH-ubiquinone oxidoreductase chain 3 OS=Mus musculus OX=10090 GN=mt-Nd3 PE=1 SV=3	mt	1	1.-.1.1.1.1	1	233936	271557	288234	174887	87955.4	112797	202955	193349	221588	237212	10.5	35.8	9.14	2.113	0.0492587	0.0799218	Up
Q9JI99	Sphingosine-1-phosphate phosphatase 1 OS=Mus musculus OX=10090 GN=Sgpp1 PE=1 SV=1	Sgpp1	1	1.1.1.1.1.1	1	54479.6	58234.1	44109.9	21364.4	28824.6	37863.7	27807.7	40426.4	43045.2	36805.5	14	28.1	18	1.78102	0.0492689	0.0799218	Up
Q9CQR4	Acyl-coenzyme A thioesterase 13 OS=Mus musculus OX=10090 GN=Acot13 PE=1 SV=1	Acot13	2	2.2.2.2.2.2	2	3.23762e+06	2.8049e+06	2.01649e+06	1.26218e+06	1.43615e+06	1.98643e+06	1.7005e+06	1.80783e+06	1.86373e+06	1.97664e+06	23	24.2	6.26	1.72026	0.0495574	0.080365	Up
Q9Z329	Inositol 1,4,5-trisphosphate receptor type 2 OS=Mus musculus OX=10090 GN=Itpr2 PE=1 SV=4	Itpr2	3	2.1.2.1.-.1	3	41018.6	33786	72993.2	22421.5	25827.2	13424.5	46618.3	37302.7	71718.7	59719.7	42.4	31.2	28	2.39647	0.0498571	0.0808261	Up
Q5PR69	Capping protein-inhibiting regulator of actin dynamics OS=Mus musculus OX=10090 GN=Cracd PE=1 SV=3	Cracd	15	5.5.4.15.15.15	15	753567	740724	709140	1.05679e+07	1.1269e+07	1.05167e+07	3.9736e+06	4.04884e+06	4.14645e+06	3.92915e+06	3.11	3.9	2.36	-14.6833	1.36431e-07	0.000179396	Down
Q6A065	Centrosomal protein of 170 kDa OS=Mus musculus OX=10090 GN=Cep170 PE=1 SV=2	Cep170	88	36.37.39.87.85.88	86	7.08448e+06	7.4802e+06	7.6092e+06	1.8009e+08	1.94573e+08	1.96534e+08	6.51619e+07	6.52901e+07	6.67078e+07	6.8628e+07	3.7	4.72	2.43	-25.7599	1.75453e-07	0.000179396	Down
Q8BG18	N-terminal EF-hand calcium-binding protein 1 OS=Mus musculus OX=10090 GN=Necab1 PE=1 SV=1	Necab1	8	7.6.8.8.8.8	8	1.01117e+06	1.04756e+06	1.00989e+06	7.11961e+06	7.52141e+06	7.19965e+06	2.84747e+06	2.76423e+06	2.97121e+06	2.68017e+06	2.09	2.92	4.41	-7.11745	2.70946e-07	0.000179396	Down
Q8C7R4	Ubiquitin-like modifier-activating enzyme 6 OS=Mus musculus OX=10090 GN=Uba6 PE=1 SV=1	Uba6	8	8.8.7.8.8.8	8	1.1571e+06	1.19889e+06	1.17338e+06	2.96243e+06	3.04664e+06	2.9674e+06	1.66676e+06	1.64479e+06	1.92481e+06	1.78811e+06	1.79	1.58	7.34	-2.54336	3.44113e-07	0.000179396	Down
Q8K3Z9	Nuclear envelope pore membrane protein POM 121 OS=Mus musculus OX=10090 GN=Pom121 PE=1 SV=2	Pom121	7	4.4.4.7.7.7	7	1.00138e+06	1.05362e+06	1.04633e+06	4.16666e+06	4.03386e+06	3.96934e+06	1.80819e+06	1.76377e+06	1.49552e+06	1.908e+06	2.74	2.48	10.1	-3.92408	4.14316e-07	0.000179396	Down
O88448	Kinesin light chain 2 OS=Mus musculus OX=10090 GN=Klc2 PE=1 SV=1	Klc2	10	6.6.8.10.10.9	10	1.16562e+06	1.18856e+06	1.23609e+06	5.05548e+06	5.31153e+06	5.26029e+06	2.69583e+06	2.60101e+06	2.35923e+06	2.60911e+06	3	2.6	5.63	-4.35268	4.38158e-07	0.000179396	Down
Q9DBC3	Cap-specific mRNA (nucleoside-2'-O-)-methyltransferase 1 OS=Mus musculus OX=10090 GN=Cmtr1 PE=1 SV=1	Cmtr1	12	9.8.8.10.11.11	12	918565	921324	872109	4.6935e+06	5.0061e+06	4.74466e+06	2.42275e+06	2.13942e+06	2.20372e+06	2.22068e+06	3.06	3.48	5.45	-5.32606	4.5473e-07	0.000179396	Down
P20357	Microtubule-associated protein 2 OS=Mus musculus OX=10090 GN=Map2 PE=1 SV=2	Map2	148	99.98.101.146.146.147	148	1.17609e+08	1.1672e+08	1.06553e+08	2.29778e+09	2.32713e+09	2.06977e+09	8.34036e+08	8.66756e+08	8.96656e+08	9.09455e+08	5.41	6.31	3.83	-19.6393	5.79134e-07	0.0001796	Down
Q9Z0H8	CAP-Gly domain-containing linker protein 2 OS=Mus musculus OX=10090 GN=Clip2 PE=1 SV=2	Clip2	24	18.19.17.24.24.24	24	3.17847e+06	3.45154e+06	3.37134e+06	2.18767e+07	2.10775e+07	2.01286e+07	9.13967e+06	1.00144e+07	9.44377e+06	9.89285e+06	4.21	4.16	4.21	-6.30742	7.28267e-07	0.000213301	Down
Q9QYR6	Microtubule-associated protein 1A OS=Mus musculus OX=10090 GN=Map1a PE=1 SV=2	Map1a	141	88.91.89.135.135.135	139	1.1959e+08	1.23422e+08	1.1782e+08	8.18702e+08	7.95927e+08	7.62182e+08	3.22333e+08	3.32402e+08	3.38521e+08	3.4296e+08	2.38	3.59	2.67	-6.58703	1.08112e-06	0.000236822	Down
Q9QXS1	Plectin OS=Mus musculus OX=10090 GN=Plec PE=1 SV=3	Plec	134	79.86.80.118.121.119	133	4.00102e+07	3.88556e+07	3.87464e+07	7.60825e+07	7.38771e+07	7.40992e+07	5.30827e+07	5.46963e+07	5.58522e+07	5.7776e+07	1.79	1.63	3.57	-1.90506	1.41461e-06	0.000236822	Down
Q91VM3	WD repeat domain phosphoinositide-interacting protein 4 OS=Mus musculus OX=10090 GN=Wdr45 PE=1 SV=1	Wdr45	3	2.2.2.3.3.3	3	463939	446894	427051	2.057e+06	1.99703e+06	1.91145e+06	1.02071e+06	908870	1.20847e+06	1.05123e+06	4.14	3.68	11.8	-4.45888	1.4664e-06	0.000236822	Down
Q8BML9	Glutamine--tRNA ligase OS=Mus musculus OX=10090 GN=Qars1 PE=1 SV=1	Qars1	31	28.27.27.29.29.30	31	1.0367e+07	1.01492e+07	1.00296e+07	1.92315e+07	1.97362e+07	1.9455e+07	1.20582e+07	1.31703e+07	1.31393e+07	1.18613e+07	1.68	1.3	5.53	-1.91263	1.5073e-06	0.000236822	Down
Q8K0T0	Reticulon-1 OS=Mus musculus OX=10090 GN=Rtn1 PE=1 SV=1	Rtn1	15	13.11.13.15.15.15	15	4.79784e+07	4.86935e+07	4.6469e+07	1.4329e+08	1.39487e+08	1.47979e+08	8.13742e+07	7.71197e+07	8.05034e+07	6.75245e+07	2.38	2.96	8.28	-3.00931	1.53056e-06	0.000236822	Down
Q99P72	Reticulon-4 OS=Mus musculus OX=10090 GN=Rtn4 PE=1 SV=2	Rtn4	51	35.36.34.51.49.48	51	7.56817e+07	7.76223e+07	6.9339e+07	6.09913e+08	6.47726e+08	5.8515e+08	2.26753e+08	2.3769e+08	2.28637e+08	2.38807e+08	5.84	5.13	2.64	-8.27688	1.57223e-06	0.000236822	Down
P54822	Adenylosuccinate lyase OS=Mus musculus OX=10090 GN=Adsl PE=1 SV=2	Adsl	11	10.9.10.11.11.11	11	2.56095e+06	2.71847e+06	2.6861e+06	7.70879e+06	7.34593e+06	7.64991e+06	4.72742e+06	4.8591e+06	4.72314e+06	4.94381e+06	3.13	2.57	2.23	-2.85036	2.29179e-06	0.000309803	Down
Q80TV8	CLIP-associating protein 1 OS=Mus musculus OX=10090 GN=Clasp1 PE=1 SV=2	Clasp1	33	24.23.23.32.33.32	33	6.45317e+06	6.35946e+06	6.2831e+06	2.45048e+07	2.39812e+07	2.3355e+07	1.18991e+07	1.23571e+07	1.23893e+07	1.22379e+07	1.34	2.4	1.83	-3.76215	2.4378e-06	0.000321302	Down
O88447	Kinesin light chain 1 OS=Mus musculus OX=10090 GN=Klc1 PE=1 SV=3	Klc1	34	24.26.28.33.34.34	23	6.38071e+06	6.23132e+06	6.97207e+06	3.93807e+07	4.39255e+07	4.30444e+07	1.4164e+07	1.41431e+07	1.50878e+07	1.41141e+07	6	5.72	3.3	-6.45169	2.61068e-06	0.000328803	Down
P22682	E3 ubiquitin-protein ligase CBL OS=Mus musculus OX=10090 GN=Cbl PE=1 SV=3	Cbl	15	14.13.14.15.15.14	13	6.37364e+06	6.4509e+06	6.15453e+06	1.39504e+07	1.40999e+07	1.46594e+07	7.54569e+06	7.24809e+06	7.58208e+06	7.77769e+06	2.43	2.63	2.9	-2.25036	2.61945e-06	0.000328803	Down
Q8CBE3	WD repeat-containing protein 37 OS=Mus musculus OX=10090 GN=Wdr37 PE=1 SV=1	Wdr37	16	14.14.14.14.15.14	16	1.65074e+07	1.59244e+07	1.5771e+07	3.77844e+07	3.84449e+07	3.99452e+07	2.59986e+07	2.399e+07	2.45313e+07	2.66064e+07	2.42	2.86	4.84	-2.41012	2.84381e-06	0.00034074	Down
P57776	Elongation factor 1-delta OS=Mus musculus OX=10090 GN=Eef1d PE=1 SV=3	Eef1d	14	9.8.10.14.13.14	14	2.18181e+06	2.38654e+06	2.15196e+06	1.95035e+07	1.884e+07	2.0285e+07	1.26246e+07	1.27771e+07	1.3601e+07	1.41091e+07	5.7	3.7	5.28	-8.72407	3.1015e-06	0.000349151	Down
P59759	Myocardin-related transcription factor B OS=Mus musculus OX=10090 GN=Mrtfb PE=1 SV=1	Mrtfb	11	9.5.8.11.11.11	9	1.60594e+06	1.766e+06	1.55891e+06	1.39715e+07	1.62139e+07	1.51376e+07	5.10229e+06	4.7792e+06	5.23913e+06	5.05811e+06	6.61	7.42	3.83	-9.19173	3.15149e-06	0.000349151	Down
Q9D6K8	FUN14 domain-containing protein 2 OS=Mus musculus OX=10090 GN=Fundc2 PE=1 SV=1	Fundc2	4	3.4.4.4.4.4	4	970339	893513	942071	3.89477e+06	3.72925e+06	3.54264e+06	1.92537e+06	1.34504e+06	2.05758e+06	2.12534e+06	4.15	4.73	19.1	-3.97967	3.41935e-06	0.000349151	Down
O88737	Protein bassoon OS=Mus musculus OX=10090 GN=Bsn PE=1 SV=4	Bsn	191	170.160.165.191.186.189	191	1.72517e+08	1.61566e+08	1.56752e+08	8.64524e+08	7.96675e+08	7.77358e+08	3.36528e+08	3.19327e+08	3.22159e+08	3.26492e+08	4.94	5.63	2.31	-4.96819	3.56721e-06	0.000349151	Down
Q8R050	Eukaryotic peptide chain release factor GTP-binding subunit ERF3A OS=Mus musculus OX=10090 GN=Gspt1 PE=1 SV=2	Gspt1	38	28.30.31.38.37.38	16	3.68282e+07	3.9202e+07	3.63316e+07	1.38456e+08	1.47916e+08	1.51694e+08	6.59894e+07	6.95888e+07	6.77774e+07	6.738e+07	4.1	4.67	2.19	-3.89871	3.62796e-06	0.000349151	Down
Q8C8R3	Ankyrin-2 OS=Mus musculus OX=10090 GN=Ank2 PE=1 SV=2	Ank2	166	129.130.129.163.164.163	151	1.22688e+08	1.12597e+08	1.1881e+08	4.95919e+08	4.49789e+08	4.6799e+08	2.49896e+08	2.50881e+08	2.52506e+08	2.51751e+08	4.31	4.93	0.448	-3.99242	3.87395e-06	0.000349151	Down
Q8R4U7	Leucine zipper protein 1 OS=Mus musculus OX=10090 GN=Luzp1 PE=1 SV=2	Luzp1	10	4.2.3.8.8.9	10	303553	254768	272927	2.96401e+06	3.385e+06	3.38004e+06	1.23099e+06	1.29813e+06	1.24997e+06	1.231e+06	8.9	7.45	2.53	-11.7042	4.12656e-06	0.000349151	Down
Q8K0T4	Katanin p60 ATPase-containing subunit A-like 1 OS=Mus musculus OX=10090 GN=Katnal1 PE=1 SV=1	Katnal1	18	15.16.14.17.18.18	18	1.00162e+07	1.03873e+07	9.44292e+06	3.59236e+07	3.89043e+07	3.91063e+07	1.32097e+07	1.35178e+07	1.34903e+07	1.35603e+07	4.78	4.69	1.18	-3.81734	4.32048e-06	0.000349151	Down
Q8C1B1	Calmodulin-regulated spectrin-associated protein 2 OS=Mus musculus OX=10090 GN=Camsap2 PE=1 SV=3	Camsap2	25	23.23.23.25.25.24	25	1.50778e+07	1.53603e+07	1.4629e+07	3.03756e+07	3.15201e+07	3.07536e+07	1.52212e+07	1.56507e+07	1.65861e+07	1.58119e+07	2.45	1.89	3.6	-2.05581	4.4661e-06	0.000349151	Down
Q9Z268	RasGAP-activating-like protein 1 OS=Mus musculus OX=10090 GN=Rasal1 PE=1 SV=2	Rasal1	41	39.39.39.41.39.40	41	6.5254e+07	6.45277e+07	6.84762e+07	1.72171e+08	1.62889e+08	1.611e+08	7.33103e+07	7.21642e+07	7.14034e+07	6.92104e+07	3.18	3.59	2.42	-2.5026	5.51594e-06	0.000409578	Down
Q4QQM5	Mitoguardin 1 OS=Mus musculus OX=10090 GN=Miga1 PE=1 SV=1	Miga1	2	2.2.2.2.2.2	2	109872	113235	105677	269258	257028	271459	177542	163628	156555	178262	3.46	2.92	6.32	-2.42636	5.85858e-06	0.000428978	Down
Q9QYX7	Protein piccolo OS=Mus musculus OX=10090 GN=Pclo PE=1 SV=4	Pclo	228	203.190.197.227.227.225	222	2.60522e+08	2.53534e+08	2.42255e+08	7.35093e+08	6.87791e+08	6.82716e+08	3.34196e+08	3.30332e+08	3.21817e+08	3.27697e+08	3.66	4.12	1.58	-2.78404	6.02041e-06	0.000434699	Down
Q3U0V1	Far upstream element-binding protein 2 OS=Mus musculus OX=10090 GN=Khsrp PE=1 SV=2	Khsrp	18	17.17.16.18.18.18	17	8.4646e+06	9.07393e+06	8.70088e+06	2.03624e+07	2.17178e+07	2.15451e+07	1.06922e+07	1.09759e+07	1.11019e+07	1.14866e+07	3.51	3.48	2.98	-2.4248	6.50628e-06	0.000435584	Down
Q80Y56	Rabenosyn-5 OS=Mus musculus OX=10090 GN=Rbsn PE=1 SV=1	Rbsn	11	10.10.11.11.11.11	11	3.40623e+06	3.54947e+06	3.49916e+06	8.13124e+06	7.79945e+06	7.68812e+06	4.02982e+06	3.98946e+06	4.13417e+06	4.20339e+06	2.09	2.93	2.38	-2.25912	6.53684e-06	0.000435584	Down
Q8K4Z5	Splicing factor 3A subunit 1 OS=Mus musculus OX=10090 GN=Sf3a1 PE=1 SV=1	Sf3a1	15	6.5.5.14.14.15	15	521351	500625	435360	6.91248e+06	6.02075e+06	6.49992e+06	3.42711e+06	3.49387e+06	3.50517e+06	3.68119e+06	9.24	6.89	3.08	-13.3347	6.60976e-06	0.000435584	Down
Q7TQH0	Ataxin-2-like protein OS=Mus musculus OX=10090 GN=Atxn2l PE=1 SV=1	Atxn2l	22	19.19.18.20.21.20	22	6.53442e+06	6.88928e+06	6.14789e+06	2.48536e+07	2.76639e+07	2.62858e+07	1.09344e+07	1.19138e+07	1.2778e+07	1.231e+07	5.68	5.35	6.54	-4.02642	6.81569e-06	0.000443609	Down
Q80TB8	Synaptic vesicle membrane protein VAT-1 homolog-like OS=Mus musculus OX=10090 GN=Vat1l PE=1 SV=2	Vat1l	18	10.12.9.17.16.17	18	3.40015e+06	3.84169e+06	3.19084e+06	3.42224e+07	3.53563e+07	4.09829e+07	1.53332e+07	1.51528e+07	1.45827e+07	1.53296e+07	9.55	9.82	2.35	-10.5976	7.02784e-06	0.000446395	Down
P62317	Small nuclear ribonucleoprotein Sm D2 OS=Mus musculus OX=10090 GN=Snrpd2 PE=1 SV=1	Snrpd2	5	2.2.2.5.5.5	5	363821	474894	447746	1.68114e+07	1.24491e+07	1.43587e+07	6.64191e+06	5.6024e+06	6.92736e+06	5.83971e+06	13.5	15	10.1	-33.9063	8.0047e-06	0.000479554	Down
O88492	Perilipin-4 OS=Mus musculus OX=10090 GN=Plin4 PE=1 SV=2	Plin4	1	-.-.-.1.-.1	1	3613.7	4406.66	4596.15	90551.5	80833.9	98703	105512	146505	108890	113416	12.4	9.94	15.9	-21.4075	9.0756e-06	0.000493783	Down
Q61107	Guanylate-binding protein 4 OS=Mus musculus OX=10090 GN=Gbp4 PE=1 SV=1	Gbp4	5	-.1.1.2.4.4	4	156309	159732	152900	513906	485439	480397	605959	668742	733169	683864	2.19	3.66	7.79	-3.1555	9.33615e-06	0.000493783	Down
O08553	Dihydropyrimidinase-related protein 2 OS=Mus musculus OX=10090 GN=Dpysl2 PE=1 SV=2	Dpysl2	54	49.48.48.54.54.54	45	5.32675e+08	5.73373e+08	5.10355e+08	2.86482e+09	2.64016e+09	2.49083e+09	1.34313e+09	1.40026e+09	1.40698e+09	1.39742e+09	5.93	7.06	2.13	-4.94667	9.45889e-06	0.000493783	Down
Q62418	Drebrin-like protein OS=Mus musculus OX=10090 GN=Dbnl PE=1 SV=2	Dbnl	21	19.19.19.21.21.21	21	1.38456e+07	1.41903e+07	1.26388e+07	7.93007e+07	7.49053e+07	6.84106e+07	3.18202e+07	3.17822e+07	3.19827e+07	3.30965e+07	6.01	7.38	1.94	-5.4731	9.70557e-06	0.00049502	Down
P63328	Protein phosphatase 3 catalytic subunit alpha OS=Mus musculus OX=10090 GN=Ppp3ca PE=1 SV=1	Ppp3ca	38	36.36.35.38.38.37	27	1.58322e+08	1.66386e+08	1.66477e+08	3.01793e+08	3.18371e+08	3.07294e+08	1.67209e+08	1.7032e+08	1.75199e+08	1.79218e+08	2.86	2.73	3.06	-1.8882	1.03119e-05	0.000511575	Down
Q9JLI8	Squamous cell carcinoma antigen recognized by T-cells 3 OS=Mus musculus OX=10090 GN=Sart3 PE=1 SV=1	Sart3	10	4.4.5.9.8.10	10	507659	507257	525113	6.26131e+06	6.23202e+06	5.76357e+06	2.50433e+06	2.367e+06	2.66821e+06	2.83725e+06	1.99	4.59	7.84	-11.8549	1.06356e-05	0.00051441	Down
Q80X50	Ubiquitin-associated protein 2-like OS=Mus musculus OX=10090 GN=Ubap2l PE=1 SV=1	Ubap2l	22	20.20.20.22.22.22	22	1.21914e+07	1.18815e+07	1.06337e+07	5.94666e+07	5.55419e+07	5.26168e+07	2.25784e+07	2.36928e+07	2.36722e+07	2.13402e+07	7.13	6.15	4.89	-4.82978	1.12664e-05	0.000539969	Down
O08715	A-kinase anchor protein 1, mitochondrial OS=Mus musculus OX=10090 GN=Akap1 PE=1 SV=4	Akap1	13	7.6.7.13.13.13	13	771492	664431	645306	1.03347e+07	9.31705e+06	9.2907e+06	3.36879e+06	3.56282e+06	3.72398e+06	3.60194e+06	9.8	6.17	4.13	-13.9064	1.18114e-05	0.000555978	Down
Q00612	Glucose-6-phosphate 1-dehydrogenase X OS=Mus musculus OX=10090 GN=G6pdx PE=1 SV=3	G6pdx	25	22.23.24.25.25.25	25	8.03528e+06	8.53575e+06	8.42016e+06	1.68636e+07	1.60214e+07	1.64154e+07	1.29382e+07	1.35279e+07	1.38282e+07	1.33194e+07	3.15	2.56	2.79	-1.97271	1.25799e-05	0.000582417	Down
B2RY56	RNA-binding protein 25 OS=Mus musculus OX=10090 GN=Rbm25 PE=1 SV=2	Rbm25	6	4.4.4.5.5.6	6	698969	770544	683033	3.84278e+06	3.5925e+06	3.87216e+06	1.67859e+06	1.78752e+06	1.83091e+06	2.06171e+06	6.5	4.08	8.77	-5.25305	1.33255e-05	0.000595358	Down
Q922J3	CAP-Gly domain-containing linker protein 1 OS=Mus musculus OX=10090 GN=Clip1 PE=1 SV=1	Clip1	29	17.16.16.28.29.27	27	1.78329e+06	1.99065e+06	1.64064e+06	1.83804e+07	1.78564e+07	1.61446e+07	7.01059e+06	7.28607e+06	7.64145e+06	7.78873e+06	9.75	6.7	4.73	-9.67413	1.35691e-05	0.000596134	Down
Q80W00	Serine/threonine-protein phosphatase 1 regulatory subunit 10 OS=Mus musculus OX=10090 GN=Ppp1r10 PE=1 SV=1	Ppp1r10	2	1.1.-.1.1.1	2	21099.8	21814.3	20875.8	87381.2	94084.1	87232.6	64565.7	60018.8	63918.9	60041.1	2.31	4.37	3.94	-4.21223	1.45133e-05	0.000622065	Down
Q78JW9	Ubiquitin domain-containing protein UBFD1 OS=Mus musculus OX=10090 GN=Ubfd1 PE=1 SV=2	Ubfd1	6	5.5.5.6.6.6	6	1.21178e+06	1.26515e+06	1.14383e+06	3.44971e+06	3.16908e+06	3.25298e+06	1.84933e+06	1.76049e+06	1.58663e+06	1.50846e+06	5.04	4.38	9.32	-2.72644	1.56543e-05	0.000654997	Down
Q8R1Q8	Cytoplasmic dynein 1 light intermediate chain 1 OS=Mus musculus OX=10090 GN=Dync1li1 PE=1 SV=1	Dync1li1	23	20.19.20.23.22.23	23	7.98869e+06	8.72288e+06	8.83481e+06	2.42537e+07	2.66155e+07	2.68458e+07	1.37848e+07	1.44619e+07	1.50045e+07	1.48216e+07	5.4	5.54	3.71	-3.04211	1.65104e-05	0.000680024	Down
P56959	RNA-binding protein FUS OS=Mus musculus OX=10090 GN=Fus PE=1 SV=1	Fus	6	4.5.5.6.5.6	6	2.37064e+06	2.33772e+06	2.16003e+06	6.86834e+06	6.4731e+06	7.24867e+06	3.53038e+06	4.06928e+06	4.21024e+06	3.66824e+06	4.95	5.65	8.33	-2.99781	1.68074e-05	0.000686888	Down
Q9Z1S5	Neuronal-specific septin-3 OS=Mus musculus OX=10090 GN=Septin3 PE=1 SV=2	Septin3	22	16.17.17.22.22.22	22	3.53884e+07	3.75575e+07	3.52137e+07	4.81566e+08	4.56222e+08	4.17161e+08	1.8234e+08	1.86146e+08	1.98212e+08	1.92466e+08	3.62	7.18	3.69	-12.5273	1.76438e-05	0.000705008	Down
Q8R332	Nucleoporin p58/p45 OS=Mus musculus OX=10090 GN=Nup58 PE=1 SV=1	Nup58	2	2.1.2.2.2.2	2	280123	297124	264455	1.00736e+06	959329	926737	492461	435297	502647	414507	5.82	4.2	9.32	-3.43758	1.77857e-05	0.000705008	Down
Q7TSC1	Protein PRRC2A OS=Mus musculus OX=10090 GN=Prrc2a PE=1 SV=1	Prrc2a	33	27.26.26.33.33.32	33	6.04512e+06	6.7344e+06	6.15769e+06	2.94826e+07	2.95357e+07	2.78248e+07	1.25213e+07	1.26311e+07	1.24788e+07	1.30103e+07	5.86	3.36	1.91	-4.58585	1.89191e-05	0.000736498	Down
Q9DBT5	AMP deaminase 2 OS=Mus musculus OX=10090 GN=Ampd2 PE=1 SV=1	Ampd2	19	14.13.15.16.17.18	19	2.33446e+06	2.49267e+06	2.32748e+06	1.14247e+07	1.28123e+07	1.15229e+07	6.72133e+06	6.65863e+06	6.7797e+06	6.67226e+06	3.92	6.5	0.818	-4.99817	1.91067e-05	0.000736498	Down
Q8BU11	TOX high mobility group box family member 4 OS=Mus musculus OX=10090 GN=Tox4 PE=1 SV=3	Tox4	1	1.1.1.1.1.1	1	11793.7	12495.4	14333.6	84522.6	97552	80708.6	50942.1	49981	52291.8	53039.5	10.2	10.1	2.65	-6.80384	1.91389e-05	0.000736498	Down
P58404	Striatin-4 OS=Mus musculus OX=10090 GN=Strn4 PE=1 SV=2	Strn4	23	16.18.19.23.22.23	22	9.64857e+06	1.09271e+07	1.04101e+07	7.80544e+07	7.03674e+07	8.45678e+07	2.90424e+07	3.1023e+07	2.90154e+07	2.77565e+07	6.23	9.15	4.62	-7.51926	1.93558e-05	0.000739447	Down
Q8R0A7	Uncharacterized protein KIAA0513 OS=Mus musculus OX=10090 GN=Kiaa0513 PE=1 SV=1	Kiaa0513	14	10.11.11.14.13.14	14	6.63513e+06	7.33353e+06	6.92396e+06	1.81574e+07	1.73975e+07	1.92605e+07	8.95957e+06	9.1069e+06	9.42352e+06	8.96537e+06	5.04	5.13	2.39	-2.62367	2.00828e-05	0.000743146	Down
Q80XK6	Autophagy-related protein 2 homolog B OS=Mus musculus OX=10090 GN=Atg2b PE=1 SV=3	Atg2b	35	26.24.25.35.34.35	35	4.25692e+06	4.05796e+06	3.78238e+06	2.0367e+07	2.02514e+07	1.91613e+07	9.02662e+06	9.48336e+06	9.47721e+06	9.37453e+06	5.91	3.34	2.3	-4.94159	2.09009e-05	0.000744717	Down
Q8R574	Phosphoribosyl pyrophosphate synthase-associated protein 2 OS=Mus musculus OX=10090 GN=Prpsap2 PE=1 SV=1	Prpsap2	13	13.13.13.13.13.13	11	7.68287e+06	7.41589e+06	7.47054e+06	1.20885e+07	1.22091e+07	1.16584e+07	8.75956e+06	9.73308e+06	9.79799e+06	9.40205e+06	1.87	2.42	5.04	-1.59314	2.14607e-05	0.000751824	Down
O88569	Heterogeneous nuclear ribonucleoproteins A2/B1 OS=Mus musculus OX=10090 GN=Hnrnpa2b1 PE=1 SV=2	Hnrnpa2b1	24	21.23.22.22.23.21	24	1.81005e+07	1.82284e+07	1.72333e+07	3.22271e+07	3.06862e+07	3.10703e+07	2.51193e+07	2.40988e+07	2.32203e+07	2.39936e+07	3.03	2.56	3.23	-1.75466	2.16604e-05	0.000751824	Down
Q9Z1D1	Eukaryotic translation initiation factor 3 subunit G OS=Mus musculus OX=10090 GN=Eif3g PE=1 SV=2	Eif3g	9	6.8.7.8.8.8	9	1.71185e+06	1.82732e+06	1.68092e+06	4.98324e+06	4.60433e+06	5.12524e+06	3.21884e+06	2.98194e+06	3.59239e+06	3.05694e+06	4.43	5.49	8.46	-2.8185	2.24168e-05	0.000762459	Down
Q80TK0	AP2-interacting clathrin-endocytosis protein OS=Mus musculus OX=10090 GN=Kiaa1107 PE=1 SV=6	Kiaa1107	48	24.22.26.48.48.48	48	6.49578e+06	6.49406e+06	5.92742e+06	1.21533e+08	1.36306e+08	1.11391e+08	4.20233e+07	4.1708e+07	4.23548e+07	4.35246e+07	5.2	10.2	1.87	-19.5182	2.32312e-05	0.000775158	Down
F6ZDS4	Nucleoprotein TPR OS=Mus musculus OX=10090 GN=Tpr PE=1 SV=1	Tpr	7	-.2.2.4.5.4	7	62492.5	63006.8	59810	300838	333662	307625	185128	286702	341903	208268	2.78	5.52	28.2	-5.08407	2.35859e-05	0.000782044	Down
P58871	182 kDa tankyrase-1-binding protein OS=Mus musculus OX=10090 GN=Tnks1bp1 PE=1 SV=2	Tnks1bp1	57	46.47.47.55.56.54	57	2.35306e+07	2.44471e+07	2.27004e+07	8.17176e+07	7.33467e+07	7.55589e+07	4.14743e+07	4.2111e+07	4.31763e+07	4.36745e+07	3.71	5.64	2.34	-3.26301	2.37824e-05	0.000783629	Down
Q8R5H1	Ubiquitin carboxyl-terminal hydrolase 15 OS=Mus musculus OX=10090 GN=Usp15 PE=1 SV=1	Usp15	20	19.18.17.20.19.20	18	5.81413e+06	6.036e+06	6.14462e+06	1.69926e+07	1.6791e+07	1.56355e+07	7.57689e+06	7.74573e+06	7.76145e+06	7.8036e+06	2.81	4.45	1.29	-2.74631	2.44577e-05	0.000800876	Down
O08583	THO complex subunit 4 OS=Mus musculus OX=10090 GN=Alyref PE=1 SV=3	Alyref	1	1.1.-.1.1.1	1	67529.4	73238.5	83575.5	467109	543310	541299	109208	159984	194435	178404	10.9	8.4	23	-6.91671	2.49916e-05	0.000803764	Down
Q60865	Caprin-1 OS=Mus musculus OX=10090 GN=Caprin1 PE=1 SV=2	Caprin1	5	5.4.4.5.5.5	5	382319	441647	426205	1.91537e+06	1.62506e+06	1.72771e+06	1.45288e+06	1.48223e+06	1.49853e+06	1.38121e+06	7.39	8.38	3.57	-4.21393	2.62441e-05	0.000806354	Down
A2ARP1	Inositol hexakisphosphate and diphosphoinositol-pentakisphosphate kinase 1 OS=Mus musculus OX=10090 GN=Ppip5k1 PE=1 SV=1	Ppip5k1	21	13.13.13.20.19.20	16	2.19244e+06	2.37001e+06	2.31015e+06	1.42568e+07	1.54904e+07	1.34368e+07	6.24872e+06	5.27502e+06	5.47928e+06	5.72007e+06	3.94	7.18	7.39	-6.28352	2.6292e-05	0.000806354	Down
Q6NXN1	SUZ domain-containing protein 1 OS=Mus musculus OX=10090 GN=Szrd1 PE=1 SV=1	Szrd1	2	1.1.1.2.2.1	2	25523.4	33054.6	30457.5	280144	340370	284145	216532	244927	270090	288936	12.9	11.2	12.3	-10.1607	2.63477e-05	0.000806354	Down
Q9EP53	Hamartin OS=Mus musculus OX=10090 GN=Tsc1 PE=1 SV=1	Tsc1	19	17.15.16.19.19.19	19	2.63176e+06	2.84016e+06	2.55027e+06	9.03864e+06	7.91367e+06	8.46272e+06	3.74183e+06	3.98119e+06	3.97263e+06	4.1024e+06	5.59	6.64	3.81	-3.16809	2.71314e-05	0.000818022	Down
P50516	V-type proton ATPase catalytic subunit A OS=Mus musculus OX=10090 GN=Atp6v1a PE=1 SV=2	Atp6v1a	45	42.43.42.45.45.45	45	1.79825e+08	1.99815e+08	1.77122e+08	6.09744e+08	5.59187e+08	5.42144e+08	2.86338e+08	2.84852e+08	2.87682e+08	2.87146e+08	6.68	6.16	0.43	-3.07326	2.78237e-05	0.000833447	Down
Q3UMT1	Protein phosphatase 1 regulatory subunit 12C OS=Mus musculus OX=10090 GN=Ppp1r12c PE=1 SV=1	Ppp1r12c	6	3.3.2.6.6.6	6	175038	155127	135743	2.15556e+06	2.69587e+06	1.99845e+06	1.17533e+06	1.04548e+06	1.14135e+06	1.31311e+06	12.7	16	9.48	-14.7022	2.83983e-05	0.000845851	Down
Q0KL01	UBX domain-containing protein 2B OS=Mus musculus OX=10090 GN=Ubxn2b PE=1 SV=2	Ubxn2b	7	7.7.7.7.7.7	7	3.30318e+06	3.5801e+06	3.35822e+06	7.71454e+06	8.15923e+06	7.86196e+06	3.76156e+06	3.53415e+06	3.39162e+06	3.44063e+06	4.29	2.86	4.65	-2.3176	2.90823e-05	0.000850568	Down
Q60598	Src substrate cortactin OS=Mus musculus OX=10090 GN=Cttn PE=1 SV=2	Cttn	57	48.46.48.56.56.56	57	1.20943e+08	1.40224e+08	1.17986e+08	6.30605e+08	6.43601e+08	5.51629e+08	2.39046e+08	2.28535e+08	2.45012e+08	2.52368e+08	9.56	8.18	4.17	-4.81557	2.9202e-05	0.000850568	Down
A2ALS5	Rap1 GTPase-activating protein 1 OS=Mus musculus OX=10090 GN=Rap1gap PE=1 SV=2	Rap1gap	27	22.22.23.27.26.27	26	1.80571e+07	1.81638e+07	1.85208e+07	5.40797e+07	5.16738e+07	5.10566e+07	2.8144e+07	2.77977e+07	2.63686e+07	2.69646e+07	1.33	3.06	2.94	-2.86454	3.00065e-05	0.000859751	Down
Q91WE2	PSME3-interacting protein OS=Mus musculus OX=10090 GN=Psme3ip1 PE=1 SV=1	Psme3ip1	2	1.1.1.2.2.2	2	164137	202220	167730	1.17052e+06	1.39146e+06	1.21413e+06	416451	469023	532195	571917	11.8	9.3	13.8	-7.07022	3.09944e-05	0.000874431	Down
P27546	Microtubule-associated protein 4 OS=Mus musculus OX=10090 GN=Map4 PE=1 SV=3	Map4	57	25.24.26.50.51.48	57	2.0771e+07	1.82456e+07	2.05247e+07	2.37292e+08	2.33293e+08	1.92992e+08	1.2218e+08	1.2732e+08	1.28853e+08	1.30758e+08	7.02	11.1	2.89	-11.1448	3.10164e-05	0.000874431	Down
Q9D0E1	Heterogeneous nuclear ribonucleoprotein M OS=Mus musculus OX=10090 GN=Hnrnpm PE=1 SV=3	Hnrnpm	34	30.27.28.32.32.32	34	1.23799e+07	1.37171e+07	1.25835e+07	3.79934e+07	4.33902e+07	3.96738e+07	2.55022e+07	2.55292e+07	2.64253e+07	2.7633e+07	5.59	6.84	3.82	-3.12967	3.13621e-05	0.000879474	Down
Q9D394	Protein RUFY3 OS=Mus musculus OX=10090 GN=Rufy3 PE=1 SV=1	Rufy3	41	38.41.39.41.40.41	40	6.55158e+07	6.65215e+07	5.9857e+07	1.6201e+08	1.82635e+08	1.7121e+08	8.17145e+07	8.37601e+07	8.35453e+07	8.40198e+07	5.62	6.01	1.26	-2.68822	3.28864e-05	0.000903751	Down
[truncated: 3,737 more rows]

## Sheet: gfap_NL1
Accession	Description	Genes	Peptides	Detected_Imputed	Unique	61896 gfapNL1 Normalized	61897 gfapNL1 Normalized	61898 gfapNL1 Normalized	61893 gfapBirA Normalized	61894 gfapBirA Normalized	61895 gfapBirA Normalized	61902_1 SPQC Normalized	61902_2 SPQC Normalized	61902_3 SPQC Normalized	61902_4 SPQC Normalized	gfapNL1_CV	gfapBirA_CV	SPQC_CV	gfapNL1_v_gfapBirA_FC	gfapNL1_v_gfapBirA_pval	gfapNL1_v_gfapBirA_adjpval	Stats
[truncated: 5,272 more rows]

[truncated: 2 more sheets: gfap_NL2, gfap_NL3]
