# Supplementary material for: Neuroligin-2 is ubiquitinated by Nedd4l to control developmental astrocyte morphogenesis
Source: bioRxiv. 2025 Dec 16:2025.12.15.694023. Preprint. [Version 2] doi: 10.64898/2025.12.15.694023 (PMC12724466; doi:10.64898/2025.12.15.694023)
Supplement: Supplement 2 [file media-2.xlsx]

## Sheet: SupplDataset2_iBioID_all_GeneOn
BioID_group	ID	Description	GeneRatio	BgRatio	pvalue	p.adjust	qvalue	Count	comparison	GenesNames
Common: Astrocytic NLs	GO:0008509	anion transmembrane transporter activity	15/54	300/28404	9.55657e-18	2.14067e-15	9.55657e-16	15	Astrocytic Neuroligins	Slc7a2| Gabra2| Gabrb1| Slc6a9| Slc3a2| Slc12a2| Slc1a2| Slc1a3| Slc6a1| Slc13a5| Slc6a11| Slc23a2| Slc38a3| Ttyh3| Sfxn5
Common: Astrocytic NLs	GO:0005343	organic acid:sodium symporter activity	1954-07-01	29/28404	9.05333e-14	3.37991e-12	1.50889e-12	7	Astrocytic Neuroligins	Slc6a9| Slc1a2| Slc1a3| Slc6a1| Slc13a5| Slc6a11| Slc23a2
Common: Astrocytic NLs	GO:0015293	symporter activity	1954-10-01	146/28404	1.8584e-13	5.94687e-12	2.65485e-12	10	Astrocytic Neuroligins	Slc6a9| Slc12a2| Slc1a2| Slc1a3| Slc20a2| Slc6a1| Slc13a5| Slc6a11| Slc23a2| Slc38a3
Common: Astrocytic NLs	GO:0046873	metal ion transmembrane transporter activity	1954-12-01	422/28404	1.9339e-11	4.33193e-10	1.9339e-10	12	Astrocytic Neuroligins	Cacng2| Slc6a9| Kcnj10| Slc12a2| Slc1a2| Slc1a3| Slc6a1| Slc13a5| Slc6a11| Slc39a12| Slc23a2| Cacng8
Common: Astrocytic NLs	GO:0022836	gated channel activity	1954-07-01	328/28404	2.85581e-06	2.78132e-05	1.24166e-05	7	Astrocytic Neuroligins	Cacng2| Gabra2| Gabrb1| Grid2| Kcnj10| Ttyh3| Cacng8
Common: Astrocytic NLs	GO:0035254	glutamate receptor binding	1954-04-01	68/28404	8.67977e-06	6.94382e-05	3.09992e-05	4	Astrocytic Neuroligins	Cacng2| Camk2a| Igsf11| Cacng8
Common: Astrocytic NLs	GO:0099529	neurotransmitter receptor activity involved in regulation of postsynaptic membrane potential	1954-03-01	62/28404	0.000226899	0.00136343	0.000608675	3	Astrocytic Neuroligins	Gabra2| Gabrb1| Grid2
Common: Astrocytic NLs	GO:0022851	GABA-gated chloride ion channel activity	1954-02-01	13/28404	0.000273017	0.0015289	0.000682542	2	Astrocytic Neuroligins	Gabra2| Gabrb1
Common: Astrocytic NLs	GO:0005313	L-glutamate transmembrane transporter activity	1954-02-01	14/28404	0.000318132	0.00173808	0.000775931	2	Astrocytic Neuroligins	Slc1a2| Slc1a3
Common: Astrocytic NLs	GO:0004890	GABA-A receptor activity	1954-02-01	19/28404	0.000594175	0.00283181	0.0012642	2	Astrocytic Neuroligins	Gabra2| Gabrb1
Common: Astrocytic NLs	GO:0031683	G-protein beta/gamma-subunit complex binding	1954-02-01	24/28404	0.000953194	0.00418658	0.00186901	2	Astrocytic Neuroligins	Gna13| Adcy2
Common: Astrocytic NLs	GO:0016417	S-acyltransferase activity	1954-02-01	30/28404	0.00149138	0.0063032	0.00281393	2	Astrocytic Neuroligins	Ykt6| Dlst
Common: Astrocytic NLs	GO:0005484	SNAP receptor activity	1954-02-01	36/28404	0.00214422	0.00889456	0.00397079	2	Astrocytic Neuroligins	Stx2| Ykt6
Common: Astrocytic NLs	GO:0050839	cell adhesion molecule binding	1954-04-01	308/28404	0.00279986	0.0114031	0.00509066	4	Astrocytic Neuroligins	Cdh2| Ptprf| Plpp3| Jam3
Common: Astrocytic NLs	GO:0043394	proteoglycan binding	1954-02-01	55/28404	0.00493894	0.0187512	0.00837108	2	Astrocytic Neuroligins	Ctsb| Ptprf
Common: Astrocytic NLs	GO:0016597	amino acid binding	1954-02-01	69/28404	0.00767125	0.0268494	0.0119863	2	Astrocytic Neuroligins	Ass1| Slc1a3
Common: Astrocytic NLs	GO:0005518	collagen binding	1954-02-01	80/28404	0.0101963	0.0346058	0.015449	2	Astrocytic Neuroligins	Ctsb| Hsd17b12
Astrocytic NL1 Unique	GO:0099106	ion channel regulator activity	1971-05-01	137/28404	2.4461e-05	0.00385071	0.00281291	5	Astrocytic Neuroligins	Cacnb3| Kcnk2| Gpd1l| Pacsin3| Cacng7
Astrocytic NL1 Unique	GO:0016247	channel regulator activity	1971-05-01	146/28404	3.31958e-05	0.00385071	0.00281291	5	Astrocytic Neuroligins	Cacnb3| Kcnk2| Gpd1l| Pacsin3| Cacng7
Astrocytic NL1 Unique	GO:0031996	thioesterase binding	1971-02-01	11/28404	0.000333921	0.0193674	0.0141477	2	Astrocytic Neuroligins	Adra2a| Traf2
Astrocytic NL1 Unique	GO:0022843	voltage-gated cation channel activity	1971-04-01	150/28404	0.000551567	0.0255927	0.0186952	4	Astrocytic Neuroligins	Cacnb3| Kcnh1| Kcnk2| Cacng7
Astrocytic NL1 Unique	GO:0005216	ion channel activity	1971-06-01	439/28404	0.000808333	0.0298844	0.0218303	6	Astrocytic Neuroligins	Cacnb3| Gabrg3| Kcnh1| Kcnk2| Tmem120a| Cacng7
Astrocytic NL1 Unique	GO:0005543	phospholipid binding	1971-06-01	460/28404	0.00102859	0.0298844	0.0218303	6	Astrocytic Neuroligins	Kcnh1| Tulp3| Carmil2| Snx7| Pacsin3| Pard3
Astrocytic NL1 Unique	GO:0015267	channel activity	1971-06-01	483/28404	0.00132001	0.0298844	0.0218303	6	Astrocytic Neuroligins	Cacnb3| Gabrg3| Kcnh1| Kcnk2| Tmem120a| Cacng7
Astrocytic NL1 Unique	GO:0022803	passive transmembrane transporter activity	1971-06-01	483/28404	0.00132001	0.0298844	0.0218303	6	Astrocytic Neuroligins	Cacnb3| Gabrg3| Kcnh1| Kcnk2| Tmem120a| Cacng7
Astrocytic NL1 Unique	GO:0022836	gated channel activity	1971-05-01	328/28404	0.00139072	0.0298844	0.0218303	5	Astrocytic Neuroligins	Cacnb3| Gabrg3| Kcnh1| Kcnk2| Cacng7
Astrocytic NL1 Unique	GO:0019706	protein-cysteine S-palmitoyltransferase activity	1971-02-01	26/28404	0.00192591	0.031915	0.0233136	2	Astrocytic Neuroligins	Zdhhc8| Zdhhc18
Astrocytic NL1 Unique	GO:0019707	protein-cysteine S-acyltransferase activity	1971-02-01	26/28404	0.00192591	0.031915	0.0233136	2	Astrocytic Neuroligins	Zdhhc8| Zdhhc18
Astrocytic NL1 Unique	GO:0005525	GTP binding	1971-05-01	361/28404	0.00211413	0.0320104	0.0233833	5	Astrocytic Neuroligins	Mmaa| Suclg2| Arl15| Tubal3| Atl2
Astrocytic NL1 Unique	GO:0019001	guanyl nucleotide binding	1971-05-01	384/28404	0.00275952	0.0320104	0.0233833	5	Astrocytic Neuroligins	Mmaa| Suclg2| Arl15| Tubal3| Atl2
Astrocytic NL1 Unique	GO:0032561	guanyl ribonucleotide binding	1971-05-01	384/28404	0.00275952	0.0320104	0.0233833	5	Astrocytic Neuroligins	Mmaa| Suclg2| Arl15| Tubal3| Atl2
Astrocytic NL2 Unique	GO:0003924	GTPase activity	50/588	296/28404	1.11995e-30	8.90364e-28	5.22252e-28	50	Astrocytic Neuroligins	Rab15| Rhoa| Cdc42| Dnm1| Drg2| Gnai1| Gnai2| Gnai3| Gnao1| Gnaz| Gnb1| Gnb2| Gnb4| Hras| Kras| Rac3| Rab8a| Rab10| Rab18| Rab3a| Rab5b| Rac1| Septin8| Agap3| Rap1b| Tuba1a| Tubb2a| Tubb4a| Tubb5| Tubb4b| Gbp7| Tufm| Rab8b| Eif2s3x| Rab5a| Septin11| Rragc| Rhog| Rab2a| Sar1b| Rras2| Arl8b| Rab39b| Diras2| Rab14| Arl8a| Tppp| Tubb2b| Atl1| Rab1b
Astrocytic NL2 Unique	GO:0019001	guanyl nucleotide binding	54/588	384/28404	6.29227e-29	1.66745e-26	9.78062e-27	54	Astrocytic Neuroligins	Rab15| Arf4| Arf5| Rhoa| Cdc42| Dnm1| Drg2| Glud1| Gnai1| Gnai2| Gnai3| Gnao1| Gnaz| Hras| Kras| Rac3| Rab8a| Nme1| Rab10| Rab18| Rab3a| Rab5b| Rac1| Septin8| Pde2a| Eif2b1| Agap3| Rap1b| Tuba1a| Tubb2a| Tubb4a| Tubb5| Tubb4b| Gbp7| Tufm| Rab8b| Eif2s3x| Rab5a| Rtcb| Septin11| Rragc| Rhog| Suclg1| Rab2a| Sar1b| Rras2| Arl8b| Rab39b| Diras2| Rab14| Arl8a| Tubb2b| Atl1| Rab1b
Astrocytic NL2 Unique	GO:0032561	guanyl ribonucleotide binding	54/588	384/28404	6.29227e-29	1.66745e-26	9.78062e-27	54	Astrocytic Neuroligins	Rab15| Arf4| Arf5| Rhoa| Cdc42| Dnm1| Drg2| Glud1| Gnai1| Gnai2| Gnai3| Gnao1| Gnaz| Hras| Kras| Rac3| Rab8a| Nme1| Rab10| Rab18| Rab3a| Rab5b| Rac1| Septin8| Pde2a| Eif2b1| Agap3| Rap1b| Tuba1a| Tubb2a| Tubb4a| Tubb5| Tubb4b| Gbp7| Tufm| Rab8b| Eif2s3x| Rab5a| Rtcb| Septin11| Rragc| Rhog| Suclg1| Rab2a| Sar1b| Rras2| Arl8b| Rab39b| Diras2| Rab14| Arl8a| Tubb2b| Atl1| Rab1b
Astrocytic NL2 Unique	GO:0005525	GTP binding	52/588	361/28404	2.12009e-28	4.21367e-26	2.47158e-26	52	Astrocytic Neuroligins	Rab15| Arf4| Arf5| Rhoa| Cdc42| Dnm1| Drg2| Glud1| Gnai1| Gnai2| Gnai3| Gnao1| Gnaz| Hras| Kras| Rac3| Rab8a| Nme1| Rab10| Rab18| Rab3a| Rab5b| Rac1| Septin8| Eif2b1| Agap3| Rap1b| Tuba1a| Tubb2a| Tubb4a| Tubb5| Tubb4b| Gbp7| Tufm| Rab8b| Eif2s3x| Rab5a| Rtcb| Septin11| Rragc| Rhog| Rab2a| Sar1b| Rras2| Arl8b| Rab39b| Diras2| Rab14| Arl8a| Tubb2b| Atl1| Rab1b
Astrocytic NL2 Unique	GO:0022804	active transmembrane transporter activity	38/588	403/28404	9.00202e-15	1.19277e-12	6.99631e-13	38	Astrocytic Neuroligins	Atp6v1h| Slc8a2| Abcb7| Slc25a4| Slc25a5| Atp1a1| Atp1b1| Atp1b2| Atp1b3| Atp2a2| Atp2b2| Atp6v0d1| Atp6v1e1| Atp6v0c| Slc17a6| Ndufv1| Slc25a3| Slc16a1| Slc16a7| Slc7a5| Slc8a1| Mcu| Slc32a1| Ndufs8| Ndufs1| Atp1a3| Slc12a5| Cox7b| Atp6v1c1| Cyc1| Uqcrfs1| Ndufa10| Atp2b1| Slc25a22| Slc25a18| Ndufv2| Slc17a7| Atp1a2
Astrocytic NL2 Unique	GO:0019829	ATPase-coupled cation transmembrane transporter activity	14/588	52/28404	1.95557e-12	1.94335e-10	1.13989e-10	14	Astrocytic Neuroligins	Atp6v1h| Atp1a1| Atp1b1| Atp1b2| Atp1b3| Atp2a2| Atp2b2| Atp6v0d1| Atp6v1e1| Atp6v0c| Atp1a3| Atp6v1c1| Atp2b1| Atp1a2
Astrocytic NL2 Unique	GO:0044325	transmembrane transporter binding	21/588	148/28404	4.37822e-12	3.83955e-10	2.25213e-10	21	Astrocytic Neuroligins	Arrb1| Actn1| Ap2m1| Atp2a2| Ctnnb1| Dlg1| Fgf12| Fkbp1a| Itpr2| Ppp2ca| Nptn| Sh3gl1| Slc8a1| Snap25| Stx1a| Vdac1| Ywhae| Ywhah| Ywhaz| Kcnd3| Phpt1
Astrocytic NL2 Unique	GO:0031625	ubiquitin protein ligase binding	30/588	315/28404	4.82962e-12	3.83955e-10	2.25213e-10	30	Astrocytic Neuroligins	Arrb1| Slc25a5| Atp6v0c| Calr| Dbt| Hspa5| Hspa8| Hspd1| Hsp90aa1| Hspa9| Smad2| Prkaca| Prkacb| Pa2g4| Prkar2b| Tpi1| Tubb5| Uchl1| Uqcrc1| Wfs1| Ywhae| Ywhaz| Erlin2| Cul1| Dlg3| Tollip| Gsk3b| Rpl11| Cul2| Ube2n
Astrocytic NL2 Unique	GO:0003925	G protein activity	12/588	38/28404	9.18844e-12	6.64073e-10	3.89519e-10	12	Astrocytic Neuroligins	Rhoa| Cdc42| Hras| Kras| Rac3| Rab10| Rab5b| Rac1| Rap1b| Rab5a| Arl8b| Rab1b
Astrocytic NL2 Unique	GO:0008022	protein C-terminus binding	25/588	233/28404	2.25443e-11	1.37867e-09	8.08674e-10	25	Astrocytic Neuroligins	Prdx3| Ap2a1| Atp1b1| Atp2a2| Atp2b2| Ctnnb1| Coro1a| Dlg1| Dlg4| Dnm1| Hras| Nsf| Ppp2ca| Ppp2cb| Rab3a| Rasgrf1| Atxn2| Sh3gl1| Syt1| Dlg2| Cnrip1| Dlg3| Ywhab| Cltc| Eml2
Astrocytic NL2 Unique	GO:0051287	NAD binding	14/588	65/28404	5.2668e-11	2.99079e-09	1.75428e-09	14	Astrocytic Neuroligins	Cyb5r3| Gapdh| Glud1| Hadh| Ldha| Ldhb| Me1| Mdh1| Ndufv1| Nnt| Aldh5a1| Aldh9a1| Sirt2| Idh3a
Astrocytic NL2 Unique	GO:0015662	P-type ion transporter activity	10/588	30/28404	2.77316e-10	1.29686e-08	7.60686e-09	10	Astrocytic Neuroligins	Atp1a1| Atp1b1| Atp1b2| Atp1b3| Atp2a2| Atp2b2| Atp6v0c| Atp1a3| Atp2b1| Atp1a2
Astrocytic NL2 Unique	GO:0140358	P-type transmembrane transporter activity	10/588	30/28404	2.77316e-10	1.29686e-08	7.60686e-09	10	Astrocytic Neuroligins	Atp1a1| Atp1b1| Atp1b2| Atp1b3| Atp2a2| Atp2b2| Atp6v0c| Atp1a3| Atp2b1| Atp1a2
Astrocytic NL2 Unique	GO:0017124	SH3 domain binding	17/588	131/28404	1.97786e-09	8.73554e-08	5.12392e-08	17	Astrocytic Neuroligins	Acp1| Arhgap31| Cit| Dnm1| Lancl1| Inppl1| Pdcd6ip| Prkce| Sh3gl1| Rufy1| Dpysl3| Dock4| Cntnap1| Arhgap17| Dnajc6| Sgip1| Nckipsd
Astrocytic NL2 Unique	GO:0030674	protein-macromolecule adaptor activity	27/588	336/28404	2.49532e-09	1.04409e-07	6.12425e-08	27	Astrocytic Neuroligins	Bbs4| Napg| Arrb1| Ap2a1| Ap2a2| Ap2m1| Atp1b1| Atp1b2| Atp1b3| Fscn1| Gnb1| Gnb2| Rack1| Gnb4| Gnb5| Hspa8| Napb| Snap25| Stx1a| Tial1| Cul1| Stx1b| Syne1| Eloc| Arpc4| Vps11| Cul2
Astrocytic NL2 Unique	GO:0099186	structural constituent of postsynapse	8/588	20/28404	3.25481e-09	1.29379e-07	7.58885e-08	8	Astrocytic Neuroligins	Actn1| Actb| Camk2b| Dlg1| Dlg4| Ina| Dlg2| Dlg3
Astrocytic NL2 Unique	GO:0005516	calmodulin binding	20/588	191/28404	3.47408e-09	1.31519e-07	7.71438e-08	20	Astrocytic Neuroligins	Grm7| Slc8a2| Atp2b2| Camk2b| Camk4| Gap43| Grin1| Mbp| Myo5a| Nos3| Pde1a| Plcb1| Slc8a1| Syt1| Wfs1| Camk1d| Unc13a| Atp2b1| Myo1e| Myh14
Astrocytic NL2 Unique	GO:0051536	iron-sulfur cluster binding	12/588	66/28404	9.85849e-09	3.135e-07	1.83887e-07	12	Astrocytic Neuroligins	Aco1| Aco2| Ndufv1| Ndufs8| Ndufs1| Abat| Cisd1| Uqcrfs1| Etfdh| Sdhb| Isca1| Ndufv2
Astrocytic NL2 Unique	GO:0051540	metal cluster binding	12/588	66/28404	9.85849e-09	3.135e-07	1.83887e-07	12	Astrocytic Neuroligins	Aco1| Aco2| Ndufv1| Ndufs8| Ndufs1| Abat| Cisd1| Uqcrfs1| Etfdh| Sdhb| Isca1| Ndufv2
Astrocytic NL2 Unique	GO:0005246	calcium channel regulator activity	10/588	43/28404	1.38932e-08	4.09077e-07	2.39949e-07	10	Astrocytic Neuroligins	Grm2| Grm3| Grm7| Gnb2| Nrxn1| Nrxn3| Prkcb| Stx1a| Ywhae| Phpt1
Astrocytic NL2 Unique	GO:0005391	P-type sodium:potassium-exchanging transporter activity	6/588	10/28404	1.50159e-08	4.11642e-07	2.41453e-07	6	Astrocytic Neuroligins	Atp1a1| Atp1b1| Atp1b2| Atp1b3| Atp1a3| Atp1a2
Astrocytic NL2 Unique	GO:0005200	structural constituent of cytoskeleton	12/588	69/28404	1.66843e-08	4.42135e-07	2.59339e-07	12	Astrocytic Neuroligins	Actb| Camk2b| Tuba1a| Tubb2a| Tubb4a| Tubb5| Ina| Tubb4b| Arpc4| Tubb2b| Actr3| Arpc2
Astrocytic NL2 Unique	GO:0000149	SNARE binding	15/588	119/28404	2.62795e-08	6.73943e-07	3.95309e-07	15	Astrocytic Neuroligins	Napg| Myo5a| Napb| Nsf| Septin8| Snap25| Stxbp5l| Stx1a| Stxbp1| Syp| Syt1| Vps52| Unc13a| Stx1b| Vps11
Astrocytic NL2 Unique	GO:0050839	cell adhesion molecule binding	24/588	308/28404	3.46413e-08	8.3454e-07	4.89508e-07	24	Astrocytic Neuroligins	Dsp| Actn1| Bsg| Calr| Ctnna1| Ctnnb1| Cntn1| Hmgb1| Icam5| L1cam| Nos3| Nrxn1| Ptprz1| Nptn| Nlgn2| Thy1| Tnr| Tenm4| Ppia| Nrcam| Adgrl1| Gsk3b| Ptk7| Ntng1
Astrocytic NL2 Unique	GO:0045182	translation regulator activity	16/588	152/28404	1.18683e-07	2.62091e-06	1.53732e-06	16	Astrocytic Neuroligins	Cnbp| Eif2s1| Eif4a1| Eif4a2| Pura| Rpl22| Rps14| Eif2b1| Eif3l| Tufm| Eif2s3x| Eif5a| Eif3g| Eif3i| Eef1g| Cpeb4
Astrocytic NL2 Unique	GO:0035254	glutamate receptor binding	11/588	68/28404	1.43689e-07	3.08738e-06	1.81093e-06	11	Astrocytic Neuroligins	Atp2b2| Ctnnb1| Dlg1| Dlg4| Grin1| Nsf| Rasgrf1| Phaf1| Dlg3| Gsk3b| Arpc2
Astrocytic NL2 Unique	GO:0097110	scaffold protein binding	12/588	84/28404	1.61325e-07	3.37035e-06	1.97691e-06	12	Astrocytic Neuroligins	Grm2| Grm3| Dsp| Braf| Cit| Dlg4| Hsp90aa1| Itpr2| Nos3| Ywhae| Park7| Dynll2
Astrocytic NL2 Unique	GO:0009055	electron transfer activity	11/588	69/28404	1.67776e-07	3.37035e-06	1.97691e-06	11	Astrocytic Neuroligins	Ndufv1| Ndufs8| Ndufs1| Cox7b| Cyc1| Uqcrfs1| Etfdh| Sdha| Ndufa10| Sdhb| Ndufv2
Astrocytic NL2 Unique	GO:0016620	oxidoreductase activity - acting on the aldehyde or oxo group of donors - NAD or NADP as acceptor	10/588	55/28404	1.69577e-07	3.37035e-06	1.97691e-06	10	Astrocytic Neuroligins	Aldh7a1| Adh5| Gapdh| Ogdh| Pdha1| Aldh5a1| Dlat| Dhrs4| Aldh9a1| Pdhb
Astrocytic NL2 Unique	GO:0031420	alkali metal ion binding	7/588	22/28404	2.04697e-07	3.87463e-06	2.2727e-06	7	Astrocytic Neuroligins	Acat1| Scn2a| Atp1a1| Pkm| Pdxk| Impa1| Atp1a2
Astrocytic NL2 Unique	GO:0030165	PDZ domain binding	14/588	122/28404	2.5062e-07	4.63355e-06	2.71786e-06	14	Astrocytic Neuroligins	Grm7| Atp2b2| Cit| Dlg1| Dlg4| L1cam| Nsf| Phaf1| Dock4| Dlg2| Srr| Dlg3| Cntnap2| Atp2b1
Astrocytic NL2 Unique	GO:0051020	GTPase binding	23/588	322/28404	3.17887e-07	5.74364e-06	3.36899e-06	23	Astrocytic Neuroligins	Eno1| Gdi1| Gdi2| Gnb1| Gnb2| Hsp90aa1| Myo5a| Nsf| Pfn1| Prkaca| Arhgdia| Rac1| Rasgrf1| Sh3gl1| Cyrib| Dmxl2| Dock4| Nckap1| Rragc| Rabggta| Dock7| Marchf5| Cyfip2
Astrocytic NL2 Unique	GO:0008135	translation factor activity - RNA binding	12/588	90/28404	3.49398e-07	6.1727e-06	3.62067e-06	12	Astrocytic Neuroligins	Eif2s1| Eif4a1| Eif4a2| Eif2b1| Eif3l| Tufm| Eif2s3x| Eif5a| Eif3g| Eif3i| Eef1g| Cpeb4
Astrocytic NL2 Unique	GO:0017022	myosin binding	11/588	76/28404	4.62293e-07	7.50047e-06	4.39948e-06	11	Astrocytic Neuroligins	Adgrv1| Rhoa| Coro1a| Rab8a| Rab10| Rab3a| Snap25| Stxbp5l| Stx1a| Rab39b| Rab14
Astrocytic NL2 Unique	GO:0016887	ATP hydrolysis activity	20/588	261/28404	6.21761e-07	9.886e-06	5.79874e-06	20	Astrocytic Neuroligins	Abcb7| Cct4| Cct6a| Cct7| Eif4a2| Hspa5| Hspa8| Hsph1| Hspd1| Hsp90aa1| Hspa9| Kif2a| Kif5b| Nsf| Pfn2| Psmc2| Atp2b1| Trap1| Myo1e| Atp1a2
Astrocytic NL2 Unique	GO:0097718	disordered domain specific binding	8/588	37/28404	7.31517e-07	1.14031e-05	6.68859e-06	8	Astrocytic Neuroligins	Ap2a2| Ap2m1| Ctnnb1| Gapdh| Hsp90aa1| Smad2| Myo5a| Cltc
Astrocytic NL2 Unique	GO:0003779	actin binding	27/588	447/28404	8.59303e-07	1.31374e-05	7.70589e-06	27	Astrocytic Neuroligins	Actn1| Capza2| Capzb| Ctnna1| Cfl1| Coro1a| Fscn1| Gas7| Inppl1| Myo5a| Nos3| Pfn1| Pfn2| Prkce| Wdr1| Ywhah| Setd3| Dstn| Arpc1a| Gmfb| Syne1| Arpc4| Myo1e| Myh14| Cotl1| Actr3| Arpc2
Astrocytic NL2 Unique	GO:0042578	phosphoric ester hydrolase activity	23/588	353/28404	1.56068e-06	2.2559e-05	1.32322e-05	23	Astrocytic Neuroligins	Acp1| Apex1| Atp1a1| Cnp| Gnb1| Inppl1| Pde1a| Plcb1| Pld3| Ppp2ca| Ppp2cb| Ptprz1| Pde2a| Plcl2| Inpp4a| Ppm1e| Ppp2r1a| Impa1| Tab1| Pgam5| Dnajc6| Phpt1| Sacm1l
Astrocytic NL2 Unique	GO:0003735	structural constituent of ribosome	15/588	164/28404	1.78423e-06	2.53297e-05	1.48574e-05	15	Astrocytic Neuroligins	Mrps2| Rps2| Rpl22| Rps14| Rps16| Rps17| Rps24| Rpl12| Rps3| Rpl7a| Rps11| Rpl3| Rpl35a| Rpl15| Rpl11
Astrocytic NL2 Unique	GO:0000287	magnesium ion binding	17/588	213/28404	2.46783e-06	3.44197e-05	2.01893e-05	17	Astrocytic Neuroligins	Pgm3| Atp8a1| Eno2| Gnai1| Me1| Nme1| Pkm| Prkaca| Prkacb| Prps1| Pde2a| Pdxk| Itpk1| Srr| Impa1| Idh3a| Tppp
Astrocytic NL2 Unique	GO:0051082	unfolded protein binding	11/588	90/28404	2.58658e-06	3.53667e-05	2.07447e-05	11	Astrocytic Neuroligins	Calr| Cct4| Cct6a| Cct7| Hspa5| Hspa8| Hsp90aa1| Hspa9| Ptges3| Dnaja2| Trap1
Astrocytic NL2 Unique	GO:0016651	oxidoreductase activity - acting on NAD(P)H	10/588	75/28404	3.31712e-06	4.28266e-05	2.51204e-05	10	Astrocytic Neuroligins	Cyb5r3| Ndufv1| Nnt| Ndufs8| Ndufs1| Dhrs4| Akr1a1| Ndufa9| Ndufa10| Ndufv2
Astrocytic NL2 Unique	GO:0030695	GTPase regulator activity	25/588	424/28404	3.33993e-06	4.28266e-05	2.51204e-05	25	Astrocytic Neuroligins	Arrb1| Arhgap31| Gdi1| Gdi2| Gnb5| Arhgef1| Plcb1| Arhgdia| Rasgrf1| Sec23a| Stxbp5l| Eif2b1| Agap3| Thy1| Wdr41| Tbc1d24| Rap1gds1| Iqsec1| Dock4| Dock6| Dock7| Arhgap17| Pgam5| Psd| Sbf1
Astrocytic NL2 Unique	GO:0060589	nucleoside-triphosphatase regulator activity	25/588	424/28404	3.33993e-06	4.28266e-05	2.51204e-05	25	Astrocytic Neuroligins	Arrb1| Arhgap31| Gdi1| Gdi2| Gnb5| Arhgef1| Plcb1| Arhgdia| Rasgrf1| Sec23a| Stxbp5l| Eif2b1| Agap3| Thy1| Wdr41| Tbc1d24| Rap1gds1| Iqsec1| Dock4| Dock6| Dock7| Arhgap17| Pgam5| Psd| Sbf1
Astrocytic NL2 Unique	GO:0016616	oxidoreductase activity - acting on the CH-OH group of donors - NAD or NADP as acceptor	14/588	153/28404	3.90505e-06	4.8508e-05	2.84529e-05	14	Astrocytic Neuroligins	Rdh14| Adh5| Hadh| Ldha| Ldhb| Me1| Mdh2| Mdh1| Nsdhl| Dhrs4| Dhrs1| Akr1a1| Idh3a| Bdh1
Astrocytic NL2 Unique	GO:0048306	calcium-dependent protein binding	11/588	94/28404	3.98418e-06	4.87296e-05	2.85829e-05	11	Astrocytic Neuroligins	Grm7| Rac3| Myo5a| Nrxn1| Pdcd6ip| Snap25| Stx1a| Syn1| Syn2| Syt1| Wfs1
Astrocytic NL2 Unique	GO:0005313	L-glutamate transmembrane transporter activity	5/588	14/28404	6.41038e-06	7.7216e-05	4.52919e-05	5	Astrocytic Neuroligins	Slc17a6| Slc25a22| Slc25a18| Slc17a7| Slc25a12
Astrocytic NL2 Unique	GO:0008514	organic anion transmembrane transporter activity	15/588	187/28404	8.98648e-06	0.00010354	6.07325e-05	15	Astrocytic Neuroligins	Slc25a4| Slc25a5| Slc17a6| Slc16a1| Slc16a7| Slc2a3| Slc7a5| Slc32a1| Slc27a1| Mpc1| Slc25a22| Slc25a18| Slc17a7| Slc25a12| Sfxn3
Astrocytic NL2 Unique	GO:0031072	heat shock protein binding	13/588	143/28404	9.23794e-06	0.000104917	6.154e-05	13	Astrocytic Neuroligins	Tpr| Bax| Fkbp1a| Hspa5| Hspa8| Hspa9| Nos3| Arhgdia| Tfrc| Rps3| Ptges3| Dnaja2| Cltc
Astrocytic NL2 Unique	GO:0005543	phospholipid binding	25/588	460/28404	1.35914e-05	0.00014422	8.4594e-05	25	Astrocytic Neuroligins	Ogt| Ap2a2| Cfl1| Gap43| Got2| Hmgb1| Hspa8| Inppl1| Itpr2| Pfn1| Pfn2| Plcb1| Syt1| Thy1| Vdac1| Sestd1| Osbpl8| Pacsin2| Cpne1| Pclo| Unc13a| Myo1e| Lancl2| Bdh1| Psd
Astrocytic NL2 Unique	GO:0044183	protein folding chaperone	7/588	40/28404	1.61991e-05	0.000169451	9.93934e-05	7	Astrocytic Neuroligins	Cct4| Cct6a| Cct7| Hspa5| Hspa8| Hsp90aa1| Hspa9
Astrocytic NL2 Unique	GO:0051087	chaperone binding	11/588	109/28404	1.67507e-05	0.000172946	0.000101443	11	Astrocytic Neuroligins	Atp1a1| Bax| Gnb5| Hspa8| Hspd1| Hspa9| Tfrc| Atp1a3| Ptges3| Dnaja2| Atp1a2
Astrocytic NL2 Unique	GO:0043178	alcohol binding	10/588	90/28404	1.73483e-05	0.000176819	0.000103715	10	Astrocytic Neuroligins	Itpr2| Prkce| Xpr1| Syp| Vdac1| Plcl2| Osbpl8| Erlin2| Cdipt| Osbp2
Astrocytic NL2 Unique	GO:0015172	acidic amino acid transmembrane transporter activity	5/588	17/28404	1.8819e-05	0.000187014	0.000109695	5	Astrocytic Neuroligins	Slc17a6| Slc25a22| Slc25a18| Slc17a7| Slc25a12
Astrocytic NL2 Unique	GO:0004601	peroxidase activity	8/588	58/28404	2.47984e-05	0.000243392	0.000142764	8	Astrocytic Neuroligins	Prdx3| Gstp1| Prdx1| Prdx2| Prdx4| Prdx5| Park7| Mgst3
Astrocytic NL2 Unique	GO:0031406	carboxylic acid binding	14/588	183/28404	3.01669e-05	0.000288948	0.000169486	14	Astrocytic Neuroligins	Acaca| Grm7| Hlcs| Adh5| Dbt| Got2| Grin1| Gstp1| L1cam| Mag| Nos3| Arhgdia| Aldh5a1| Srr
Astrocytic NL2 Unique	GO:0030276	clathrin binding	8/588	65/28404	5.75261e-05	0.000516162	0.00030276	8	Astrocytic Neuroligins	Arrb1| Ap2a1| Ap2a2| Ap2m1| Syt1| Cltc| Ap2b1| Dnajc6
Astrocytic NL2 Unique	GO:0008137	NADH dehydrogenase (ubiquinone) activity	5/588	21/28404	5.77841e-05	0.000516162	0.00030276	5	Astrocytic Neuroligins	Ndufv1| Ndufs8| Ndufs1| Ndufa10| Ndufv2
Astrocytic NL2 Unique	GO:0016829	lyase activity	14/588	197/28404	6.75348e-05	0.000590002	0.000346072	14	Astrocytic Neuroligins	Aco1| Aco2| Aldoa| Aldoc| Eno1| Eno2| Hmgb1| Me1| Tpi1| Rps3| Srr| Park7| Hacd3| Mgst3
Astrocytic NL2 Unique	GO:0032794	GTPase activating protein binding	5/588	22/28404	7.351e-05	0.000628392	0.00036859	5	Astrocytic Neuroligins	Gnai1| Gnai3| Gnao1| Gnb5| Tubb5
Astrocytic NL2 Unique	GO:0009931	calcium-dependent protein serine/threonine kinase activity	5/588	23/28404	9.23358e-05	0.000764656	0.000448517	5	Astrocytic Neuroligins	Camk4| Prkcb| Prkcg| Prkcd| Prkce
Astrocytic NL2 Unique	GO:0031683	G-protein beta/gamma-subunit complex binding	5/588	24/28404	0.000114657	0.000911521	0.000534662	5	Astrocytic Neuroligins	Gnai1| Gnai2| Gnai3| Gnao1| Gnaz
Astrocytic NL2 Unique	GO:0031690	adrenergic receptor binding	5/588	24/28404	0.000114657	0.000911521	0.000534662	5	Astrocytic Neuroligins	Arrb1| Dlg4| Ppp2ca| Sh3gl1| Uchl1
Astrocytic NL2 Unique	GO:0043531	ADP binding	6/588	39/28404	0.00014	0.00106675	0.000625714	6	Astrocytic Neuroligins	Cyb5r3| Atp1a1| Glud1| Hspa8| Pgk1| Pkm
Astrocytic NL2 Unique	GO:0001671	ATPase activator activity	5/588	25/28404	0.000140892	0.00106675	0.000625714	5	Astrocytic Neuroligins	Atp1b1| Atp1b2| Atp1b3| Rab3a| Dnaja2
Astrocytic NL2 Unique	GO:0016874	ligase activity	12/588	162/28404	0.000149252	0.00111939	0.000656591	12	Astrocytic Neuroligins	Acaca| Pcca| Hlcs| Atp5pb| Sucla2| Uchl1| Slc27a1| Rtcb| Suclg1| Pccb| Mccc1| Mccc2
Astrocytic NL2 Unique	GO:0051117	ATPase binding	9/588	100/28404	0.000234889	0.00168231	0.00098678	9	Astrocytic Neuroligins	Atp1b1| Atp1b2| Atp1b3| Atp6v1e1| Rab3a| Rac1| Wfs1| Actr3| Arpc2
Astrocytic NL2 Unique	GO:0050750	low-density lipoprotein particle receptor binding	5/588	29/28404	0.000294129	0.00198163	0.00116235	5	Astrocytic Neuroligins	Ap2a1| Ap2m1| Lancl1| Syt1| Cltc
Astrocytic NL2 Unique	GO:0016765	transferase activity - transferring alkyl or aryl (other than methyl) groups	7/588	63/28404	0.000318933	0.00213069	0.00124978	7	Astrocytic Neuroligins	Lancl1| Gstp1| Agps| Mat2a| Rabggta| Mgst3| Sec14l2
Astrocytic NL2 Unique	GO:0043177	organic acid binding	11/588	152/28404	0.000340667	0.00224601	0.00131742	11	Astrocytic Neuroligins	Acaca| Grm7| Hlcs| Dbt| Glud1| Got2| Grin1| Nos3| Mat2a| Srr| Ddah1
Astrocytic NL2 Unique	GO:0035615	clathrin adaptor activity	4/588	17/28404	0.000349103	0.00225639	0.00132351	4	Astrocytic Neuroligins	Arrb1| Ap2a1| Ap2a2| Ap2m1
Astrocytic NL2 Unique	GO:0042169	SH2 domain binding	6/588	46/28404	0.000355624	0.00228001	0.00133736	6	Astrocytic Neuroligins	Rack1| Inppl1| Syngr3| Syp| Rufy1| Pag1
Astrocytic NL2 Unique	GO:0003725	double-stranded RNA binding	8/588	85/28404	0.000382313	0.00243151	0.00142623	8	Astrocytic Neuroligins	Actn1| Eif4a1| Hmgb1| Hspd1| Elavl1| Tfrc| Tubb4b| Cltc
Astrocytic NL2 Unique	GO:0016209	antioxidant activity	8/588	86/28404	0.000414006	0.00257137	0.00150826	8	Astrocytic Neuroligins	Prdx3| Gstp1| Prdx1| Prdx2| Prdx4| Prdx5| Park7| Mgst3
Astrocytic NL2 Unique	GO:0015631	tubulin binding	19/588	382/28404	0.000436661	0.00267035	0.00156632	19	Astrocytic Neuroligins	Bbs4| Tpr| Dync1i1| Dnm1| Gapdh| Hsph1| Kif2a| Kif5b| Nme1| Pafah1b1| Apc2| Rps3| Sirt2| Dpysl5| Arl8b| Rmdn3| Eml2| Tppp| Sgip1
Astrocytic NL2 Unique	GO:0033218	amide binding	21/588	452/28404	0.000547279	0.00320981	0.00188275	21	Astrocytic Neuroligins	Acaca| Ogt| Hlcs| Ap2m1| Calr| Cst3| Fkbp1a| Lancl1| Grin1| Hspa8| Mag| Prep| Npepps| Rnpep| Tpp2| Vdac1| Atp1a3| Ppia| Tomm40l| Cltc| Acot7
Astrocytic NL2 Unique	GO:0140677	molecular function activator activity	5/588	33/28404	0.000549099	0.00320981	0.00188275	5	Astrocytic Neuroligins	Atp1b1| Atp1b2| Atp1b3| Rab3a| Dnaja2
Astrocytic NL2 Unique	GO:0050998	nitric-oxide synthase binding	4/588	21/28404	0.000822079	0.00473589	0.00277789	4	Astrocytic Neuroligins	Actb| Ctnnb1| Dnm1| Nos3
Astrocytic NL2 Unique	GO:0016853	isomerase activity	11/588	170/28404	0.000871553	0.00494918	0.00290299	11	Astrocytic Neuroligins	Pgm3| Mpi| Fkbp1a| Hspd1| Mif| Itpk1| Tpi1| Ppia| Srr| Ptges3| Pgm2l1
Astrocytic NL2 Unique	GO:1901681	sulfur compound binding	15/588	284/28404	0.00093253	0.00525788	0.00308407	15	Astrocytic Neuroligins	Acaca| Hlcs| Dbt| Fgf12| Lancl1| Gstp1| Hmgb1| Prmt1| Ogdh| Rpl22| Dpysl3| Atp1a3| Ppia| Prmt8| Acot7
Astrocytic NL2 Unique	GO:0051018	protein kinase A binding	6/588	55/28404	0.000940829	0.00526732	0.0030896	6	Astrocytic Neuroligins	Prkaca| Prkar2b| Nbea| Rps3| Gsk3b| Gsk3a
Astrocytic NL2 Unique	GO:0048156	tau protein binding	4/588	22/28404	0.000988427	0.0054951	0.00322321	4	Astrocytic Neuroligins	Hsp90aa1| Smad2| Ppp2ca| Gsk3b
Astrocytic NL2 Unique	GO:0005496	steroid binding	9/588	124/28404	0.0011331	0.00625566	0.00366932	9	Astrocytic Neuroligins	Osbpl11| Atp1a1| Syp| Vdac1| Osbpl8| Erlin2| Pgrmc1| Osbp2| Atp1a2
Astrocytic NL2 Unique	GO:0030506	ankyrin binding	4/588	23/28404	0.00117708	0.00645364	0.00378545	4	Astrocytic Neuroligins	Atp1a1| Slc8a1| Nrcam| Cltc
Astrocytic NL2 Unique	GO:0043008	ATP-dependent protein binding	3/588	11/28404	0.00128649	0.00691056	0.00405346	3	Astrocytic Neuroligins	Myo5a| Nsf| Stx1a
Astrocytic NL2 Unique	GO:0030742	GTP-dependent protein binding	4/588	24/28404	0.00138956	0.00741411	0.00434883	4	Astrocytic Neuroligins	Cdc42| Rab3a| Rab5b| Rac1
Astrocytic NL2 Unique	GO:0005178	integrin binding	10/588	155/28404	0.00150819	0.00799339	0.00468861	10	Astrocytic Neuroligins	Actn1| Calr| Hmgb1| Icam5| L1cam| Ptprz1| Thy1| Tnr| Ppia| Gsk3b
Astrocytic NL2 Unique	GO:0016273	arginine N-methyltransferase activity	3/588	12/28404	0.00168905	0.00866398	0.00508195	3	Astrocytic Neuroligins	Prmt1| Prmt8| Carm1
Astrocytic NL2 Unique	GO:0016274	protein-arginine N-methyltransferase activity	3/588	12/28404	0.00168905	0.00866398	0.00508195	3	Astrocytic Neuroligins	Prmt1| Prmt8| Carm1
Astrocytic NL2 Unique	GO:0017154	semaphorin receptor activity	3/588	12/28404	0.00168905	0.00866398	0.00508195	3	Astrocytic Neuroligins	Plxna1| Plxna4| Plxnd1
Astrocytic NL2 Unique	GO:0017166	vinculin binding	3/588	13/28404	0.00216215	0.0108792	0.00638131	3	Astrocytic Neuroligins	Actn1| Ctnna1| Rtcb
Astrocytic NL2 Unique	GO:0008066	glutamate receptor activity	4/588	27/28404	0.0021852	0.010926	0.00640877	4	Astrocytic Neuroligins	Grm2| Grm3| Grm7| Grin1
Astrocytic NL2 Unique	GO:0016810	hydrolase activity - acting on carbon-nitrogen (but not peptide) bonds	9/588	137/28404	0.00226144	0.0112365	0.00659092	9	Astrocytic Neuroligins	Ampd3| Crmp1| Gda| Gls| Hint1| Dpysl3| Sirt2| Dpysl5| Ddah1
Astrocytic NL2 Unique	GO:0016627	oxidoreductase activity - acting on the CH-CH group of donors	6/588	66/28404	0.00243619	0.0119554	0.00701257	6	Astrocytic Neuroligins	Tecr| Dhcr7| Sdhd| Sdha| Acad8| Sdhb
Astrocytic NL2 Unique	GO:0005005	transmembrane-ephrin receptor activity	3/588	14/28404	0.00270976	0.0129775	0.00761207	3	Astrocytic Neuroligins	Epha4| Epha5| Ephb3
Astrocytic NL2 Unique	GO:0048029	monosaccharide binding	7/588	91/28404	0.00284302	0.0135341	0.00793859	7	Astrocytic Neuroligins	Ogt| Aldoa| Bsg| Hk1| Slc2a3| Pfkp| Lman1
Astrocytic NL2 Unique	GO:0003729	mRNA binding	17/588	386/28404	0.0030941	0.0145551	0.00853745	17	Astrocytic Neuroligins	Tpr| Aco1| Calr| Cnbp| Elavl1| Rps2| Pkm| Rps14| Strap| Larp4b| Tial1| Ythdf1| Cpsf7| Rps3| Park7| Cpeb4| Hnrnpll
Astrocytic NL2 Unique	GO:0034236	protein kinase A catalytic subunit binding	3/588	15/28404	0.00333547	0.0153277	0.00899065	3	Astrocytic Neuroligins	Prkar2b| Gsk3b| Gsk3a
Astrocytic NL2 Unique	GO:0106222	lncRNA binding	3/588	15/28404	0.00333547	0.0153277	0.00899065	3	Astrocytic Neuroligins	Atp2a2| Elavl1| Hadhb
Astrocytic NL2 Unique	GO:0046625	sphingolipid binding	4/588	31/28404	0.00367049	0.0164861	0.00967009	4	Astrocytic Neuroligins	Mag| Tnr| Vdac1| Lamc1
Astrocytic NL2 Unique	GO:0019902	phosphatase binding	12/588	234/28404	0.00370232	0.0165356	0.00969915	12	Astrocytic Neuroligins	Ctnnb1| Cfl1| Dlg1| Dlg4| Rack1| Grin1| Smad2| Ppp2ca| Sh3gl1| Ywhae| Dlg2| Dlg3
Astrocytic NL2 Unique	GO:0043022	ribosome binding	6/588	72/28404	0.00377634	0.016772	0.00983781	6	Astrocytic Neuroligins	Eif2s1| Rack1| Hspa5| Ythdf1| Eif5a| Cpeb4
Astrocytic NL2 Unique	GO:0016407	acetyltransferase activity	7/588	98/28404	0.00429656	0.0186654	0.0109484	7	Astrocytic Neuroligins	Ogt| Acat1| Dbt| Pafah1b2| Hadhb| Dlat| Lpcat4
Astrocytic NL2 Unique	GO:0051019	mitogen-activated protein kinase binding	4/588	33/28404	0.00462067	0.0197525	0.0115861	4	Astrocytic Neuroligins	Tpr| Prmt1| Pebp1| Tab1
Astrocytic NL2 Unique	GO:0019843	rRNA binding	6/588	75/28404	0.00462134	0.0197525	0.0115861	6	Astrocytic Neuroligins	Rps14| Rpl12| Rps3| Rps11| Rpl3| Rpl11
Astrocytic NL2 Unique	GO:1990782	protein tyrosine kinase binding	8/588	126/28404	0.00479043	0.0203336	0.0119269	8	Astrocytic Neuroligins	Phyhip| Epha4| Rack1| Hsp90aa1| Rab8a| Rasgrf1| Ywhag| Dock4
Astrocytic NL2 Unique	GO:0030246	carbohydrate binding	13/588	277/28404	0.00542407	0.0225766	0.0132426	13	Astrocytic Neuroligins	Ogt| Aldoa| Bsg| Calr| Cntn1| Ganab| Hk1| Mag| Slc2a3| Adgrl1| Cdipt| Pfkp| Lman1
Astrocytic NL2 Unique	GO:0015267	channel activity	19/588	483/28404	0.00615402	0.0253495	0.014869	19	Astrocytic Neuroligins	Grm7| Scn2a| Atp5pb| Bax| Cnr1| Gabra1| Grin1| Itpr2| Kcnd2| Kcnj16| Snap25| Mcu| Vdac1| Kcnd3| Slc12a5| Tomm40l| Scn2b| Slc17a7| Tmem38a
Astrocytic NL2 Unique	GO:0022803	passive transmembrane transporter activity	19/588	483/28404	0.00615402	0.0253495	0.014869	19	Astrocytic Neuroligins	Grm7| Scn2a| Atp5pb| Bax| Cnr1| Gabra1| Grin1| Itpr2| Kcnd2| Kcnj16| Snap25| Mcu| Vdac1| Kcnd3| Slc12a5| Tomm40l| Scn2b| Slc17a7| Tmem38a
Astrocytic NL2 Unique	GO:0071617	lysophospholipid acyltransferase activity	3/588	19/28404	0.00668046	0.0270968	0.0158939	3	Astrocytic Neuroligins	Agpat3| Agpat4| Lpcat4
Astrocytic NL2 Unique	GO:0140323	solute:anion antiporter activity	3/588	19/28404	0.00668046	0.0270968	0.0158939	3	Astrocytic Neuroligins	Slc25a4| Slc25a5| Slc32a1
Astrocytic NL2 Unique	GO:0047485	protein N-terminus binding	8/588	134/28404	0.00689486	0.0278244	0.0163207	8	Astrocytic Neuroligins	Snap25| Stx1a| Stxbp1| Syngr3| Ywhaq| Eif5a| Unc13a| Wdr47
Astrocytic NL2 Unique	GO:0004177	aminopeptidase activity	4/588	37/28404	0.00698907	0.0280461	0.0164507	4	Astrocytic Neuroligins	Npepps| Rnpep| Tpp2| Lap3
Astrocytic NL2 Unique	GO:0016746	acyltransferase activity	12/588	254/28404	0.00702034	0.0280461	0.0164507	12	Astrocytic Neuroligins	Ogt| Acat1| Ate1| Cs| Dbt| Pafah1b2| Hadhb| Dlat| Agpat3| Agpat4| Cers1| Lpcat4
Astrocytic NL2 Unique	GO:0072341	modified amino acid binding	7/588	108/28404	0.00726738	0.0288878	0.0169445	7	Astrocytic Neuroligins	Gap43| Lancl1| Hmgb1| Hspa8| Syt1| Osbpl8| Cpne1
Astrocytic NL2 Unique	GO:0003774	cytoskeletal motor activity	7/588	109/28404	0.00763145	0.0301841	0.0177048	7	Astrocytic Neuroligins	Dync1h1| Dync1i1| Kif2a| Kif5b| Myo5a| Myo1e| Myh14
Astrocytic NL2 Unique	GO:0070628	proteasome binding	3/588	20/28404	0.00773999	0.0304618	0.0178677	3	Astrocytic Neuroligins	Wfs1| Adrm1| Psmd14
Astrocytic NL2 Unique	GO:0004536	deoxyribonuclease activity	5/588	60/28404	0.00800752	0.0313595	0.0183942	5	Astrocytic Neuroligins	Apex1| Nme1| Pld3| Exo1| Rps3
Astrocytic NL2 Unique	GO:0051219	phosphoprotein binding	7/588	111/28404	0.00839978	0.0325206	0.0190753	7	Astrocytic Neuroligins	Arrb1| Crmp1| Pafah1b1| Pfn1| Dpysl3| Ywhae| Ywhab
Astrocytic NL2 Unique	GO:0030159	signaling receptor complex adaptor activity	4/588	39/28404	0.00842673	0.0325206	0.0190753	4	Astrocytic Neuroligins	Gnb1| Gnb2| Gnb4| Gnb5
Astrocytic NL2 Unique	GO:0033130	acetylcholine receptor binding	3/588	21/28404	0.00889297	0.03399	0.0199372	3	Astrocytic Neuroligins	Dlg4| Nrxn1| Ly6h
Astrocytic NL2 Unique	GO:0045505	dynein intermediate chain binding	4/588	40/28404	0.00921284	0.0348772	0.0204576	4	Astrocytic Neuroligins	Dync1h1| Pafah1b1| Frrs1l| Dynll2
Astrocytic NL2 Unique	GO:0030145	manganese ion binding	5/588	63/28404	0.00980047	0.0367517	0.0215571	5	Astrocytic Neuroligins	Me1| Prkaca| Cdipt| Impa1| Lap3
Astrocytic NL2 Unique	GO:0070182	DNA polymerase binding	3/588	22/28404	0.0101411	0.0373247	0.0218932	3	Astrocytic Neuroligins	Hmgb1| Hsp90aa1| Ptges3
Astrocytic NL2 Unique	GO:0070840	dynein complex binding	3/588	22/28404	0.0101411	0.0373247	0.0218932	3	Astrocytic Neuroligins	Tpr| Pafah1b1| Gsk3b
Astrocytic NL2 Unique	GO:0046982	protein heterodimerization activity	13/588	307/28404	0.0122294	0.0435982	0.025573	13	Astrocytic Neuroligins	Atp1a1| Atp1b2| Bax| Krt10| Ppp2ca| Syt1| Ywhae| Ywhah| Tenm4| Ppp2r1a| Rragc| Tubb2b| Atp1a2
Astrocytic NL2 Unique	GO:0061629	RNA polymerase II-specific DNA-binding transcription factor binding	15/588	376/28404	0.0124113	0.044049	0.0258374	15	Astrocytic Neuroligins	Bbs4| Arrb1| Actb| Apex1| Calr| Ctnnb1| Hmgb1| Smad2| Prkcb| Wbp2| Ywhah| Cpne1| Setd3| Gsk3b| Park7
NL2 astrocyte only	GO:0003924	GTPase activity	39/446	296/28404	1.84456e-24	1.28566e-21	8.25198e-22	39	Neuroligin-2 Astrocyte v Neuron	Rab15| Rhoa| Cdc42| Dnm1| Drg2| Gna13| Gnao1| Gnb1| Gnb2| Gnb4| Hras| Kras| Rac3| Rab8a| Rab10| Rab11b| Rab18| Rab3a| Rap1b| Tuba1a| Tubb2a| Tubb3| Tubb4a| Tubb5| Tubb4b| Gbp7| Tufm| Rab8b| Eif2s3x| Rab5a| Rragc| Rhog| Tubb6| Arl8a| Tppp| Tubb2b| Atl1| Rap2a| Rab1b
NL2 astrocyte only	GO:0019001	guanyl nucleotide binding	41/446	384/28404	3.92533e-22	9.11985e-20	5.85356e-20	41	Neuroligin-2 Astrocyte v Neuron	Rab15| Rhoa| Cdc42| Dnm1| Drg2| Glud1| Gna13| Gnao1| Hras| Kras| Rac3| Rab8a| Nme1| Rab10| Rab11b| Rab18| Rab3a| Pde2a| Eif2b1| Rap1b| Tuba1a| Tubb2a| Tubb3| Tubb4a| Tubb5| Tubb4b| Gbp7| Tufm| Rab8b| Eif2s3x| Rab5a| Rtcb| Rragc| Rhog| Suclg1| Tubb6| Arl8a| Tubb2b| Atl1| Rap2a| Rab1b
NL2 astrocyte only	GO:0032561	guanyl ribonucleotide binding	41/446	384/28404	3.92533e-22	9.11985e-20	5.85356e-20	41	Neuroligin-2 Astrocyte v Neuron	Rab15| Rhoa| Cdc42| Dnm1| Drg2| Glud1| Gna13| Gnao1| Hras| Kras| Rac3| Rab8a| Nme1| Rab10| Rab11b| Rab18| Rab3a| Pde2a| Eif2b1| Rap1b| Tuba1a| Tubb2a| Tubb3| Tubb4a| Tubb5| Tubb4b| Gbp7| Tufm| Rab8b| Eif2s3x| Rab5a| Rtcb| Rragc| Rhog| Suclg1| Tubb6| Arl8a| Tubb2b| Atl1| Rap2a| Rab1b
NL2 astrocyte only	GO:0005525	GTP binding	39/446	361/28404	2.75713e-21	4.8043e-19	3.08363e-19	39	Neuroligin-2 Astrocyte v Neuron	Rab15| Rhoa| Cdc42| Dnm1| Drg2| Glud1| Gna13| Gnao1| Hras| Kras| Rac3| Rab8a| Nme1| Rab10| Rab11b| Rab18| Rab3a| Eif2b1| Rap1b| Tuba1a| Tubb2a| Tubb3| Tubb4a| Tubb5| Tubb4b| Gbp7| Tufm| Rab8b| Eif2s3x| Rab5a| Rtcb| Rragc| Rhog| Tubb6| Arl8a| Tubb2b| Atl1| Rap2a| Rab1b
NL2 astrocyte only	GO:0005200	structural constituent of cytoskeleton	14/446	69/28404	3.18498e-12	4.43986e-10	2.84972e-10	14	Neuroligin-2 Astrocyte v Neuron	Actb| Camk2b| Tuba1a| Tubb2a| Tubb3| Tubb4a| Tubb5| Ina| Tubb4b| Tubb6| Arpc4| Tubb2b| Actr3| Arpc2
NL2 astrocyte only	GO:0003925	G protein activity	11/446	38/28404	1.04005e-11	1.20819e-09	7.75475e-10	11	Neuroligin-2 Astrocyte v Neuron	Rhoa| Cdc42| Hras| Kras| Rac3| Rab10| Rab11b| Rap1b| Rab5a| Rap2a| Rab1b
NL2 astrocyte only	GO:0022804	active transmembrane transporter activity	27/446	403/28404	3.30676e-10	2.88102e-08	1.84918e-08	27	Neuroligin-2 Astrocyte v Neuron	Atp6v1h| Slc25a5| Atp1a1| Atp1b2| Atp6v0d1| Atp6v1e1| Slc25a1| Slc17a6| Ndufv1| Slc16a1| Slc1a3| Mcu| Slc32a1| Ndufs8| Ndufs1| Slc13a5| Slc6a11| Slc25a10| Cox7b| Atp6v1c1| Cyc1| Uqcrfs1| Ndufa10| Ndufv2| Slc17a7| Slc38a3| Atp1a2
NL2 astrocyte only	GO:0051536	iron-sulfur cluster binding	12/446	66/28404	4.43702e-10	3.0926e-08	1.98498e-08	12	Neuroligin-2 Astrocyte v Neuron	Aco1| Aco2| Ndufv1| Ndufs8| Ndufs1| Abat| Cisd1| Uqcrfs1| Etfdh| Sdhb| Isca1| Ndufv2
NL2 astrocyte only	GO:0051540	metal cluster binding	12/446	66/28404	4.43702e-10	3.0926e-08	1.98498e-08	12	Neuroligin-2 Astrocyte v Neuron	Aco1| Aco2| Ndufv1| Ndufs8| Ndufs1| Abat| Cisd1| Uqcrfs1| Etfdh| Sdhb| Isca1| Ndufv2
NL2 astrocyte only	GO:0017124	SH3 domain binding	15/446	131/28404	2.49681e-09	1.58207e-07	1.01545e-07	15	Neuroligin-2 Astrocyte v Neuron	Acp1| Arhgap31| Dnm1| Gja1| Lancl1| Inppl1| Pdcd6ip| Prkce| Sh3gl1| Rufy1| Dpysl3| Arhgap17| Dnajc6| Sgip1| Nckipsd
NL2 astrocyte only	GO:0051287	NAD binding	11/446	65/28404	5.28638e-09	3.07051e-07	1.9708e-07	11	Neuroligin-2 Astrocyte v Neuron	Gapdh| Gpd1| Glud1| Hadh| Me1| Mdh1| Ndufv1| Nnt| Aldh5a1| Sirt2| Idh3a
NL2 astrocyte only	GO:0008514	organic anion transmembrane transporter activity	17/446	187/28404	7.65481e-09	4.10416e-07	2.63425e-07	17	Neuroligin-2 Astrocyte v Neuron	Slc25a5| Slc7a2| Slc25a1| Slc17a6| Gja1| Slc16a1| Slc1a3| Slc32a1| Slc13a5| Slc6a11| Slc27a1| Slc25a10| Mpc1| Slc17a7| Slc38a3| Slc25a12| Sfxn3
NL2 astrocyte only	GO:0009055	electron transfer activity	11/446	69/28404	1.01815e-08	5.06894e-07	3.25349e-07	11	Neuroligin-2 Astrocyte v Neuron	Ndufv1| Ndufs8| Ndufs1| Cox7b| Cyc1| Uqcrfs1| Etfdh| Sdha| Ndufa10| Sdhb| Ndufv2
NL2 astrocyte only	GO:0046943	carboxylic acid transmembrane transporter activity	16/446	169/28404	1.18482e-08	5.4938e-07	3.52619e-07	16	Neuroligin-2 Astrocyte v Neuron	Slc7a2| Slc25a1| Slc17a6| Slc16a1| Slc1a3| Slc32a1| Slc13a5| Slc6a11| Slc27a1| Slc7a11| Slc25a10| Mpc1| Slc17a7| Slc38a3| Slc25a12| Sfxn3
NL2 astrocyte only	GO:0003779	actin binding	26/446	447/28404	1.33995e-08	5.4938e-07	3.52619e-07	26	Neuroligin-2 Astrocyte v Neuron	Actn1| Capza2| Capzb| Ctnna1| Cfl1| Coro1a| Fscn1| Inppl1| Myo1b| Myo5a| Nos3| Pfn1| Pfn2| Prkce| Wdr1| Ywhah| Dstn| Gmfb| Syne1| Arpc4| Fmnl2| Myo1e| Myh14| Cotl1| Actr3| Arpc2
NL2 astrocyte only	GO:0045182	translation regulator activity	15/446	152/28404	1.93821e-08	7.11015e-07	4.56364e-07	15	Neuroligin-2 Astrocyte v Neuron	Cnbp| Eif2s1| Eif4a1| Eif4a2| Pura| Rpl22| Rps14| Eif2b1| Tufm| Eif2s3x| Eif5a| Eif3g| Eif3i| Eef1g| Rps9
NL2 astrocyte only	GO:0003735	structural constituent of ribosome	15/446	164/28404	5.38793e-08	1.78828e-06	1.1478e-06	15	Neuroligin-2 Astrocyte v Neuron	Rps2| Rpl22| Rpl6| Rps14| Rps16| Rps17| Rpl13a| Rpl12| Rps3| Rpl7a| Rps11| Rpl3| Rpl35a| Rpl11| Rps9
NL2 astrocyte only	GO:0051020	GTPase binding	20/446	322/28404	2.27322e-07	6.88884e-06	4.42159e-06	20	Neuroligin-2 Astrocyte v Neuron	Adcyap1r1| Eno1| Gdi1| Gdi2| Gnb1| Gnb2| Hsp90aa1| Myo5a| Nsf| Pfn1| Arhgdia| Rasgrf1| Sh3gl1| Cyrib| Dmxl2| Rragc| Rabggta| Dock7| Marchf5| Fmnl2
NL2 astrocyte only	GO:0030674	protein-macromolecule adaptor activity	20/446	336/28404	4.46785e-07	1.29754e-05	8.32823e-06	20	Neuroligin-2 Astrocyte v Neuron	Bbs4| Napg| Arrb1| Ap2a1| Ap2a2| Ap2m1| Atp1b2| Stx2| Fscn1| Gnb1| Gnb2| Rack1| Gnb4| Tial1| Cul1| Syne1| Eloc| Arpc4| Vps11| Cul2
NL2 astrocyte only	GO:0031625	ubiquitin protein ligase binding	19/446	315/28404	7.09822e-07	1.97898e-05	1.27021e-05	19	Neuroligin-2 Astrocyte v Neuron	Arrb1| Slc25a5| Dbt| Hspa5| Hsp90aa1| Hspa9| Prkacb| Pa2g4| Prkar2b| Tpi1| Tubb5| Uqcrc1| Ywhae| Ywhaz| Erlin2| Cul1| Rpl11| Cul2| Ube2n
NL2 astrocyte only	GO:0042578	phosphoric ester hydrolase activity	20/446	353/28404	9.66245e-07	2.49434e-05	1.60099e-05	20	Neuroligin-2 Astrocyte v Neuron	Acp1| Atp1a1| Cnp| Gnb1| Inppl1| Pde1a| Ppp2ca| Pten| Ptprz1| Pde2a| Inpp4a| Ppm1e| Ppp2r1a| Impa1| Smpd3| Tab1| Plpp3| Pgam5| Dnajc6| Phpt1
NL2 astrocyte only	GO:0090079	translation regulator activity - nucleic acid binding	11/446	108/28404	1.11296e-06	2.67493e-05	1.7169e-05	11	Neuroligin-2 Astrocyte v Neuron	Eif2s1| Eif4a1| Eif4a2| Pura| Eif2b1| Tufm| Eif2s3x| Eif5a| Eif3g| Eif3i| Eef1g
NL2 astrocyte only	GO:0009931	calcium-dependent protein serine/threonine kinase activity	6/446	23/28404	1.16649e-06	2.71015e-05	1.73951e-05	6	Neuroligin-2 Astrocyte v Neuron	Camk2a| Camk4| Prkcb| Prkcg| Prkcd| Prkce
NL2 astrocyte only	GO:0097718	disordered domain specific binding	7/446	37/28404	1.53872e-06	3.05897e-05	1.96339e-05	7	Neuroligin-2 Astrocyte v Neuron	Ap2a2| Ap2m1| Gapdh| Gja1| Hsp90aa1| Myo5a| Cltc
NL2 astrocyte only	GO:0000287	magnesium ion binding	15/446	213/28404	1.57995e-06	3.05897e-05	1.96339e-05	15	Neuroligin-2 Astrocyte v Neuron	Pgm3| Atp8a1| Eno2| Me1| Nme1| Prkacb| Prps1| Pde2a| Pdxk| Itpk1| Srr| Impa1| Idh3a| Tppp| Rap2a
NL2 astrocyte only	GO:0003954	NADH dehydrogenase activity	6/446	25/28404	1.99272e-06	3.75386e-05	2.40941e-05	6	Neuroligin-2 Astrocyte v Neuron	Ndufv1| Ndufs8| Ndufs1| Ndufa9| Ndufa10| Ndufv2
NL2 astrocyte only	GO:0044325	transmembrane transporter binding	12/446	148/28404	4.12729e-06	7.01638e-05	4.50346e-05	12	Neuroligin-2 Astrocyte v Neuron	Arrb1| Actn1| Ap2m1| Fkbp1a| Ppp2ca| Sh3gl1| Vdac1| Ywhae| Ywhah| Ywhaz| Kcnd3| Phpt1
NL2 astrocyte only	GO:0015078	proton transmembrane transporter activity	10/446	112/28404	1.11981e-05	0.000178557	0.000114606	10	Neuroligin-2 Astrocyte v Neuron	Atp6v1h| Slc25a5| Atp5pb| Atp6v0d1| Atp6v1e1| Slc32a1| Cox7b| Atp6v1c1| Cyc1| Uqcrfs1
NL2 astrocyte only	GO:0005516	calmodulin binding	13/446	191/28404	1.12719e-05	0.000178557	0.000114606	13	Neuroligin-2 Astrocyte v Neuron	Camk2a| Camk2b| Camk4| Gap43| Mbp| Myo1b| Myo5a| Nos3| Pde1a| Camk1d| Unc13a| Myo1e| Myh14
NL2 astrocyte only	GO:0015631	tubulin binding	19/446	382/28404	1.17038e-05	0.000181278	0.000116353	19	Neuroligin-2 Astrocyte v Neuron	Bbs4| Tpr| Dync1i1| Dnm1| Gapdh| Gja1| Hsph1| Kif2a| Kif5b| Nme1| Pafah1b1| Apc2| Rps3| Sirt2| Dpysl5| Rmdn3| Eml2| Tppp| Sgip1
NL2 astrocyte only	GO:0008137	NADH dehydrogenase (ubiquinone) activity	5/446	21/28404	1.54324e-05	0.000233834	0.000150086	5	Neuroligin-2 Astrocyte v Neuron	Ndufv1| Ndufs8| Ndufs1| Ndufa10| Ndufv2
NL2 astrocyte only	GO:0019829	ATPase-coupled cation transmembrane transporter activity	7/446	52/28404	1.63248e-05	0.000242093	0.000155387	7	Neuroligin-2 Astrocyte v Neuron	Atp6v1h| Atp1a1| Atp1b2| Atp6v0d1| Atp6v1e1| Atp6v1c1| Atp1a2
NL2 astrocyte only	GO:0016887	ATP hydrolysis activity	15/446	261/28404	1.85001e-05	0.000268637	0.000172424	15	Neuroligin-2 Astrocyte v Neuron	Cct4| Cct6a| Cct7| Eif4a2| Hspa5| Hsph1| Hsp90aa1| Hspa9| Kif2a| Kif5b| Nsf| Pfn2| Psmc2| Myo1e| Atp1a2
NL2 astrocyte only	GO:0031420	alkali metal ion binding	5/446	22/28404	1.97144e-05	0.000274818	0.000176392	5	Neuroligin-2 Astrocyte v Neuron	Acat1| Atp1a1| Pdxk| Impa1| Atp1a2
NL2 astrocyte only	GO:0008022	protein C-terminus binding	14/446	233/28404	2.13996e-05	0.000286837	0.000184106	14	Neuroligin-2 Astrocyte v Neuron	Ap2a1| Coro1a| Dnm1| Hras| Nsf| Ppp2ca| Rab3a| Rasgrf1| Atxn2| Sh3gl1| Cnrip1| Ywhab| Cltc| Eml2
NL2 astrocyte only	GO:0019843	rRNA binding	8/446	75/28404	2.334e-05	0.000301259	0.000193362	8	Neuroligin-2 Astrocyte v Neuron	Rpl6| Rps14| Rpl12| Rps3| Rps11| Rpl3| Rpl11| Rps9
NL2 astrocyte only	GO:0016620	oxidoreductase activity - acting on the aldehyde or oxo group of donors - NAD or NADP as acceptor	7/446	55/28404	2.37794e-05	0.00030135	0.000193421	7	Neuroligin-2 Astrocyte v Neuron	Adh5| Gapdh| Ogdh| Aldh5a1| Dlat| Dhrs4| Pdhb
NL2 astrocyte only	GO:0017022	myosin binding	8/446	76/28404	2.57319e-05	0.000320271	0.000205565	8	Neuroligin-2 Astrocyte v Neuron	Adgrv1| Rhoa| Coro1a| Rab8a| Rab10| Rab11b| Rab3a| Stxbp5l
NL2 astrocyte only	GO:0004601	peroxidase activity	7/446	58/28404	3.38366e-05	0.000397845	0.000255356	7	Neuroligin-2 Astrocyte v Neuron	Gstp1| Prdx1| Prdx2| Prdx4| Prdx5| Park7| Mgst3
NL2 astrocyte only	GO:0019905	syntaxin binding	8/446	79/28404	3.41734e-05	0.000397845	0.000255356	8	Neuroligin-2 Astrocyte v Neuron	Napg| Myo5a| Nsf| Stxbp5l| Stxbp1| Vps52| Unc13a| Vps11
NL2 astrocyte only	GO:0031406	carboxylic acid binding	12/446	183/28404	3.52386e-05	0.000397845	0.000255356	12	Neuroligin-2 Astrocyte v Neuron	Acaca| Hlcs| Adh5| Dbt| Got2| Gstp1| Mag| Nos3| Arhgdia| Slc1a3| Aldh5a1| Srr
NL2 astrocyte only	GO:0044183	protein folding chaperone	6/446	40/28404	3.53893e-05	0.000397845	0.000255356	6	Neuroligin-2 Astrocyte v Neuron	Cct4| Cct6a| Cct7| Hspa5| Hsp90aa1| Hspa9
NL2 astrocyte only	GO:0005543	phospholipid binding	20/446	460/28404	4.72736e-05	0.000499238	0.000320435	20	Neuroligin-2 Astrocyte v Neuron	Ogt| Ap2a2| Cfl1| Gap43| Got2| Hmgb1| Inppl1| Myo1b| Pfn1| Pfn2| Vdac1| Sestd1| Osbpl8| Pacsin2| Cpne1| Pclo| Unc13a| Smpd3| Myo1e| Lancl2
NL2 astrocyte only	GO:0005313	L-glutamate transmembrane transporter activity	4/446	14/28404	5.29908e-05	0.000546361	0.000350681	4	Neuroligin-2 Astrocyte v Neuron	Slc17a6| Slc1a3| Slc17a7| Slc25a12
NL2 astrocyte only	GO:0097110	scaffold protein binding	8/446	84/28404	5.33386e-05	0.000546361	0.000350681	8	Neuroligin-2 Astrocyte v Neuron	Grm3| Dsp| Braf| Gja1| Hsp90aa1| Nos3| Ywhae| Park7
NL2 astrocyte only	GO:0016874	ligase activity	11/446	162/28404	5.40874e-05	0.000546361	0.000350681	11	Neuroligin-2 Astrocyte v Neuron	Acaca| Pcca| Hlcs| Ass1| Atp5pb| Slc27a1| Rtcb| Suclg1| Pccb| Mccc1| Mccc2
NL2 astrocyte only	GO:0030276	clathrin binding	7/446	65/28404	7.12967e-05	0.000697216	0.000447507	7	Neuroligin-2 Astrocyte v Neuron	Arrb1| Ap2a1| Ap2a2| Ap2m1| Cltc| Ap2b1| Dnajc6
NL2 astrocyte only	GO:0016829	lyase activity	12/446	197/28404	7.20223e-05	0.000697216	0.000447507	12	Neuroligin-2 Astrocyte v Neuron	Aco1| Aco2| Aldoa| Eno1| Eno2| Hmgb1| Me1| Tpi1| Rps3| Srr| Park7| Mgst3
NL2 astrocyte only	GO:0042625	ATPase-coupled ion transmembrane transporter activity	4/446	16/28404	9.39752e-05	0.000850658	0.000545994	4	Neuroligin-2 Astrocyte v Neuron	Atp6v1h| Atp6v0d1| Atp6v1e1| Atp6v1c1
NL2 astrocyte only	GO:0044769	ATPase activity - coupled to transmembrane movement of ions - rotational mechanism	4/446	16/28404	9.39752e-05	0.000850658	0.000545994	4	Neuroligin-2 Astrocyte v Neuron	Atp6v1h| Atp6v0d1| Atp6v1e1| Atp6v1c1
NL2 astrocyte only	GO:0098918	structural constituent of synapse	5/446	30/28404	9.62004e-05	0.000859637	0.000551757	5	Neuroligin-2 Astrocyte v Neuron	Actn1| Actb| Camk2b| Ina| Pclo
NL2 astrocyte only	GO:0033218	amide binding	19/446	452/28404	0.000112974	0.000972138	0.000623966	19	Neuroligin-2 Astrocyte v Neuron	Acaca| Ogt| Hlcs| Adcyap1r1| Ap2m1| Cst3| Fkbp1a| Lancl1| Mag| Prep| Npepps| Rnpep| Tpp2| Tubb3| Vdac1| Ppia| Tomm40l| Cltc| Acot7
NL2 astrocyte only	GO:0035615	clathrin adaptor activity	4/446	17/28404	0.00012137	0.00100708	0.000646393	4	Neuroligin-2 Astrocyte v Neuron	Arrb1| Ap2a1| Ap2a2| Ap2m1
NL2 astrocyte only	GO:0043177	organic acid binding	10/446	152/28404	0.000152252	0.00124847	0.000801327	10	Neuroligin-2 Astrocyte v Neuron	Acaca| Hlcs| Ass1| Dbt| Glud1| Got2| Nos3| Slc1a3| Srr| Ddah1
NL2 astrocyte only	GO:0016616	oxidoreductase activity - acting on the CH-OH group of donors - NAD or NADP as acceptor	10/446	153/28404	0.000160659	0.00128712	0.000826137	10	Neuroligin-2 Astrocyte v Neuron	Adh5| Gpd1| Hadh| Me1| Mdh2| Mdh1| Dhrs4| Akr1a1| Idh3a| Ptgr2
NL2 astrocyte only	GO:0016209	antioxidant activity	7/446	86/28404	0.000415064	0.00311075	0.00199663	7	Neuroligin-2 Astrocyte v Neuron	Gstp1| Prdx1| Prdx2| Prdx4| Prdx5| Park7| Mgst3
NL2 astrocyte only	GO:0005391	P-type sodium:potassium-exchanging transporter activity	3/446	10/28404	0.000425084	0.00311878	0.00200178	3	Neuroligin-2 Astrocyte v Neuron	Atp1a1| Atp1b2| Atp1a2
NL2 astrocyte only	GO:0031072	heat shock protein binding	9/446	143/28404	0.000447367	0.00322353	0.00206902	9	Neuroligin-2 Astrocyte v Neuron	Tpr| Bax| Fkbp1a| Hspa5| Hspa9| Nos3| Arhgdia| Rps3| Cltc
NL2 astrocyte only	GO:0003729	mRNA binding	16/446	386/28404	0.000448611	0.00322353	0.00206902	16	Neuroligin-2 Astrocyte v Neuron	Tpr| Aco1| Cnbp| Elavl1| Rps2| Rpl6| Rps14| Strap| Larp4b| Tial1| Rpl13a| Ythdf1| Cpsf7| Rps3| Park7| Hnrnpll
NL2 astrocyte only	GO:0016765	transferase activity - transferring alkyl or aryl (other than methyl) groups	6/446	63/28404	0.000462333	0.00328822	0.00211054	6	Neuroligin-2 Astrocyte v Neuron	Lancl1| Gstp1| Agps| Rabggta| Mgst3| Sec14l2
NL2 astrocyte only	GO:0005246	calcium channel regulator activity	5/446	43/28404	0.000549641	0.00375588	0.0024107	5	Neuroligin-2 Astrocyte v Neuron	Grm3| Gnb2| Prkcb| Ywhae| Phpt1
NL2 astrocyte only	GO:0050780	dopamine receptor binding	4/446	25/28404	0.000584066	0.00387708	0.0024885	4	Neuroligin-2 Astrocyte v Neuron	Dnm1| Gna13| Nsf| Vps35
NL2 astrocyte only	GO:0035254	glutamate receptor binding	6/446	68/28404	0.000697365	0.00454265	0.00291569	6	Neuroligin-2 Astrocyte v Neuron	Camk2a| Nsf| Pten| Rasgrf1| Phaf1| Arpc2
NL2 astrocyte only	GO:0042169	SH2 domain binding	5/446	46/28404	0.000753123	0.00481584	0.00309104	5	Neuroligin-2 Astrocyte v Neuron	Rack1| Inppl1| Syngr3| Rufy1| Pag1
NL2 astrocyte only	GO:1990782	protein tyrosine kinase binding	8/446	126/28404	0.000868465	0.00540465	0.00346896	8	Neuroligin-2 Astrocyte v Neuron	Phyhip| Gja1| Rack1| Hsp90aa1| Rab8a| Pten| Rasgrf1| Ywhag
NL2 astrocyte only	GO:0017166	vinculin binding	3/446	13/28404	0.00097819	0.00603361	0.00387266	3	Neuroligin-2 Astrocyte v Neuron	Actn1| Ctnna1| Rtcb
NL2 astrocyte only	GO:0050750	low-density lipoprotein particle receptor binding	4/446	29/28404	0.00104362	0.0063807	0.00409544	4	Neuroligin-2 Astrocyte v Neuron	Ap2a1| Ap2m1| Lancl1| Cltc
NL2 astrocyte only	GO:0050839	cell adhesion molecule binding	13/446	308/28404	0.00127412	0.00765571	0.0049138	13	Neuroligin-2 Astrocyte v Neuron	Dsp| Actn1| Ctnna1| Cntn1| Hmgb1| Icam5| Nos3| Ptprz1| Tnr| Ppia| Nrcam| Plpp3| Ptk7
NL2 astrocyte only	GO:0046625	sphingolipid binding	4/446	31/28404	0.0013488	0.00796707	0.00511365	4	Neuroligin-2 Astrocyte v Neuron	Mag| Tnr| Vdac1| Lamc1
NL2 astrocyte only	GO:0042626	ATPase-coupled transmembrane transporter activity	7/446	105/28404	0.00136395	0.00798887	0.00512764	7	Neuroligin-2 Astrocyte v Neuron	Atp6v1h| Atp1a1| Atp1b2| Atp6v0d1| Atp6v1e1| Atp6v1c1| Atp1a2
NL2 astrocyte only	GO:0016810	hydrolase activity - acting on carbon-nitrogen (but not peptide) bonds	8/446	137/28404	0.00148952	0.00865162	0.00555303	8	Neuroligin-2 Astrocyte v Neuron	Ampd3| Crmp1| Gls| Hint1| Dpysl3| Sirt2| Dpysl5| Ddah1
NL2 astrocyte only	GO:0003774	cytoskeletal motor activity	7/446	109/28404	0.00169291	0.00954226	0.00612469	7	Neuroligin-2 Astrocyte v Neuron	Dync1i1| Kif2a| Kif5b| Myo1b| Myo5a| Myo1e| Myh14
NL2 astrocyte only	GO:0051019	mitogen-activated protein kinase binding	4/446	33/28404	0.00171131	0.00954226	0.00612469	4	Neuroligin-2 Astrocyte v Neuron	Tpr| Prmt1| Pebp1| Tab1
NL2 astrocyte only	GO:0005092	GDP-dissociation inhibitor activity	3/446	16/28404	0.00184946	0.0101502	0.00651487	3	Neuroligin-2 Astrocyte v Neuron	Gdi1| Gdi2| Arhgdia
NL2 astrocyte only	GO:0051219	phosphoprotein binding	7/446	111/28404	0.00187895	0.0102315	0.00656704	7	Neuroligin-2 Astrocyte v Neuron	Arrb1| Crmp1| Pafah1b1| Pfn1| Dpysl3| Ywhae| Ywhab
NL2 astrocyte only	GO:1901681	sulfur compound binding	12/446	284/28404	0.00191477	0.0103457	0.00664036	12	Neuroligin-2 Astrocyte v Neuron	Acaca| Hlcs| Dbt| Lancl1| Gstp1| Hmgb1| Prmt1| Ogdh| Rpl22| Dpysl3| Ppia| Acot7
NL2 astrocyte only	GO:0003725	double-stranded RNA binding	6/446	85/28404	0.00222988	0.0117745	0.00755742	6	Neuroligin-2 Astrocyte v Neuron	Actn1| Eif4a1| Hmgb1| Elavl1| Tubb4b| Cltc
NL2 astrocyte only	GO:0004177	aminopeptidase activity	4/446	37/28404	0.00262914	0.0135935	0.00872498	4	Neuroligin-2 Astrocyte v Neuron	Npepps| Rnpep| Tpp2| Lap3
NL2 astrocyte only	GO:0051082	unfolded protein binding	6/446	90/28404	0.00297374	0.0152404	0.00978204	6	Neuroligin-2 Astrocyte v Neuron	Cct4| Cct6a| Cct7| Hspa5| Hsp90aa1| Hspa9
NL2 astrocyte only	GO:0005416	amino acid:cation symporter activity	3/446	20/28404	0.00359377	0.0172166	0.0110504	3	Neuroligin-2 Astrocyte v Neuron	Slc1a3| Slc32a1| Slc6a11
NL2 astrocyte only	GO:0070300	phosphatidic acid binding	3/446	20/28404	0.00359377	0.0172166	0.0110504	3	Neuroligin-2 Astrocyte v Neuron	Sestd1| Pacsin2| Smpd3
NL2 astrocyte only	GO:1990381	ubiquitin-specific protease binding	3/446	20/28404	0.00359377	0.0172166	0.0110504	3	Neuroligin-2 Astrocyte v Neuron	Pten| Park7| Cltc
NL2 astrocyte only	GO:0046982	protein heterodimerization activity	12/446	307/28404	0.00360634	0.0172166	0.0110504	12	Neuroligin-2 Astrocyte v Neuron	Atp1a1| Atp1b2| Bax| Krt10| Ppp2ca| Ywhae| Ywhah| Ppp2r1a| Rragc| Tubb2b| Atp1a2| Abtb2
NL2 astrocyte only	GO:0048306	calcium-dependent protein binding	6/446	94/28404	0.00369117	0.0175017	0.0112334	6	Neuroligin-2 Astrocyte v Neuron	Stx2| Rac3| Myo5a| Pdcd6ip| Syn1| Syn2
NL2 astrocyte only	GO:0050998	nitric-oxide synthase binding	3/446	21/28404	0.00414433	0.0192573	0.0123603	3	Neuroligin-2 Astrocyte v Neuron	Actb| Dnm1| Nos3
NL2 astrocyte only	GO:0016407	acetyltransferase activity	6/446	98/28404	0.00452967	0.0207709	0.0133318	6	Neuroligin-2 Astrocyte v Neuron	Ogt| Acat1| Dbt| Pafah1b2| Hadhb| Dlat
NL2 astrocyte only	GO:0032794	GTPase activating protein binding	3/446	22/28404	0.00474335	0.0216086	0.0138694	3	Neuroligin-2 Astrocyte v Neuron	Camk2a| Gnao1| Tubb5
NL2 astrocyte only	GO:0030506	ankyrin binding	3/446	23/28404	0.00539198	0.0242465	0.0155626	3	Neuroligin-2 Astrocyte v Neuron	Atp1a1| Nrcam| Cltc
NL2 astrocyte only	GO:0043022	ribosome binding	5/446	72/28404	0.00551638	0.0246469	0.0158196	5	Neuroligin-2 Astrocyte v Neuron	Eif2s1| Rack1| Hspa5| Ythdf1| Eif5a
NL2 astrocyte only	GO:0016853	isomerase activity	8/446	170/28404	0.00559646	0.0248455	0.015947	8	Neuroligin-2 Astrocyte v Neuron	Pgm3| Mpi| Fkbp1a| Itpk1| Tpi1| Ppia| Srr| Pgm2l1
NL2 astrocyte only	GO:0019842	vitamin binding	7/446	136/28404	0.00579479	0.0254023	0.0163044	7	Neuroligin-2 Astrocyte v Neuron	Acaca| Hlcs| Got2| Ogdh| Pdxk| Abat| Srr
NL2 astrocyte only	GO:0016769	transferase activity - transferring nitrogenous groups	3/446	25/28404	0.00684229	0.0294388	0.0188952	3	Neuroligin-2 Astrocyte v Neuron	Gapdh| Got2| Abat
NL2 astrocyte only	GO:0072341	modified amino acid binding	6/446	108/28404	0.00723097	0.0307316	0.0197251	6	Neuroligin-2 Astrocyte v Neuron	Gap43| Lancl1| Hmgb1| Osbpl8| Cpne1| Smpd3
NL2 astrocyte only	GO:0015485	cholesterol binding	4/446	49/28404	0.00727929	0.0307495	0.0197365	4	Neuroligin-2 Astrocyte v Neuron	Vdac1| Osbpl8| Erlin2| Osbp2
NL2 astrocyte only	GO:0017134	fibroblast growth factor binding	3/446	26/28404	0.00764584	0.0317211	0.0203602	3	Neuroligin-2 Astrocyte v Neuron	Hspa9| Rps2| Ptprz1
NL2 astrocyte only	GO:0030170	pyridoxal phosphate binding	4/446	52/28404	0.00896629	0.0365468	0.0234575	4	Neuroligin-2 Astrocyte v Neuron	Got2| Pdxk| Abat| Srr
NL2 astrocyte only	GO:0019911	structural constituent of myelin sheath	2/446	10/28404	0.0101843	0.0405626	0.026035	2	Neuroligin-2 Astrocyte v Neuron	Mbp| Plp1
NL2 astrocyte only	GO:0050815	phosphoserine residue binding	2/446	10/28404	0.0101843	0.0405626	0.026035	2	Neuroligin-2 Astrocyte v Neuron	Ywhae| Ywhab
NL2 astrocyte only	GO:0005343	organic acid:sodium symporter activity	3/446	29/28404	0.0103796	0.0408733	0.0262344	3	Neuroligin-2 Astrocyte v Neuron	Slc1a3| Slc13a5| Slc6a11
NL2 astrocyte only	GO:0005178	integrin binding	7/446	155/28404	0.0114881	0.0440468	0.0282714	7	Neuroligin-2 Astrocyte v Neuron	Actn1| Hmgb1| Icam5| Ptprz1| Tnr| Ppia| Plpp3
NL2 astrocyte only	GO:0000774	adenyl-nucleotide exchange factor activity	2/446	11/28404	0.0123191	0.0461635	0.0296299	2	Neuroligin-2 Astrocyte v Neuron	Hsph1| Pfn1
NL2 astrocyte only	GO:0043008	ATP-dependent protein binding	2/446	11/28404	0.0123191	0.0461635	0.0296299	2	Neuroligin-2 Astrocyte v Neuron	Myo5a| Nsf
NL2 astrocyte only	GO:0043208	glycosphingolipid binding	2/446	11/28404	0.0123191	0.0461635	0.0296299	2	Neuroligin-2 Astrocyte v Neuron	Mag| Lamc1
NL2 astrocyte only	GO:0030165	PDZ domain binding	6/446	122/28404	0.0127432	0.0472448	0.030324	6	Neuroligin-2 Astrocyte v Neuron	Gja1| Nsf| Pten| Phaf1| Srr| Cntnap2
NL2 astrocyte only	GO:0022829	wide pore channel activity	3/446	32/28404	0.013611	0.0491547	0.0315499	3	Neuroligin-2 Astrocyte v Neuron	Gja1| Vdac1| Tomm40l
NL2 astrocyte only	GO:0042887	amide transmembrane transporter activity	3/446	32/28404	0.013611	0.0491547	0.0315499	3	Neuroligin-2 Astrocyte v Neuron	Gja1| Slc27a1| Slc38a3
NL2 astrocyte only	GO:0043178	alcohol binding	5/446	90/28404	0.0138007	0.0493287	0.0316616	5	Neuroligin-2 Astrocyte v Neuron	Prkce| Vdac1| Osbpl8| Erlin2| Osbp2
NL2 neuron only	GO:0046873	metal ion transmembrane transporter activity	96/1136	422/28404	5.46034e-45	5.09996e-42	3.2762e-42	96	Neuroligin-2 Astrocyte v Neuron	Slc38a1| Slc39a6| Slc12a6| Kcnq3| Slc8a3| Asic1| Slc13a3| Stim2| Cacna1c| Cacna1d| Cacna1e| Cacnb1| Cacnb2| Cacnb4| Kcnn3| Gria2| Grik2| Grik3| Grik5| Grin2a| Grin2b| Grin2d| Hcn1| Hcn2| Hcn3| Itgav| Itpr1| Kcna1| Kcna2| Kcna3| Kcna4| Kcna6| Kcnab2| Kcnb1| Kcnc3| Kcnh1| Kcnj12| Kcnj3| Kcnj4| Kcnj6| Kcnj9| Kcnk2| Kcnma1| Kcnq2| Kcnh7| Trpm1| Atp12a| Rasa3| Scn8a| Slc12a4| Slc1a1| Slc1a6| Slc20a1| …
NL2 neuron only	GO:0005216	ion channel activity	97/1136	439/28404	2.85767e-44	1.33453e-41	8.57301e-42	97	Neuroligin-2 Astrocyte v Neuron	Ano10| Slc12a6| Glra3| Kcnq3| Gabra5| Asic1| Chrna4| Stim2| Cacna1c| Cacna1d| Cacna1e| Cacnb1| Cacnb2| Cacnb4| Clcn4| Kcnn3| Gabra3| Gabra4| Gabrb2| Gabrb3| Gabrd| Gabrg1| Gabrg2| Glrb| Gria1| Gria2| Gria4| Grid1| Grik2| Grik3| Grik5| Grin2a| Grin2b| Grin2d| Hcn1| Hcn2| Hcn3| Itgav| Itpr1| Kcna1| Kcna2| Kcna3| Kcna4| Kcna6| Kcnab2| Kcnb1| Kcnc3| Kcnh1| Kcnj12| Kcnj3| Kcnj4| Kcnj6| Kcnj9| Kcnk2| K…
NL2 neuron only	GO:0015267	channel activity	97/1136	483/28404	1.79495e-40	4.19122e-38	2.69243e-38	97	Neuroligin-2 Astrocyte v Neuron	Ano10| Slc12a6| Glra3| Kcnq3| Gabra5| Asic1| Chrna4| Stim2| Cacna1c| Cacna1d| Cacna1e| Cacnb1| Cacnb2| Cacnb4| Clcn4| Kcnn3| Gabra3| Gabra4| Gabrb2| Gabrb3| Gabrd| Gabrg1| Gabrg2| Glrb| Gria1| Gria2| Gria4| Grid1| Grik2| Grik3| Grik5| Grin2a| Grin2b| Grin2d| Hcn1| Hcn2| Hcn3| Itgav| Itpr1| Kcna1| Kcna2| Kcna3| Kcna4| Kcna6| Kcnab2| Kcnb1| Kcnc3| Kcnh1| Kcnj12| Kcnj3| Kcnj4| Kcnj6| Kcnj9| Kcnk2| K…
NL2 neuron only	GO:0022803	passive transmembrane transporter activity	97/1136	483/28404	1.79495e-40	4.19122e-38	2.69243e-38	97	Neuroligin-2 Astrocyte v Neuron	Ano10| Slc12a6| Glra3| Kcnq3| Gabra5| Asic1| Chrna4| Stim2| Cacna1c| Cacna1d| Cacna1e| Cacnb1| Cacnb2| Cacnb4| Clcn4| Kcnn3| Gabra3| Gabra4| Gabrb2| Gabrb3| Gabrd| Gabrg1| Gabrg2| Glrb| Gria1| Gria2| Gria4| Grid1| Grik2| Grik3| Grik5| Grin2a| Grin2b| Grin2d| Hcn1| Hcn2| Hcn3| Itgav| Itpr1| Kcna1| Kcna2| Kcna3| Kcna4| Kcna6| Kcnab2| Kcnb1| Kcnc3| Kcnh1| Kcnj12| Kcnj3| Kcnj4| Kcnj6| Kcnj9| Kcnk2| K…
NL2 neuron only	GO:0098960	postsynaptic neurotransmitter receptor activity	29/1136	76/28404	2.75039e-21	1.97605e-19	1.26941e-19	29	Neuroligin-2 Astrocyte v Neuron	Grm5| Glra3| Gabra5| Chrna4| Chrm3| Chrm4| Gabra3| Gabra4| Gabrb2| Gabrb3| Gabrd| Gabrg1| Gabrg2| Glrb| Gria1| Gria2| Gria4| Grid1| Grik2| Grik3| Grik5| Grin2a| Grin2b| Grin2d| Grm1| Glra2| Grin3a| Gria3| Gabbr1
NL2 neuron only	GO:0030695	GTPase regulator activity	60/1136	424/28404	1.71764e-17	7.29218e-16	4.68449e-16	60	Neuroligin-2 Astrocyte v Neuron	Dock9| Arhgap5| Chrm4| Evi5| Nf1| Pde6d| Cyth1| Cyth2| Cyth3| Rasgrp2| Rasa3| Rasgrp1| Rgs9| Rp2| Rtkn| Slit2| Dock3| Adgrb3| Arap2| Agap2| Sipa1l1| Spata13| Arhgap39| Rin1| Arhgap33| Psd3| Arhgef9| Syngap1| Rgs7| Ralgps1| Sipa1l2| Arhgap20| Iqsec2| Ankrd27| Arhgef40| Myo9a| Sec23b| Tbck| Sh2d3c| Prex1| Dgki| Dennd4c| Arhgap32| Rgs6| Rabep1| Kalrn| Tbc1d8| Rapgef4| Rgs17| Vav3| Rgs20| Dab2ip| Arh…
NL2 neuron only	GO:0060589	nucleoside-triphosphatase regulator activity	60/1136	424/28404	1.71764e-17	7.29218e-16	4.68449e-16	60	Neuroligin-2 Astrocyte v Neuron	Dock9| Arhgap5| Chrm4| Evi5| Nf1| Pde6d| Cyth1| Cyth2| Cyth3| Rasgrp2| Rasa3| Rasgrp1| Rgs9| Rp2| Rtkn| Slit2| Dock3| Adgrb3| Arap2| Agap2| Sipa1l1| Spata13| Arhgap39| Rin1| Arhgap33| Psd3| Arhgef9| Syngap1| Rgs7| Ralgps1| Sipa1l2| Arhgap20| Iqsec2| Ankrd27| Arhgef40| Myo9a| Sec23b| Tbck| Sh2d3c| Prex1| Dgki| Dennd4c| Arhgap32| Rgs6| Rabep1| Kalrn| Tbc1d8| Rapgef4| Rgs17| Vav3| Rgs20| Dab2ip| Arh…
NL2 neuron only	GO:0050839	cell adhesion molecule binding	49/1136	308/28404	1.39724e-16	5.674e-15	3.64496e-15	49	Neuroligin-2 Astrocyte v Neuron	Dscaml1| Adam15| Arvcf| Ctnna2| Ctnnd1| Cdh11| Cdh4| Cdh8| Cdk5r1| Cxadr| Emb| Ptk2| Grin2a| Grin2b| Itgav| Itgb1| Itgb3| Cd47| Jup| Cd200| Neo1| Nf2| Ctnnd2| Nrxn2| Numb| Nlgn1| Ptpn2| Ptprd| Ptprj| Ptpro| Ptprt| Cx3cl1| Sema7a| Src| Syk| Cdh12| Tjp1| Cdh23| Vcam1| Pkp4| Tenm1| Tenm2| Tenm3| Cdh7| Lrrc4c| Cdh10| Itgb8| Nectin3| Kirrel3
NL2 neuron only	GO:0008066	glutamate receptor activity	16/1136	27/28404	3.32862e-16	1.24357e-14	7.98868e-15	16	Neuroligin-2 Astrocyte v Neuron	Grm5| Gria1| Gria2| Gria4| Grid1| Grik2| Grik3| Grik5| Grin2a| Grin2b| Grin2d| Grm1| Grm8| Grin3a| Grm4| Gria3
NL2 neuron only	GO:0030165	PDZ domain binding	30/1136	122/28404	6.90775e-16	2.48147e-14	1.5941e-14	30	Neuroligin-2 Astrocyte v Neuron	Adgrb1| Baiap2| Cacna1d| Cask| Cxadr| Gng12| Gria1| Gria2| Grik2| Grik5| Hcn2| Kcnj12| Kcnj4| Kcnj9| Nlgn1| Snta1| Sntb1| Erc2| Lzts3| Dlgap3| Shisa6| Atp2b4| Gria3| Cacng3| Tamalin| Kirrel3| Rps6kb1| Shisa9| Rapgef2| Adgrl2
NL2 neuron only	GO:0008509	anion transmembrane transporter activity	44/1136	300/28404	9.78752e-14	3.04718e-12	1.9575e-12	44	Neuroligin-2 Astrocyte v Neuron	Slc38a1| Slc12a6| Glra3| Gabra5| Slc13a3| Slc7a1| Slc7a3| Clcn4| Gabra3| Gabra4| Gabrb2| Gabrb3| Gabrd| Gabrg1| Gabrg2| Glrb| Slc22a6| Slc25a15| Slc12a4| Slc1a1| Slc1a6| Slc4a3| Slc6a2| Slc6a6| Slc4a7| Ano3| Clcc1| Lrrc8d| Glra2| Slc6a7| Clcn7| Abcc5| Clic4| Ano4| Slc25a13| Slc7a8| Slc1a4| Slc4a8| Gpr89| Slc25a32| Mpc2| Slc25a42| Slc12a9| Slc4a10
NL2 neuron only	GO:0019902	phosphatase binding	37/1136	234/28404	8.95998e-13	2.46136e-11	1.58117e-11	37	Neuroligin-2 Astrocyte v Neuron	Ptpa| Spred1| Adcy8| Ap3b1| Cacna1c| Ctnnd1| Cpd| Csk| Dtnb| Egfr| Ptk2| Gna12| Insr| Itpr1| Jup| Pik3r2| Ptpn1| Ptprt| Slc9a1| Syk| Hsp90b1| Traf3| Cnst| Ppp1r16b| Grin3a| Cadm4| Mapk8| Atp2b4| Magi2| Slc9a3r2| Dab2ip| Ppp2r2a| Fbxl2| Rps6kb1| Ppp1r16a| Phactr3| Nol3
NL2 neuron only	GO:0000149	SNARE binding	26/1136	119/28404	1.14867e-12	3.0653e-11	1.96914e-11	26	Neuroligin-2 Astrocyte v Neuron	Stx12| Abca1| Adcy6| Bet1| Gria2| Kcnb1| Syt12| Ptpn2| Sec22b| Stxbp3| Vamp7| Syt3| Vamp2| Stx16| Ankrd27| Stx7| Vti1b| Syt6| Syt7| Stx8| Stx6| Syt9| Snap47| Tmed10| Prrt2| Trim9
NL2 neuron only	GO:0042578	phosphoric ester hydrolase activity	45/1136	353/28404	7.5851e-12	1.96791e-10	1.26418e-10	45	Neuroligin-2 Astrocyte v Neuron	Nt5dc3| Ptpa| Impa2| Noct| Eya4| Pde6d| Pld1| Ppp3cc| Ptp4a1| Ptpn1| Ptpn14| Ptpn2| Ptpn5| Ptprd| Ptpre| Ptprj| Ptprk| Ptpru| Ptpro| Ptprr| Ptprs| Ptprt| Smpd2| Inpp5a| Plppr3| Pip4p1| Plppr4| Mtmr10| Inpp4b| Plppr2| Plcxd3| Plch2| Plppr1| Plcxd2| Mtmr1| Pdxp| Dusp10| Acp6| Ctdnep1| G6pc3| Gdpd2| Plcd3| Armt1| Ublcp1| Sgpp1
NL2 neuron only	GO:0035254	glutamate receptor binding	19/1136	68/28404	1.23224e-11	3.11057e-10	1.99823e-10	19	Neuroligin-2 Astrocyte v Neuron	Canx| Cdk5r1| Flot1| Fyn| Gria1| Gria2| Grin2a| Grin2b| Ptpn5| Shank2| Shisa7| Shank1| Neto1| Shisa6| Syndig1| Cacng3| Cacng4| Shank3| Neto2
NL2 neuron only	GO:0060090	molecular adaptor activity	49/1136	433/28404	6.80304e-11	1.47768e-09	9.49262e-10	49	Neuroligin-2 Astrocyte v Neuron	Stx12| Frs3| Baiap2| Abi1| Ap1m1| Bet1| Fem1b| Magi1| Hcn2| Jup| Nck1| Nck2| Sec22b| Sh2b1| Vamp7| Shank2| Skp1| Vamp2| Dlgap1| Dlgap4| Stx16| Dlgap3| Shank1| Dlgap2| Gphn| Golga5| Sh2d3c| Syne2| Frs2| Abi2| Magi2| Stx7| Gosr1| Vti1b| Stx8| Psmg1| Shank3| Stx6| Sh3rf1| Slc9a3r2| Appbp2| Snap47| Dab2ip| Stx18| Ndc1| Grip1| Mpp7| Sun1| Magi3
NL2 neuron only	GO:0004713	protein tyrosine kinase activity	24/1136	130/28404	3.49138e-10	7.08902e-09	4.55398e-09	24	Neuroligin-2 Astrocyte v Neuron	Alk| Csk| Egfr| Epha2| Epha3| Epha6| Epha8| Ephb2| Ephb6| Erbb4| Ptk2| Fyn| Insr| Jak2| Ntrk2| Ntrk3| Src| Stk16| Syk| Tesk1| Peak1| Ror1| Tnk2| Dyrk2
NL2 neuron only	GO:0022804	active transmembrane transporter activity	45/1136	403/28404	6.27342e-10	1.17188e-08	7.52811e-09	45	Neuroligin-2 Astrocyte v Neuron	Slc38a1| Slc45a4| Slc12a6| Slc8a3| Abca1| Slc13a3| Abcd1| Clcn4| Atp13a1| Slc22a6| Atp12a| Slc12a4| Slc1a1| Slc1a6| Slc20a1| Slc4a3| Slc6a2| Slc9a1| Slc6a6| Abca9| Abca5| Slc4a7| Uqcrq| Slc6a17| Atp2c1| Slc9a7| Slc24a4| Slc6a7| Clcn7| Abcd2| Abca7| Abca3| Abcc5| Slc7a6| Slc9a9| Atp2b4| Slc7a8| Slc1a4| Abcb10| Chp1| Slc4a8| Uqcr11| Slc24a2| Slc12a9| Slc4a10
NL2 neuron only	GO:0005525	GTP binding	41/1136	361/28404	2.18953e-09	3.93273e-08	2.52638e-08	41	Neuroligin-2 Astrocyte v Neuron	Arl1| Rab31| Gimap4| Atl3| Arf3| Arf6| Arhgap5| Ehd1| Gna12| Gtpbp1| Hsp90ab1| Insr| Rab12| Rab22a| Rab23| Rab33b| Rab5c| Rab6a| Rit2| Rp2| Rras| Rtkn| Sar1a| Diras1| Rab21| Agap2| Npr2| Tubal3| Rhof| Rragb| Rab6b| Gfm1| Gtpbp2| Atl2| Ehd3| Eefsec| Mfn1| Rap2c| Rab35| Rab27b| Ehd4
NL2 neuron only	GO:0016917	GABA receptor activity	10/1136	22/28404	4.19802e-09	7.0017e-08	4.49788e-08	10	Neuroligin-2 Astrocyte v Neuron	Gabra5| Gabra3| Gabra4| Gabrb2| Gabrb3| Gabrd| Gabrg1| Gabrg2| Gabbr2| Gabbr1
NL2 neuron only	GO:0097110	scaffold protein binding	18/1136	84/28404	4.6852e-09	7.54478e-08	4.84676e-08	18	Neuroligin-2 Astrocyte v Neuron	Nlgn4l| Baiap2| Adcy6| Fyn| Gria1| Grin2a| Grin2b| Krt18| Nck2| Nlgn1| Src| Syk| Adcy5| Dlgap3| Shank1| Atp2b4| Panx1| Shank3
NL2 neuron only	GO:0005543	phospholipid binding	47/1136	460/28404	4.77187e-09	7.55411e-08	4.85274e-08	47	Neuroligin-2 Astrocyte v Neuron	Adgrb1| Aida| Abca1| Gpaa1| Hcn1| Itpr1| Kcnh1| Syt12| Nf1| Pitpna| Pld1| Cyth3| Rasgrp1| Syt3| Cpne9| Arap2| Stxbp6| Vamp2| Pigu| Zfyve28| Arhgap33| Cpne2| Gramd1b| Syt16| Cpne5| Snx14| Prex1| Pla2g4e| Arhgap32| Frmpd4| Esyt2| Syt6| Syt7| Pitpnb| Syt9| Cpne8| Wdfy1| Dab2ip| Cpne3| Arhgap26| Plekhf1| Clvs1| Osbpl10| Rapgef2| Arfip2| Rab35| Cptp
NL2 neuron only	GO:0045499	chemorepellent activity	11/1136	29/28404	7.11479e-09	1.10754e-07	7.11479e-08	11	Neuroligin-2 Astrocyte v Neuron	Sema4a| Sema4b| Sema4c| Sema5b| Sema6b| Sema7a| Slit2| Sema6d| Sema4g| Flrt2| Flrt3
NL2 neuron only	GO:0005516	calmodulin binding	27/1136	191/28404	1.27874e-08	1.95353e-07	1.25494e-07	27	Neuroligin-2 Astrocyte v Neuron	Kcnq3| Slc8a3| Adcy8| Cacna1c| Cask| Cnn2| Kcnn3| Kcnh1| Kcnq2| Ppp3cc| Rit2| Slc9a1| Snta1| Sntb1| Sntb2| Map6d1| Tjp1| Vamp2| Kcnq5| Camkv| Kcnh5| Slc24a4| Grm4| Atp2b4| Adcy1| Syt7| Fbxl2
NL2 neuron only	GO:0019001	guanyl nucleotide binding	41/1136	384/28404	1.31769e-08	1.95353e-07	1.25494e-07	41	Neuroligin-2 Astrocyte v Neuron	Arl1| Rab31| Gimap4| Atl3| Arf3| Arf6| Arhgap5| Ehd1| Gna12| Gtpbp1| Hsp90ab1| Insr| Rab12| Rab22a| Rab23| Rab33b| Rab5c| Rab6a| Rit2| Rp2| Rras| Rtkn| Sar1a| Diras1| Rab21| Agap2| Npr2| Tubal3| Rhof| Rragb| Rab6b| Gfm1| Gtpbp2| Atl2| Ehd3| Eefsec| Mfn1| Rap2c| Rab35| Rab27b| Ehd4
NL2 neuron only	GO:0032561	guanyl ribonucleotide binding	41/1136	384/28404	1.31769e-08	1.95353e-07	1.25494e-07	41	Neuroligin-2 Astrocyte v Neuron	Arl1| Rab31| Gimap4| Atl3| Arf3| Arf6| Arhgap5| Ehd1| Gna12| Gtpbp1| Hsp90ab1| Insr| Rab12| Rab22a| Rab23| Rab33b| Rab5c| Rab6a| Rit2| Rp2| Rras| Rtkn| Sar1a| Diras1| Rab21| Agap2| Npr2| Tubal3| Rhof| Rragb| Rab6b| Gfm1| Gtpbp2| Atl2| Ehd3| Eefsec| Mfn1| Rap2c| Rab35| Rab27b| Ehd4
NL2 neuron only	GO:0030215	semaphorin receptor binding	9/1136	22/28404	7.88025e-08	1.11517e-06	7.16386e-07	9	Neuroligin-2 Astrocyte v Neuron	Rit2| Sema4a| Sema4b| Sema4c| Sema5b| Sema6b| Sema7a| Sema6d| Sema4g
NL2 neuron only	GO:1990782	protein tyrosine kinase binding	20/1136	126/28404	1.40893e-07	1.90716e-06	1.22516e-06	20	Neuroligin-2 Astrocyte v Neuron	Frs3| Grm5| Ctnnd1| Csk| Elmo2| Itgb1| Jup| Nck1| Nck2| Ntrk2| Pik3r2| Ptpn1| Ptpn14| Ptpn2| Sh2b1| Cadm4| Sh2d3c| Frs2| Prr7| Cpne3
NL2 neuron only	GO:0022851	GABA-gated chloride ion channel activity	7/1136	13/28404	2.23178e-07	2.89511e-06	1.85981e-06	7	Neuroligin-2 Astrocyte v Neuron	Gabra5| Gabra3| Gabra4| Gabrb2| Gabrb3| Gabrg1| Gabrg2
NL2 neuron only	GO:0001540	amyloid-beta binding	14/1136	66/28404	2.74054e-07	3.50639e-06	2.2525e-06	14	Neuroligin-2 Astrocyte v Neuron	Apba2| Apbb1| Apbb2| Ephb2| Gria1| Gria2| Hsd17b10| Ide| Insr| Itm2b| Lrp8| Apbb3| Dlgap3| Gria3
NL2 neuron only	GO:0016247	channel regulator activity	21/1136	146/28404	3.83976e-07	4.78178e-06	3.07181e-06	21	Neuroligin-2 Astrocyte v Neuron	Stim2| Cacnb2| Dpp6| Itpr1| Kcnab2| Kcnk2| Nrxn2| Snta1| Stim1| Slc30a1| Lynx1| Dpp10| Gpd1l| Atp2b4| Stx7| Vti1b| Cacng3| Cacng4| Stx8| Arpp19| Kcnip2
NL2 neuron only	GO:0003951	NAD+ kinase activity	7/1136	15/28404	7.79901e-07	9.22061e-06	5.9233e-06	7	Neuroligin-2 Astrocyte v Neuron	Dgkz| Dgkg| Dgkb| Dgkd| Dgki| Dgkh| Sphk2
NL2 neuron only	GO:0005319	lipid transporter activity	22/1136	166/28404	8.59192e-07	1.00311e-05	6.44394e-06	22	Neuroligin-2 Astrocyte v Neuron	Abca1| Abcd1| Pitpna| Stra6| Abca9| Abca5| Ano3| Tmem41b| Gramd1b| Slc27a3| Abcd2| Abca7| Abca3| Ano4| Atp8a2| Gramd1a| Pitpnb| Npc2| Plscr3| Osbpl10| Vmp1| Cptp
NL2 neuron only	GO:0003924	GTPase activity	31/1136	296/28404	1.1486e-06	1.32443e-05	8.50814e-06	31	Neuroligin-2 Astrocyte v Neuron	Arl1| Rab31| Atl3| Arf6| Arhgap5| Gna12| Gtpbp1| Rab12| Rab22a| Rab23| Rab33b| Rab5c| Rab6a| Rit2| Rras| Sar1a| Diras1| Rab21| Agap2| Tubal3| Rhof| Rragb| Rab6b| Gfm1| Gtpbp2| Atl2| Eefsec| Mfn1| Rap2c| Rab35| Rab27b
NL2 neuron only	GO:0015179	L-amino acid transmembrane transporter activity	13/1136	66/28404	1.78099e-06	1.89028e-05	1.21431e-05	13	Neuroligin-2 Astrocyte v Neuron	Slc38a1| Slc13a3| Slc7a1| Slc7a3| Slc25a15| Slc1a1| Slc1a6| Slc43a2| Slc6a7| Slc7a6| Slc25a13| Slc7a8| Slc1a4
NL2 neuron only	GO:0044325	transmembrane transporter binding	20/1136	148/28404	1.96391e-06	2.04894e-05	1.31623e-05	20	Neuroligin-2 Astrocyte v Neuron	Cbarp| Kcnq3| Cacna1c| Fyn| Hsp90ab1| Itpr1| Kcnab2| Kcnb1| Kcnh1| Snta1| Src| Vamp2| Kcnh5| Kcnc2| Dpp10| Gpd1l| Panx1| Kcnip2| Gopc| Kcnb2
NL2 neuron only	GO:0016667	oxidoreductase activity - acting on a sulfur group of donors	12/1136	58/28404	2.56924e-06	2.60834e-05	1.67559e-05	12	Neuroligin-2 Astrocyte v Neuron	Dld| Selenbp1| Pcyox1l| Aifm1| Ero1a| Tmx4| Dnajc10| Pcyox1| Tmx2| Tmx3| Pdia6| Tmx1
NL2 neuron only	GO:0051082	unfolded protein binding	15/1136	90/28404	2.68938e-06	2.70095e-05	1.73509e-05	15	Neuroligin-2 Astrocyte v Neuron	Hspa13| Aip| Canx| Serpinh1| Dnaja1| Hspa1b| Hsp90ab1| Nudcd3| Hsp90b1| Uggt1| Nudcd2| Dnajb5| Dnajb2| Erlec1| Ndufaf1
NL2 neuron only	GO:0004016	adenylate cyclase activity	6/1136	12/28404	3.03311e-06	3.01375e-05	1.93603e-05	6	Neuroligin-2 Astrocyte v Neuron	Adcy6| Adcy7| Adcy8| Adcy9| Adcy5| Adcy1
NL2 neuron only	GO:0046875	ephrin receptor binding	9/1136	32/28404	3.0958e-06	3.04367e-05	1.95525e-05	9	Neuroligin-2 Astrocyte v Neuron	Cdk5r1| Efnb1| Efnb2| Fyn| Nck1| Ptpn1| Src| Sipa1l1| Anks1b
NL2 neuron only	GO:0008374	O-acyltransferase activity	11/1136	51/28404	4.36579e-06	4.16087e-05	2.67294e-05	11	Neuroligin-2 Astrocyte v Neuron	Gpat4| Cpt1a| Soat1| Lpcat1| Casd1| Lpcat2| Agpat5| Agpat1| Mboat2| Mboat7| Cpt1c
NL2 neuron only	GO:0008013	beta-catenin binding	15/1136	97/28404	6.99992e-06	6.47319e-05	4.15837e-05	15	Neuroligin-2 Astrocyte v Neuron	Ctnna2| Ctnnd1| Cxadr| Grin2b| Nf2| Ctnnd2| Numb| Ptprj| Ptprk| Ptpru| Ptprt| Skp1| Tjp1| Ajap1| Slc9a3r2
NL2 neuron only	GO:0070851	growth factor receptor binding	19/1136	153/28404	1.22357e-05	0.000109886	7.05907e-05	19	Neuroligin-2 Astrocyte v Neuron	Frs3| Erbb4| Fyn| Grin2b| Il1rap| Itgb3| Jak2| Ptprj| Src| Lingo1| Cadm4| Frs2| Flrt1| Flrt2| Tnk2| Vav3| Dab2ip| Flrt3| Erap1
NL2 neuron only	GO:0031267	small GTPase binding	28/1136	286/28404	1.33498e-05	0.00011875	7.62848e-05	28	Neuroligin-2 Astrocyte v Neuron	Dock9| Pkn2| Cse1l| Abca1| Ehd1| Evi5| Gria1| Usp33| Pde6d| Prkch| Rtkn| Daam1| Dock3| Tnfaip1| Rin1| Ankrd27| Golga5| Dgki| Tnpo3| Abi2| Cdkl5| Tamalin| Rapgef4| Gga2| Cyria| Wasf1| Sh3bp4| Usp6nl
NL2 neuron only	GO:0042165	neurotransmitter binding	7/1136	22/28404	1.6157e-05	0.000142365	9.14549e-05	7	Neuroligin-2 Astrocyte v Neuron	Chrna4| Chrm3| Grin2a| Grin2b| Grin2d| Ide| Grin3a
NL2 neuron only	GO:0015298	solute:cation antiporter activity	8/1136	30/28404	1.70305e-05	0.000148658	9.54979e-05	8	Neuroligin-2 Astrocyte v Neuron	Slc8a3| Clcn4| Slc9a1| Slc9a7| Slc24a4| Slc9a9| Chp1| Slc24a2
NL2 neuron only	GO:0015294	solute:cation symporter activity	14/1136	96/28404	2.7784e-05	0.000229649	0.000147526	14	Neuroligin-2 Astrocyte v Neuron	Slc38a1| Slc45a4| Slc12a6| Slc13a3| Slc12a4| Slc1a1| Slc1a6| Slc20a1| Slc6a2| Slc6a6| Slc4a7| Slc4a8| Slc12a9| Slc4a10
NL2 neuron only	GO:0140828	metal cation:monoatomic cation antiporter activity	7/1136	24/28404	3.0567e-05	0.000248257	0.00015948	7	Neuroligin-2 Astrocyte v Neuron	Slc8a3| Slc9a1| Slc9a7| Slc24a4| Slc9a9| Chp1| Slc24a2
NL2 neuron only	GO:0051219	phosphoprotein binding	15/1136	111/28404	3.65254e-05	0.000294092	0.000188925	15	Neuroligin-2 Astrocyte v Neuron	Cacnb1| Cacnb2| Igf2r| Nck2| Pik3r2| Pik3r3| Ptpn5| Src| Syk| Pcif1| Shb| Mid2| Tbl2| Sh2d3c| Csnk1a1
NL2 neuron only	GO:0009975	cyclase activity	7/1136	25/28404	4.09916e-05	0.000319051	0.000204958	7	Neuroligin-2 Astrocyte v Neuron	Adcy6| Adcy7| Adcy8| Adcy9| Adcy5| Npr2| Adcy1
NL2 neuron only	GO:0016790	thiolester hydrolase activity	10/1136	54/28404	4.84653e-05	0.000374104	0.000240324	10	Neuroligin-2 Astrocyte v Neuron	Abcd1| Ptprt| Hibch| Abcd2| Acot11| Pnkd| Acot13| Abhd13| Mblac2| Them4
NL2 neuron only	GO:0008022	protein C-terminus binding	23/1136	233/28404	6.72061e-05	0.000506214	0.000325191	23	Neuroligin-2 Astrocyte v Neuron	Dgkz| Adcy8| Phb2| Cask| Gria1| Hcn1| Itpr1| Jak2| Src| Shank2| Taok1| Tesk1| Tjp1| Vamp2| Ago2| Lrrc7| Shank1| Hic2| Shank3| Arl6ip5| Slc9a3r2| Grip1| Gopc
NL2 neuron only	GO:0017124	SH3 domain binding	16/1136	131/28404	7.12361e-05	0.000528052	0.000339219	16	Neuroligin-2 Astrocyte v Neuron	Abi1| Adam15| Elmo2| Grik5| Dock3| Shank2| Map4k3| Syngap1| Shank1| Abi2| Shank3| Abi3| Prrt2| Dab2ip| Plscr3| Mvb12a
NL2 neuron only	GO:0048306	calcium-dependent protein binding	13/1136	94/28404	9.33011e-05	0.000675438	0.0004339	13	Neuroligin-2 Astrocyte v Neuron	Lrp8| Slc9a1| Tsg101| Vamp2| Vldlr| Slc24a4| Grm4| Syt6| Chp1| Alg2| Nsmf| Plscr3| Cpne3
NL2 neuron only	GO:0120227	acyl-CoA binding	7/1136	29/28404	0.000115706	0.000812552	0.000521982	7	Neuroligin-2 Astrocyte v Neuron	Acbd3| Pitpna| Soat1| Eci2| Gcdh| Acot11| Pank1
NL2 neuron only	GO:0016594	glycine binding	5/1136	14/28404	0.0001501	0.00103847	0.000667112	5	Neuroligin-2 Astrocyte v Neuron	Glra3| Glrb| Grin2b| Glra2| Grin3a
NL2 neuron only	GO:0050997	quaternary ammonium group binding	8/1136	40/28404	0.000156904	0.00107756	0.000692224	8	Neuroligin-2 Astrocyte v Neuron	Abca1| Chrna4| Chrm3| Nf1| Pitpna| Rasgrp1| Esyt2| Pitpnb
NL2 neuron only	GO:0032977	membrane insertase activity	5/1136	15/28404	0.000217744	0.0014322	0.000920044	5	Neuroligin-2 Astrocyte v Neuron	Emc8| Emc1| Emc4| Oxa1l| Emc7
NL2 neuron only	GO:0043178	alcohol binding	12/1136	90/28404	0.000243922	0.00159317	0.00102345	12	Neuroligin-2 Astrocyte v Neuron	Dpm1| Itpr1| Cyth2| Soat1| Stra6| Trpc5| Gramd1b| Scap| Gramd1a| Astn2| Npc2| Osbpl10
NL2 neuron only	GO:0042626	ATPase-coupled transmembrane transporter activity	13/1136	105/28404	0.000288687	0.00187245	0.00120286	13	Neuroligin-2 Astrocyte v Neuron	Abca1| Abcd1| Atp13a1| Atp12a| Abca9| Abca5| Atp2c1| Abcd2| Abca7| Abca3| Abcc5| Atp2b4| Abcb10
NL2 neuron only	GO:0047485	protein N-terminus binding	15/1136	134/28404	0.000313123	0.00200313	0.00128681	15	Neuroligin-2 Astrocyte v Neuron	Adcy8| Arf6| Phb2| Cacna1e| Mark2| Hspa1b| Kcnb1| Kcnq2| Lrp8| Rab6a| Cdh23| Alg2| Slc9a3r2| Dab2ip| Kcnip2
NL2 neuron only	GO:0140597	protein carrier chaperone	5/1136	17/28404	0.000419694	0.00257891	0.00165669	5	Neuroligin-2 Astrocyte v Neuron	Emc8| Emc1| Emc4| Oxa1l| Emc7
NL2 neuron only	GO:0098879	structural constituent of postsynaptic specialization	4/1136	10/28404	0.000440409	0.00265382	0.00170481	4	Neuroligin-2 Astrocyte v Neuron	Shank2| Dlgap1| Magi2| Shank3
NL2 neuron only	GO:0099528	G protein-coupled neurotransmitter receptor activity	4/1136	10/28404	0.000440409	0.00265382	0.00170481	4	Neuroligin-2 Astrocyte v Neuron	Chrm3| Chrm4| Grm1| Gabbr1
NL2 neuron only	GO:0043022	ribosome binding	10/1136	72/28404	0.0005673	0.00335353	0.0021543	10	Neuroligin-2 Astrocyte v Neuron	Ncln| Rpn2| Cpeb3| Cpeb2| Sec61a1| Sec61b| Ccdc47| Tmco1| Oxa1l| Taco1
NL2 neuron only	GO:1901567	fatty acid derivative binding	6/1136	27/28404	0.000580319	0.00338761	0.0021762	6	Neuroligin-2 Astrocyte v Neuron	Acbd3| Pitpna| Soat1| Eci2| Gcdh| Acot11
NL2 neuron only	GO:0003779	actin binding	33/1136	447/28404	0.000591613	0.00343209	0.00220477	33	Neuroligin-2 Astrocyte v Neuron	Adcy8| Cacnb2| Ctnna2| Cdk5r1| Cdk5r2| Cnn2| Egfr| Emd| Ptk2| Itgb1| Kcnma1| Parvb| Nf2| Slc6a2| Snta1| Sntb1| Sntb2| Daam1| Sipa1l1| Trpc5| Wasf3| Myo9a| Syne2| Mical2| Ncald| Pdlim1| Panx1| Arpc3| Shank3| Nebl| Phactr3| Mib2| Wasf1
NL2 neuron only	GO:0046982	protein heterodimerization activity	25/1136	307/28404	0.000663378	0.00382466	0.00245696	25	Neuroligin-2 Astrocyte v Neuron	Adcy8| Adora1| Adra1b| Adra2a| Abcd1| Phb2| Itgb1| Kcnb1| Pafah1b3| Pik3r2| Syt3| Dgkd| Tenm1| Tenm2| Tenm3| Gabbr2| Abcd2| Vapa| Macroh2a2| Gabbr1| Syt6| Vapb| Alg2| Btbd11| Kcnb2
NL2 neuron only	GO:0050660	flavin adenine dinucleotide binding	11/1136	87/28404	0.000692391	0.00396744	0.00254868	11	Neuroligin-2 Astrocyte v Neuron	Etfa| Dld| Por| Aifm1| Gcdh| Mical2| Ivd| Pcyox1| Cyb5r1| Dhcr24| Kdm1a
NL2 neuron only	GO:0140323	solute:anion antiporter activity	5/1136	19/28404	0.000737804	0.00417642	0.00268292	5	Neuroligin-2 Astrocyte v Neuron	Slc22a6| Slc4a3| Slc4a7| Slc4a8| Slc4a10
NL2 neuron only	GO:0031210	phosphatidylcholine binding	6/1136	29/28404	0.00086982	0.00483579	0.0031065	6	Neuroligin-2 Astrocyte v Neuron	Abca1| Nf1| Pitpna| Rasgrp1| Esyt2| Pitpnb
NL2 neuron only	GO:0050750	low-density lipoprotein particle receptor binding	6/1136	29/28404	0.00086982	0.00483579	0.0031065	6	Neuroligin-2 Astrocyte v Neuron	Dnaja1| Hsp90b1| Apbb3| Sacs| Slc9a3r2| Mesd
NL2 neuron only	GO:0042805	actinin binding	7/1136	40/28404	0.000942195	0.00505154	0.0032451	7	Neuroligin-2 Astrocyte v Neuron	Cacna1c| Cacna1d| Magi1| Itgb1| Ptprt| Trpc5| Pdlim1
NL2 neuron only	GO:0031489	myosin V binding	5/1136	20/28404	0.000951546	0.00505154	0.0032451	5	Neuroligin-2 Astrocyte v Neuron	Gria1| Rab6a| Taok1| Rab6b| Rab27b
NL2 neuron only	GO:0034185	apolipoprotein binding	5/1136	20/28404	0.000951546	0.00505154	0.0032451	5	Neuroligin-2 Astrocyte v Neuron	Abca1| Canx| Lrp1| Lrp8| Vldlr
NL2 neuron only	GO:0070064	proline-rich region binding	5/1136	20/28404	0.000951546	0.00505154	0.0032451	5	Neuroligin-2 Astrocyte v Neuron	Baiap2| Apbb1| Csk| Abi2| Garem1
NL2 neuron only	GO:0017154	semaphorin receptor activity	4/1136	12/28404	0.00097353	0.00505154	0.0032451	4	Neuroligin-2 Astrocyte v Neuron	Plxnb2| Plxna3| Plxnb1| Plxnc1
NL2 neuron only	GO:0070097	delta-catenin binding	4/1136	12/28404	0.00097353	0.00505154	0.0032451	4	Neuroligin-2 Astrocyte v Neuron	Ptprj| Ptprt| Plekha7| Dact3
NL2 neuron only	GO:0030295	protein kinase activator activity	13/1136	120/28404	0.00104582	0.00536331	0.00344538	13	Neuroligin-2 Astrocyte v Neuron	Prkag2| Abi1| Cdk5r1| Cdk5r2| Egfr| Erbb4| Agap2| Taok1| Spry2| Map3k12| Ccny| Dab2ip| Strada
NL2 neuron only	GO:0030276	clathrin binding	9/1136	65/28404	0.00108217	0.00549318	0.00352881	9	Neuroligin-2 Astrocyte v Neuron	Ap1m1| Lrp1| Syt12| Syt3| Trpc5| Ncald| Syt6| Syt7| Syt9
NL2 neuron only	GO:0043548	phosphatidylinositol 3-kinase binding	7/1136	41/28404	0.00109744	0.00551079	0.00354012	7	Neuroligin-2 Astrocyte v Neuron	Ptk2| Fyn| Insr| Jak2| Pik3r2| Dab2ip| Fbxl2
NL2 neuron only	GO:0019838	growth factor binding	15/1136	152/28404	0.00117927	0.00589004	0.00378375	15	Neuroligin-2 Astrocyte v Neuron	Acvr1b| Egfr| Epha2| Epha3| Epha8| Erbb4| Igf2r| Insr| Itgav| Itgb3| Lifr| Ntrk2| Ntrk3| Pdxp| Sec61b
NL2 neuron only	GO:0030552	cAMP binding	5/1136	22/28404	0.00151234	0.00728107	0.00467734	5	Neuroligin-2 Astrocyte v Neuron	Hcn1| Hcn2| Hcn3| Hcn4| Rapgef4
NL2 neuron only	GO:0048156	tau protein binding	5/1136	22/28404	0.00151234	0.00728107	0.00467734	5	Neuroligin-2 Astrocyte v Neuron	Apbb1| Mark2| Fyn| Hsp90ab1| Ppp2r2a
NL2 neuron only	GO:0031072	heat shock protein binding	14/1136	143/28404	0.00182725	0.00858057	0.00551215	14	Neuroligin-2 Astrocyte v Neuron	Hspa13| Adora1| Cdk5r1| Fkbp5| Dnaja1| Hspa1b| Hsp90ab1| Sacs| Dnajc7| Dnajb2| Pdxp| Dnajc10| Lman2| Dnajb14
NL2 neuron only	GO:0042043	neurexin family protein binding	4/1136	14/28404	0.00184657	0.00858057	0.00551215	4	Neuroligin-2 Astrocyte v Neuron	Nlgn4l| Lrrtm2| Cask| Nlgn1
NL2 neuron only	GO:0140318	protein transporter activity	5/1136	23/28404	0.0018694	0.00860109	0.00552532	5	Neuroligin-2 Astrocyte v Neuron	Abca1| Sec63| Atp13a1| Sec61a1| Tmed10
NL2 neuron only	GO:0044389	ubiquitin-like protein ligase binding	25/1136	332/28404	0.00197941	0.0090184	0.00579341	25	Neuroligin-2 Astrocyte v Neuron	Kcnq3| Apbb1| Aup1| Egfr| Grik2| Dnaja1| Hspa1b| Hsp90ab1| Itch| Nlk| Syk| Sipa1l1| Traf3| Tsg101| Scamp3| Abi2| Prr7| Tnk2| Usp2| Stx8| Ube2j1| Dnajb2| Derl1| Faf2| Ddrgk1
NL2 neuron only	GO:0016887	ATP hydrolysis activity	21/1136	261/28404	0.0019917	0.00903035	0.00580108	21	Neuroligin-2 Astrocyte v Neuron	Hspa13| Abca1| Abcd1| Hspa1b| Hsp90ab1| Ide| Kif1c| Atp13a1| Psmc1| Afg1l| Abca9| Abca5| Hsp90b1| Abcd2| Abca7| Abca3| Abcc5| Ddx39b| Abcb10| Bcs1l| Afg3l2
NL2 neuron only	GO:0051117	ATPase binding	11/1136	100/28404	0.00219047	0.00988359	0.0063492	11	Neuroligin-2 Astrocyte v Neuron	Abca1| Atp6v0a1| Gria2| Grin2a| Rab6a| Snta1| Snu13| Trpc5| Dnajc10| Nkain1| Derl1
NL2 neuron only	GO:0001664	G protein-coupled receptor binding	24/1136	320/28404	0.00253492	0.0109612	0.00704144	24	Neuroligin-2 Astrocyte v Neuron	Grm5| Adora1| Adra2a| Chrm3| Cx3cr1| Fyn| Gna12| Gria1| Grin2b| Dnaja1| Hspa1b| Itch| Jak2| Usp33| Nes| Cx3cl1| Reep2| Shank1| Magi2| Wls| Usp20| Rapgef2| Gopc| Magi3
NL2 neuron only	GO:0019888	protein phosphatase regulator activity	10/1136	88/28404	0.00269222	0.0115877	0.00744392	10	Neuroligin-2 Astrocyte v Neuron	Ptpa| Gna12| Elfn2| Ppp1r16b| Elfn1| Ppp2r2d| Arpp19| Ppp2r2a| Ppp1r16a| Phactr3
NL2 neuron only	GO:0051787	misfolded protein binding	5/1136	25/28404	0.00276257	0.0117819	0.00756867	5	Neuroligin-2 Astrocyte v Neuron	Hspa13| Hspa1b| Sdf2| Dnajc10| Derl1
NL2 neuron only	GO:0019706	protein-cysteine S-palmitoyltransferase activity	5/1136	26/28404	0.00330912	0.0138597	0.00890346	5	Neuroligin-2 Astrocyte v Neuron	Zdhhc7| Zdhhc5| Zdhhc8| Zdhhc17| Zdhhc3
NL2 neuron only	GO:0005178	integrin binding	14/1136	155/28404	0.00383784	0.015791	0.0101441	14	Neuroligin-2 Astrocyte v Neuron	Adam15| Cxadr| Ptk2| Itgav| Itgb1| Itgb3| Nf2| Ptpn2| Cx3cl1| Sema7a| Src| Syk| Vcam1| Itgb8
NL2 neuron only	GO:0003746	translation elongation factor activity	4/1136	17/28404	0.00398973	0.0161316	0.0103629	4	Neuroligin-2 Astrocyte v Neuron	Gtpbp1| Gfm1| Gtpbp2| Eefsec
NL2 neuron only	GO:0008320	protein transmembrane transporter activity	4/1136	17/28404	0.00398973	0.0161316	0.0103629	4	Neuroligin-2 Astrocyte v Neuron	Abca1| Sec63| Sec61a1| Tmed10
NL2 neuron only	GO:0050811	GABA receptor binding	4/1136	17/28404	0.00398973	0.0161316	0.0103629	4	Neuroligin-2 Astrocyte v Neuron	Gabra5| Erbb4| Gabrg1| Shisa7
NL2 neuron only	GO:0003756	protein disulfide isomerase activity	4/1136	19/28404	0.0060974	0.0236313	0.0151807	4	Neuroligin-2 Astrocyte v Neuron	Itgb3| Ero1a| Tmx3| Pdia6
NL2 neuron only	GO:0016864	intramolecular oxidoreductase activity - transposing S-S bonds	4/1136	19/28404	0.0060974	0.0236313	0.0151807	4	Neuroligin-2 Astrocyte v Neuron	Itgb3| Ero1a| Tmx3| Pdia6
NL2 neuron only	GO:0051018	protein kinase A binding	7/1136	55/28404	0.00611082	0.0236313	0.0151807	7	Neuroligin-2 Astrocyte v Neuron	Csk| Gria1| Acbd3| Wasf3| Dact3| Sphkap| Wasf1
NL2 neuron only	GO:0019869	chloride channel inhibitor activity	3/1136	10/28404	0.00619879	0.0236313	0.0151807	3	Neuroligin-2 Astrocyte v Neuron	Stx7| Vti1b| Stx8
NL2 neuron only	GO:0031996	thioesterase binding	3/1136	11/28404	0.00827201	0.0301799	0.0193875	3	Neuroligin-2 Astrocyte v Neuron	Adra2a| Arf6| Traf3
NL2 neuron only	GO:0043008	ATP-dependent protein binding	3/1136	11/28404	0.00827201	0.0301799	0.0193875	3	Neuroligin-2 Astrocyte v Neuron	Dnajc5| Hsp90ab1| Ddx39b
NL2 neuron only	GO:0047676	arachidonate-CoA ligase activity	3/1136	11/28404	0.00827201	0.0301799	0.0193875	3	Neuroligin-2 Astrocyte v Neuron	Acsl6| Slc27a3| Acsl5
NL2 neuron only	GO:0016853	isomerase activity	14/1136	170/28404	0.00856076	0.0308716	0.0198319	14	Neuroligin-2 Astrocyte v Neuron	Ptpa| Aip| Fkbp5| Fkbp8| Itgb3| Ppib| Eci2| Ero1a| Pmm2| Pgm2| Tmx3| Pdia6| Rpusd4| Pgm1
NL2 neuron only	GO:0016831	carboxy-lyase activity	5/1136	33/28404	0.00948338	0.0334245	0.0214718	5	Neuroligin-2 Astrocyte v Neuron	Me2| Me3| Got1| Pisd| Pdxdc1
NL2 neuron only	GO:0042169	SH2 domain binding	6/1136	46/28404	0.0096482	0.0338775	0.0217629	6	Neuroligin-2 Astrocyte v Neuron	Arhgap5| Ptk2| Jak2| Nlk| Src| Syk
NL2 neuron only	GO:1901682	sulfur compound transmembrane transporter activity	6/1136	47/28404	0.0106951	0.0367585	0.0236136	6	Neuroligin-2 Astrocyte v Neuron	Slc13a3| Abcd1| Slc1a1| Slc6a6| Abcc5| Slc25a19
NL2 neuron only	GO:0045294	alpha-catenin binding	3/1136	12/28404	0.0107048	0.0367585	0.0236136	3	Neuroligin-2 Astrocyte v Neuron	Jup| Numb| Ptprt
NL2 neuron only	GO:0000287	magnesium ion binding	16/1136	213/28404	0.0120282	0.0411514	0.0264356	16	Neuroligin-2 Astrocyte v Neuron	Adprs| Rps6ka3| Adprh| Mark2| Endog| Nlk| Rp2| Cdc42bpg| Atp8a2| Nudt3| Pdxp| Pgm2| Dyrk2| Plscr3| Pgm1| Csnk1a1
NL2 neuron only	GO:0003755	peptidyl-prolyl cis-trans isomerase activity	5/1136	35/28404	0.0121497	0.0414155	0.0266052	5	Neuroligin-2 Astrocyte v Neuron	Ptpa| Aip| Fkbp5| Fkbp8| Ppib
NL2 neuron only	GO:0015485	cholesterol binding	6/1136	49/28404	0.0130255	0.0439201	0.0282142	6	Neuroligin-2 Astrocyte v Neuron	Soat1| Gramd1b| Scap| Gramd1a| Npc2| Osbpl10
NL2 neuron only	GO:0031994	insulin-like growth factor I binding	3/1136	13/28404	0.0135077	0.0452194	0.0290489	3	Neuroligin-2 Astrocyte v Neuron	Insr| Itgav| Itgb3
Common: NL2 astrocyte and neuron	GO:0008509	anion transmembrane transporter activity	23/241	300/28404	1.53441e-15	8.82289e-13	5.54005e-13	23	Neuroligin-2 Astrocyte v Neuron	Slc25a4| Sfxn1| Gabra1| Gabra2| Gabrb1| Slc6a9| Slc3a2| Xpr1| Slc12a2| Slc16a7| Slc1a2| Slc2a1| Slc2a3| Slc7a5| Slc6a1| Slc23a2| Slc12a5| Slc25a23| Slc25a11| Slc25a22| Slc25a18| Ttyh3| Sfxn5
Common: NL2 astrocyte and neuron	GO:0046873	metal ion transmembrane transporter activity	26/241	422/28404	3.87291e-15	1.11346e-12	6.99163e-13	26	Neuroligin-2 Astrocyte v Neuron	Grm7| Scn2a| Slc8a2| Atp1b1| Atp1b3| Atp2a2| Atp2b2| Cacng2| Cnr1| Slc6a9| Grin1| Slc39a7| Itpr2| Kcnd2| Slc12a2| Slc1a2| Slc8a1| Snap25| Tfrc| Slc6a1| Atp1a3| Slc23a2| Slc12a5| Atp2b1| Scn2b| Cacng8
Common: NL2 astrocyte and neuron	GO:0022804	active transmembrane transporter activity	25/241	403/28404	1.15239e-14	2.20875e-12	1.38691e-12	25	Neuroligin-2 Astrocyte v Neuron	Slc8a2| Abcb7| Slc25a4| Atp1b1| Atp1b3| Atp2a2| Atp2b2| Atp6v0c| Slc6a9| Slc25a3| Slc12a2| Slc16a7| Slc1a2| Slc20a2| Slc7a5| Slc8a1| Slc6a1| Atp1a3| Slc23a2| Slc12a5| Slc15a2| Slc25a11| Atp2b1| Slc25a22| Slc25a18
Common: NL2 astrocyte and neuron	GO:0005525	GTP binding	21/241	361/28404	5.71426e-12	6.40167e-10	4.01972e-10	21	Neuroligin-2 Astrocyte v Neuron	Arf4| Arf5| Gnai1| Gnai2| Gnai3| Gnaz| Rab5b| Rac1| Rab34| Septin8| Agap3| Septin11| Rala| Rab2a| Sar1b| Rras2| Arl8b| Rab39b| Diras2| Rab14| Rap2b
Common: NL2 astrocyte and neuron	GO:0003924	GTPase activity	19/241	296/28404	1.10842e-11	9.10484e-10	5.71709e-10	19	Neuroligin-2 Astrocyte v Neuron	Gnai1| Gnai2| Gnai3| Gnaz| Rab5b| Rac1| Rab34| Septin8| Agap3| Septin11| Rala| Rab2a| Sar1b| Rras2| Arl8b| Rab39b| Diras2| Rab14| Rap2b
Common: NL2 astrocyte and neuron	GO:0035254	glutamate receptor binding	11/241	68/28404	1.30747e-11	9.39747e-10	5.90084e-10	11	Neuroligin-2 Astrocyte v Neuron	Atp2b2| Cacng2| Ctnnb1| Dlg1| Dlg4| Grin1| Igsf11| Dlg3| Gsk3b| Snx27| Cacng8
Common: NL2 astrocyte and neuron	GO:0019001	guanyl nucleotide binding	21/241	384/28404	1.82545e-11	1.04964e-09	6.59085e-10	21	Neuroligin-2 Astrocyte v Neuron	Arf4| Arf5| Gnai1| Gnai2| Gnai3| Gnaz| Rab5b| Rac1| Rab34| Septin8| Agap3| Septin11| Rala| Rab2a| Sar1b| Rras2| Arl8b| Rab39b| Diras2| Rab14| Rap2b
Common: NL2 astrocyte and neuron	GO:0032561	guanyl ribonucleotide binding	21/241	384/28404	1.82545e-11	1.04964e-09	6.59085e-10	21	Neuroligin-2 Astrocyte v Neuron	Arf4| Arf5| Gnai1| Gnai2| Gnai3| Gnaz| Rab5b| Rac1| Rab34| Septin8| Agap3| Septin11| Rala| Rab2a| Sar1b| Rras2| Arl8b| Rab39b| Diras2| Rab14| Rap2b
Common: NL2 astrocyte and neuron	GO:0030165	PDZ domain binding	12/241	122/28404	6.0302e-10	2.66721e-08	1.67479e-08	12	Neuroligin-2 Astrocyte v Neuron	Grm7| Atp2b2| Cit| Dlg1| Dlg4| Dmd| Grid2| L1cam| Dock4| Dlg2| Dlg3| Atp2b1
Common: NL2 astrocyte and neuron	GO:0050839	cell adhesion molecule binding	17/241	308/28404	1.41434e-09	5.42164e-08	3.40434e-08	17	Neuroligin-2 Astrocyte v Neuron	Bsg| Calr| Ctnnb1| Cdh2| Dmd| L1cam| Nrxn1| Ptprf| Nptn| Nlgn2| Thy1| Tenm4| Nlgn3| Adgrl1| Gsk3b| Ntng1| Jam3
Common: NL2 astrocyte and neuron	GO:0015662	P-type ion transporter activity	7/241	30/28404	5.00169e-09	1.36951e-07	8.59939e-08	7	Neuroligin-2 Astrocyte v Neuron	Atp1b1| Atp1b3| Atp2a2| Atp2b2| Atp6v0c| Atp1a3| Atp2b1
Common: NL2 astrocyte and neuron	GO:0140358	P-type transmembrane transporter activity	7/241	30/28404	5.00169e-09	1.36951e-07	8.59939e-08	7	Neuroligin-2 Astrocyte v Neuron	Atp1b1| Atp1b3| Atp2a2| Atp2b2| Atp6v0c| Atp1a3| Atp2b1
Common: NL2 astrocyte and neuron	GO:0016247	channel regulator activity	11/241	146/28404	5.22399e-08	1.25158e-06	7.85889e-07	11	Neuroligin-2 Astrocyte v Neuron	Grm2| Grm7| Cacng2| Dlg1| Fgf12| Nrxn1| Nrxn3| Stx1a| Scn2b| Cacng8| Nedd4l
Common: NL2 astrocyte and neuron	GO:0044325	transmembrane transporter binding	11/241	148/28404	6.00992e-08	1.38228e-06	8.6796e-07	11	Neuroligin-2 Astrocyte v Neuron	Atp2a2| Ctnnb1| Dlg1| Fgf12| Itpr2| Nptn| Slc8a1| Snap25| Stx1a| Yes1| Nedd4l
Common: NL2 astrocyte and neuron	GO:0022836	gated channel activity	15/241	328/28404	1.58528e-07	3.37605e-06	2.11988e-06	15	Neuroligin-2 Astrocyte v Neuron	Grm7| Scn2a| Cacng2| Cnr1| Gabra1| Gabra2| Gabrb1| Grid2| Grin1| Itpr2| Kcnd2| Snap25| Scn2b| Ttyh3| Cacng8
Common: NL2 astrocyte and neuron	GO:0005216	ion channel activity	17/241	439/28404	2.50948e-07	5.1534e-06	3.23591e-06	17	Neuroligin-2 Astrocyte v Neuron	Grm7| Scn2a| Cacng2| Cnr1| Gabra1| Gabra2| Gabrb1| Grid2| Grin1| Itpr2| Kcnd2| Slc12a2| Snap25| Slc12a5| Scn2b| Ttyh3| Cacng8
Common: NL2 astrocyte and neuron	GO:0051087	chaperone binding	9/241	109/28404	4.00492e-07	7.42849e-06	4.66448e-06	9	Neuroligin-2 Astrocyte v Neuron	Gnb5| Hspa8| Hspd1| Slc12a2| Tfrc| Atp1a3| Ptges3| Dnaja2| Dlst
Common: NL2 astrocyte and neuron	GO:0098879	structural constituent of postsynaptic specialization	4/241	10/28404	1.01989e-06	1.72481e-05	1.08304e-05	4	Neuroligin-2 Astrocyte v Neuron	Dlg1| Dlg4| Dlg2| Dlg3
Common: NL2 astrocyte and neuron	GO:0031683	G-protein beta/gamma-subunit complex binding	5/241	24/28404	1.57175e-06	2.51043e-05	1.57634e-05	5	Neuroligin-2 Astrocyte v Neuron	Gnai1| Gnai2| Gnai3| Gnaz| Adcy2
Common: NL2 astrocyte and neuron	GO:0008022	protein C-terminus binding	11/241	233/28404	5.42366e-06	7.85071e-05	4.9296e-05	11	Neuroligin-2 Astrocyte v Neuron	Prdx3| Atp1b1| Atp2a2| Atp2b2| Ctnnb1| Dlg1| Dlg4| Ppp2cb| Syt1| Dlg2| Dlg3
Common: NL2 astrocyte and neuron	GO:0097110	scaffold protein binding	7/241	84/28404	7.54149e-06	0.000105765	6.64116e-05	7	Neuroligin-2 Astrocyte v Neuron	Grm2| Cit| Dlg4| Grid2| Itpr2| Nlgn3| Dynll2
Common: NL2 astrocyte and neuron	GO:0000149	SNARE binding	8/241	119/28404	8.34372e-06	0.00011423	7.17267e-05	8	Neuroligin-2 Astrocyte v Neuron	Napb| Septin8| Snap25| Stx1a| Syp| Syt1| Syt5| Stx1b
Common: NL2 astrocyte and neuron	GO:0003925	G protein activity	5/241	38/28404	1.68477e-05	0.00022529	0.000141463	5	Neuroligin-2 Astrocyte v Neuron	Rab5b| Rac1| Rala| Arl8b| Rap2b
Common: NL2 astrocyte and neuron	GO:0071617	lysophospholipid acyltransferase activity	4/241	19/28404	1.77256e-05	0.000227342	0.000142752	4	Neuroligin-2 Astrocyte v Neuron	Lpgat1| Agpat3| Agpat4| Lpcat4
Common: NL2 astrocyte and neuron	GO:0031625	ubiquitin protein ligase binding	12/241	315/28404	1.7792e-05	0.000227342	0.000142752	12	Neuroligin-2 Astrocyte v Neuron	Atp6v0c| Calr| Hspa8| Hspd1| Smad2| Prkaca| Uchl1| Wfs1| Dlg3| Tollip| Rala| Gsk3b
Common: NL2 astrocyte and neuron	GO:0015294	solute:cation symporter activity	7/241	96/28404	1.8207e-05	0.000227587	0.000142906	7	Neuroligin-2 Astrocyte v Neuron	Slc6a9| Slc12a2| Slc1a2| Slc6a1| Slc23a2| Slc12a5| Slc15a2
Common: NL2 astrocyte and neuron	GO:0005516	calmodulin binding	9/241	191/28404	3.96543e-05	0.000456025	0.000286346	9	Neuroligin-2 Astrocyte v Neuron	Grm7| Slc8a2| Atp2b2| Grin1| Plcb1| Slc8a1| Syt1| Wfs1| Atp2b1
Common: NL2 astrocyte and neuron	GO:0017022	myosin binding	6/241	76/28404	4.66686e-05	0.000516047	0.000324035	6	Neuroligin-2 Astrocyte v Neuron	Dmd| Snap25| Stx1a| Rala| Rab39b| Rab14
Common: NL2 astrocyte and neuron	GO:0005391	P-type sodium:potassium-exchanging transporter activity	3/241	10/28404	6.9274e-05	0.000675128	0.000423925	3	Neuroligin-2 Astrocyte v Neuron	Atp1b1| Atp1b3| Atp1a3
Common: NL2 astrocyte and neuron	GO:0008066	glutamate receptor activity	4/241	27/28404	7.60908e-05	0.000729204	0.00045788	4	Neuroligin-2 Astrocyte v Neuron	Grm2| Grm7| Grid2| Grin1
Common: NL2 astrocyte and neuron	GO:0001664	G protein-coupled receptor binding	11/241	320/28404	9.98105e-05	0.000910969	0.000572014	11	Neuroligin-2 Astrocyte v Neuron	Atp2a2| Dlg4| S1pr1| Gnai1| Gnai2| Gnai3| Gnaz| Hspa8| Uchl1| Atp1a3| Rala
Common: NL2 astrocyte and neuron	GO:1904315	transmitter-gated ion channel activity involved in regulation of postsynaptic membrane potential	5/241	59/28404	0.000145384	0.0012666	0.00079532	5	Neuroligin-2 Astrocyte v Neuron	Gabra1| Gabra2| Gabrb1| Grid2| Grin1
Common: NL2 astrocyte and neuron	GO:0048306	calcium-dependent protein binding	6/241	94/28404	0.000153104	0.00131395	0.000825055	6	Neuroligin-2 Astrocyte v Neuron	Grm7| Nrxn1| Snap25| Stx1a| Syt1| Wfs1
Common: NL2 astrocyte and neuron	GO:0022851	GABA-gated chloride ion channel activity	3/241	13/28404	0.000162019	0.00137002	0.000860258	3	Neuroligin-2 Astrocyte v Neuron	Gabra1| Gabra2| Gabrb1
Common: NL2 astrocyte and neuron	GO:0099529	neurotransmitter receptor activity involved in regulation of postsynaptic membrane potential	5/241	62/28404	0.000184076	0.00149071	0.000936045	5	Neuroligin-2 Astrocyte v Neuron	Gabra1| Gabra2| Gabrb1| Grid2| Grin1
Common: NL2 astrocyte and neuron	GO:0019902	phosphatase binding	9/241	234/28404	0.000186663	0.00149071	0.000936045	9	Neuroligin-2 Astrocyte v Neuron	Ctnnb1| Cdh2| Dlg1| Dlg4| Grin1| Smad2| Dlg2| Dlg3| Cacng8
Common: NL2 astrocyte and neuron	GO:0005005	transmembrane-ephrin receptor activity	3/241	14/28404	0.000204916	0.00155266	0.00097494	3	Neuroligin-2 Astrocyte v Neuron	Epha4| Epha5| Ephb3
Common: NL2 astrocyte and neuron	GO:0005313	L-glutamate transmembrane transporter activity	3/241	14/28404	0.000204916	0.00155266	0.00097494	3	Neuroligin-2 Astrocyte v Neuron	Slc1a2| Slc25a22| Slc25a18
Common: NL2 astrocyte and neuron	GO:0042043	neurexin family protein binding	3/241	14/28404	0.000204916	0.00155266	0.00097494	3	Neuroligin-2 Astrocyte v Neuron	Dlg4| Nlgn2| Nlgn3
Common: NL2 astrocyte and neuron	GO:0005096	GTPase activator activity	9/241	237/28404	0.000205221	0.00155266	0.00097494	9	Neuroligin-2 Astrocyte v Neuron	Gnb5| Plcb1| Sec23a| Agap3| Thy1| Tbc1d24| Rap1gds1| Agfg2| Dock4
Common: NL2 astrocyte and neuron	GO:0005484	SNAP receptor activity	4/241	36/28404	0.000240551	0.00177329	0.00111348	4	Neuroligin-2 Astrocyte v Neuron	Snap25| Stx1a| Stx1b| Ykt6
Common: NL2 astrocyte and neuron	GO:0016616	oxidoreductase activity - acting on the CH-OH group of donors - NAD or NADP as acceptor	7/241	153/28404	0.00034417	0.00232776	0.00146164	7	Neuroligin-2 Astrocyte v Neuron	Rdh14| Ldha| Ldhb| Nsdhl| Dhrs1| Hsd17b12| Bdh1
Common: NL2 astrocyte and neuron	GO:0004890	GABA-A receptor activity	3/241	19/28404	0.000528661	0.00323383	0.00203058	3	Neuroligin-2 Astrocyte v Neuron	Gabra1| Gabra2| Gabrb1
Common: NL2 astrocyte and neuron	GO:0016780	phosphotransferase activity - for other substituted phosphate groups	3/241	21/28404	0.000716581	0.00400033	0.00251188	3	Neuroligin-2 Astrocyte v Neuron	Ptdss1| Cdipt| Cept1
Common: NL2 astrocyte and neuron	GO:0033130	acetylcholine receptor binding	3/241	21/28404	0.000716581	0.00400033	0.00251188	3	Neuroligin-2 Astrocyte v Neuron	Dlg4| Nrxn1| Ly6h
Common: NL2 astrocyte and neuron	GO:0050998	nitric-oxide synthase binding	3/241	21/28404	0.000716581	0.00400033	0.00251188	3	Neuroligin-2 Astrocyte v Neuron	Ctnnb1| Cdh2| Dmd
Common: NL2 astrocyte and neuron	GO:0032794	GTPase activating protein binding	3/241	22/28404	0.000824548	0.00451538	0.00283529	3	Neuroligin-2 Astrocyte v Neuron	Gnai1| Gnai3| Gnb5
Common: NL2 astrocyte and neuron	GO:0043178	alcohol binding	5/241	90/28404	0.00103169	0.00549281	0.00344903	5	Neuroligin-2 Astrocyte v Neuron	Itpr2| Xpr1| Syp| Plcl2| Cdipt
Common: NL2 astrocyte and neuron	GO:0051082	unfolded protein binding	5/241	90/28404	0.00103169	0.00549281	0.00344903	5	Neuroligin-2 Astrocyte v Neuron	Calr| Hspa8| Ptges3| Dnaja2| Trap1
Common: NL2 astrocyte and neuron	GO:0030742	GTP-dependent protein binding	3/241	24/28404	0.00107022	0.00559432	0.00351277	3	Neuroligin-2 Astrocyte v Neuron	Rab5b| Rac1| Rab34
Common: NL2 astrocyte and neuron	GO:0001671	ATPase activator activity	3/241	25/28404	0.00120858	0.00610394	0.00383277	3	Neuroligin-2 Astrocyte v Neuron	Atp1b1| Atp1b3| Dnaja2
Common: NL2 astrocyte and neuron	GO:0016620	oxidoreductase activity - acting on the aldehyde or oxo group of donors - NAD or NADP as acceptor	4/241	55/28404	0.001228	0.00610394	0.00383277	4	Neuroligin-2 Astrocyte v Neuron	Aldh7a1| Pdha1| Hsd17b12| Aldh9a1
Common: NL2 astrocyte and neuron	GO:0051018	protein kinase A binding	4/241	55/28404	0.001228	0.00610394	0.00383277	4	Neuroligin-2 Astrocyte v Neuron	Prkaca| Nbea| Gsk3b| Gsk3a
Common: NL2 astrocyte and neuron	GO:0031072	heat shock protein binding	6/241	143/28404	0.00142407	0.00693932	0.00435732	6	Neuroligin-2 Astrocyte v Neuron	Hspa8| Slc12a2| Tfrc| Ptges3| Dnaja2| Dlst
Common: NL2 astrocyte and neuron	GO:0090482	vitamin transmembrane transporter activity	3/241	27/28404	0.00151791	0.00727331	0.00456704	3	Neuroligin-2 Astrocyte v Neuron	Slc2a1| Slc2a3| Slc23a2
Common: NL2 astrocyte and neuron	GO:0051117	ATPase binding	5/241	100/28404	0.00165059	0.0078437	0.0049252	5	Neuroligin-2 Astrocyte v Neuron	Atp1b1| Atp1b3| Rac1| Wfs1| Rala
Common: NL2 astrocyte and neuron	GO:0005178	integrin binding	6/241	155/28404	0.0021416	0.0100115	0.00628642	6	Neuroligin-2 Astrocyte v Neuron	Calr| Dmd| L1cam| Thy1| Gsk3b| Jam3
Common: NL2 astrocyte and neuron	GO:0051287	NAD binding	4/241	65/28404	0.00228204	0.010582	0.00664464	4	Neuroligin-2 Astrocyte v Neuron	Cyb5r3| Ldha| Ldhb| Aldh9a1
Common: NL2 astrocyte and neuron	GO:0140677	molecular function activator activity	3/241	33/28404	0.00272735	0.0122518	0.0076931	3	Neuroligin-2 Astrocyte v Neuron	Atp1b1| Atp1b3| Dnaja2
Common: NL2 astrocyte and neuron	GO:0015368	calcium:cation antiporter activity	2/241	10/28404	0.00308459	0.0135392	0.00850153	2	Neuroligin-2 Astrocyte v Neuron	Slc8a2| Slc8a1
Common: NL2 astrocyte and neuron	GO:0031267	small GTPase binding	8/241	286/28404	0.00320731	0.0138809	0.00871607	8	Neuroligin-2 Astrocyte v Neuron	Xpo1| Prkaca| Rac1| Rab34| Cyfip1| Dock4| Nckap1| Cyfip2
Common: NL2 astrocyte and neuron	GO:0016298	lipase activity	5/241	123/28404	0.00405016	0.0171238	0.0107524	5	Neuroligin-2 Astrocyte v Neuron	Plcb1| Pld3| Plcl2| Mgll| Abhd12
Common: NL2 astrocyte and neuron	GO:0043531	ADP binding	3/241	39/28404	0.00440101	0.0179888	0.0112955	3	Neuroligin-2 Astrocyte v Neuron	Cyb5r3| Hspa8| Pkm
Common: NL2 astrocyte and neuron	GO:0002162	dystroglycan binding	2/241	12/28404	0.00447375	0.0179888	0.0112955	2	Neuroligin-2 Astrocyte v Neuron	Dag1| Dmd
Common: NL2 astrocyte and neuron	GO:0005347	ATP transmembrane transporter activity	2/241	12/28404	0.00447375	0.0179888	0.0112955	2	Neuroligin-2 Astrocyte v Neuron	Slc25a4| Slc25a23
Common: NL2 astrocyte and neuron	GO:0017154	semaphorin receptor activity	2/241	12/28404	0.00447375	0.0179888	0.0112955	2	Neuroligin-2 Astrocyte v Neuron	Plxna4| Plxnd1
Common: NL2 astrocyte and neuron	GO:0045294	alpha-catenin binding	2/241	12/28404	0.00447375	0.0179888	0.0112955	2	Neuroligin-2 Astrocyte v Neuron	Ctnnb1| Cdh2
Common: NL2 astrocyte and neuron	GO:0001618	virus receptor activity	3/241	40/28404	0.00472838	0.0188807	0.0118555	3	Neuroligin-2 Astrocyte v Neuron	Bsg| Dag1| Xpr1
Common: NL2 astrocyte and neuron	GO:0017166	vinculin binding	2/241	13/28404	0.0052577	0.0205658	0.0129136	2	Neuroligin-2 Astrocyte v Neuron	Dag1| Dmd
Common: NL2 astrocyte and neuron	GO:0016595	glutamate binding	2/241	14/28404	0.00609983	0.0227753	0.014301	2	Neuroligin-2 Astrocyte v Neuron	Grm7| Grin1
Common: NL2 astrocyte and neuron	GO:0042301	phosphate ion binding	2/241	14/28404	0.00609983	0.0227753	0.014301	2	Neuroligin-2 Astrocyte v Neuron	Ptprf| Nceh1
Common: NL2 astrocyte and neuron	GO:0070411	I-SMAD binding	2/241	14/28404	0.00609983	0.0227753	0.014301	2	Neuroligin-2 Astrocyte v Neuron	Ctnnb1| Smad2
Common: NL2 astrocyte and neuron	GO:0008081	phosphoric diester hydrolase activity	4/241	86/28404	0.00623508	0.0229819	0.0144307	4	Neuroligin-2 Astrocyte v Neuron	Apex1| Plcb1| Pld3| Plcl2
Common: NL2 astrocyte and neuron	GO:0034236	protein kinase A catalytic subunit binding	2/241	15/28404	0.0069991	0.0253112	0.0158934	2	Neuroligin-2 Astrocyte v Neuron	Gsk3b| Gsk3a
Common: NL2 astrocyte and neuron	GO:0070679	inositol 1 -4 -5 trisphosphate binding	2/241	16/28404	0.0079545	0.0284089	0.0178385	2	Neuroligin-2 Astrocyte v Neuron	Itpr2| Plcl2
Common: NL2 astrocyte and neuron	GO:0016229	steroid dehydrogenase activity	3/241	50/28404	0.00881646	0.0305023	0.0191529	3	Neuroligin-2 Astrocyte v Neuron	Nsdhl| Hsd17b12| Bdh1
Common: NL2 astrocyte and neuron	GO:0005521	lamin binding	2/241	17/28404	0.00896501	0.0305023	0.0191529	2	Neuroligin-2 Astrocyte v Neuron	Dmd| Plcb1
Common: NL2 astrocyte and neuron	GO:0050811	GABA receptor binding	2/241	17/28404	0.00896501	0.0305023	0.0191529	2	Neuroligin-2 Astrocyte v Neuron	Gabrb1| Plcl2
Common: NL2 astrocyte and neuron	GO:0016796	exonuclease activity - active with either ribo- or deoxyribonucleic acids and producing 5'-phosphomonoesters	3/241	51/28404	0.00930974	0.0314888	0.0197724	3	Neuroligin-2 Astrocyte v Neuron	Apex1| Eri3| Pld3
Common: NL2 astrocyte and neuron	GO:0070851	growth factor receptor binding	5/241	153/28404	0.0100054	0.0334484	0.0210029	5	Neuroligin-2 Astrocyte v Neuron	Arf4| Nrxn1| Nptn| Yes1| Tollip
Common: NL2 astrocyte and neuron	GO:0004435	phosphatidylinositol phospholipase C activity	2/241	19/28404	0.0111474	0.0362133	0.022739	2	Neuroligin-2 Astrocyte v Neuron	Plcb1| Plcl2
Common: NL2 astrocyte and neuron	GO:0004629	phospholipase C activity	2/241	19/28404	0.0111474	0.0362133	0.022739	2	Neuroligin-2 Astrocyte v Neuron	Plcb1| Plcl2
Common: NL2 astrocyte and neuron	GO:0043394	proteoglycan binding	3/241	55/28404	0.011442	0.0369617	0.0232089	3	Neuroligin-2 Astrocyte v Neuron	Ctsb| Ptprf| Atp1a3
Common: NL2 astrocyte and neuron	GO:0003735	structural constituent of ribosome	5/241	164/28404	0.0132047	0.0419488	0.0263404	5	Neuroligin-2 Astrocyte v Neuron	Mrps2| Rps24| Rps6| Rps27| Rpl15
Common: NL2 astrocyte and neuron	GO:0008307	structural constituent of muscle	2/241	21/28404	0.0135385	0.0425389	0.0267109	2	Neuroligin-2 Astrocyte v Neuron	Dag1| Dmd
Common: NL2 astrocyte and neuron	GO:0050321	tau-protein kinase activity	2/241	21/28404	0.0135385	0.0425389	0.0267109	2	Neuroligin-2 Astrocyte v Neuron	Gsk3b| Gsk3a
Common: NL2 astrocyte and neuron	GO:0004529	exodeoxyribonuclease activity	2/241	22/28404	0.0148098	0.0452961	0.0284422	2	Neuroligin-2 Astrocyte v Neuron	Apex1| Pld3
Common: NL2 astrocyte and neuron	GO:0016895	exodeoxyribonuclease activity - producing 5'-phosphomonoesters	2/241	22/28404	0.0148098	0.0452961	0.0284422	2	Neuroligin-2 Astrocyte v Neuron	Apex1| Pld3
Common: NL2 astrocyte and neuron	GO:0031420	alkali metal ion binding	2/241	22/28404	0.0148098	0.0452961	0.0284422	2	Neuroligin-2 Astrocyte v Neuron	Scn2a| Pkm
Common: NL2 astrocyte and neuron	GO:0048156	tau protein binding	2/241	22/28404	0.0148098	0.0452961	0.0284422	2	Neuroligin-2 Astrocyte v Neuron	Smad2| Gsk3b
Common: NL2 astrocyte and neuron	GO:0030145	manganese ion binding	3/241	63/28404	0.0164865	0.0498935	0.031329	3	Neuroligin-2 Astrocyte v Neuron	Prkaca| Adcy2| Cdipt
Astrocyte NL3 Unique	GO:0140303	intramembrane lipid transporter activity	6/192	45/28404	5.77033e-07	0.000266589	0.000208339	6	Astrocytic Neuroligins	Abca1| Atp9a| Tmem41b| Abca7| Ano4| Vmp1
Astrocyte NL3 Unique	GO:0015103	inorganic anion transmembrane transporter activity	8/192	149/28404	8.31684e-06	0.00192119	0.00150141	8	Astrocytic Neuroligins	Clcn4| Slc1a1| Slc4a3| Lrrc8d| Ano4| Slc1a4| Ttyh1| Slc4a8
Astrocyte NL3 Unique	GO:0005525	GTP binding	11/192	361/28404	3.79381e-05	0.00339141	0.00265039	11	Astrocytic Neuroligins	Tubg1| Rab31| Arf3| Ehd1| Gnal| Rab23| Srprb| Npr2| Rab9b| Ralb| Rab2b
Astrocyte NL3 Unique	GO:0019001	guanyl nucleotide binding	11/192	384/28404	6.60665e-05	0.00339141	0.00265039	11	Astrocytic Neuroligins	Tubg1| Rab31| Arf3| Ehd1| Gnal| Rab23| Srprb| Npr2| Rab9b| Ralb| Rab2b
Astrocyte NL3 Unique	GO:0032561	guanyl ribonucleotide binding	11/192	384/28404	6.60665e-05	0.00339141	0.00265039	11	Astrocytic Neuroligins	Tubg1| Rab31| Arf3| Ehd1| Gnal| Rab23| Srprb| Npr2| Rab9b| Ralb| Rab2b
Astrocyte NL3 Unique	GO:0042626	ATPase-coupled transmembrane transporter activity	6/192	105/28404	8.15044e-05	0.0037655	0.00294274	6	Astrocytic Neuroligins	Abca1| Atp4a| Ralbp1| Abca9| Abca7| Abcb10
Astrocyte NL3 Unique	GO:0022804	active transmembrane transporter activity	11/192	403/28404	0.000101305	0.00423821	0.00331216	11	Astrocytic Neuroligins	Abca1| Atp4a| Clcn4| Ralbp1| Slc1a1| Slc4a3| Abca9| Abca7| Slc1a4| Abcb10| Slc4a8
Astrocyte NL3 Unique	GO:0015267	channel activity	12/192	483/28404	0.000119257	0.00423821	0.00331216	12	Astrocytic Neuroligins	Clcn4| Kcna1| Kcnc3| Kcnj6| Kcnh7| Rasa3| Slc1a1| Lrrc8d| Ano4| Cachd1| Slc1a4| Ttyh1
Astrocyte NL3 Unique	GO:0022803	passive transmembrane transporter activity	12/192	483/28404	0.000119257	0.00423821	0.00331216	12	Astrocytic Neuroligins	Clcn4| Kcna1| Kcnc3| Kcnj6| Kcnh7| Rasa3| Slc1a1| Lrrc8d| Ano4| Cachd1| Slc1a4| Ttyh1
Astrocyte NL3 Unique	GO:0046873	metal ion transmembrane transporter activity	11/192	422/28404	0.000151495	0.00466605	0.00364652	11	Astrocytic Neuroligins	Atp4a| Kcna1| Kcnc3| Kcnj6| Kcnh7| Rasa3| Slc1a1| Slc39a10| Zdhhc17| Cachd1| Slc4a8
Astrocyte NL3 Unique	GO:0050839	cell adhesion molecule binding	9/192	308/28404	0.00026395	0.00717322	0.00560587	9	Astrocytic Neuroligins	Adam9| Ctnnd1| Itga6| Itgb1| Itgb5| Dchs1| Cdh10| Itgb8| Shtn1
Astrocyte NL3 Unique	GO:0009975	cyclase activity	3/192	25/28404	0.000626719	0.0142411	0.0111294	3	Astrocytic Neuroligins	Adcy6| Adcy7| Npr2
Astrocyte NL3 Unique	GO:0016849	phosphorus-oxygen lyase activity	3/192	25/28404	0.000626719	0.0142411	0.0111294	3	Astrocytic Neuroligins	Adcy6| Adcy7| Npr2
Astrocyte NL3 Unique	GO:0051787	misfolded protein binding	3/192	25/28404	0.000626719	0.0142411	0.0111294	3	Astrocytic Neuroligins	Hspa13| Derl2| Derl1
Astrocyte NL3 Unique	GO:0140326	ATPase-coupled intramembrane lipid transporter activity	3/192	28/28404	0.000879461	0.0184687	0.0144333	3	Astrocytic Neuroligins	Abca1| Atp9a| Abca7
Astrocyte NL3 Unique	GO:0008022	protein C-terminus binding	7/192	233/28404	0.00108262	0.0208404	0.0162868	7	Astrocytic Neuroligins	Cask| Tesk1| Map2k7| Hic2| Arl6ip5| Calcoco1| Gopc
Astrocyte NL3 Unique	GO:0000149	SNARE binding	5/192	119/28404	0.00131285	0.0242615	0.0189604	5	Astrocytic Neuroligins	Abca1| Adcy6| Stxbp3| Cplx3| Snap47
Astrocyte NL3 Unique	GO:0030165	PDZ domain binding	5/192	122/28404	0.00146604	0.0260505	0.0203584	5	Astrocytic Neuroligins	Tbc1d10a| Cask| Snta1| Sntb1| Lin7c
Astrocyte NL3 Unique	GO:0016887	ATP hydrolysis activity	7/192	261/28404	0.00206751	0.0329376	0.0257407	7	Astrocytic Neuroligins	Hspa13| Abca1| Ide| Abca9| Abca7| Abcb10| Lonp1
Astrocyte NL3 Unique	GO:0001965	G-protein alpha-subunit binding	3/192	40/28404	0.00249921	0.034989	0.0273438	3	Astrocytic Neuroligins	Kcnj6| Rgs14| Gpsm1
Astrocyte NL3 Unique	GO:0060590	ATPase regulator activity	2/192	12/28404	0.00286926	0.0369824	0.0289017	2	Astrocytic Neuroligins	Bag3| Katnb1
Astrocyte NL3 Unique	GO:0042578	phosphoric ester hydrolase activity	8/192	353/28404	0.00288175	0.0369824	0.0289017	8	Astrocytic Neuroligins	Mtm1| Pld1| Ptpra| Inpp4b| Timm50| Pgp| Gdpd2| Ublcp1
Astrocyte NL3 Unique	GO:0043560	insulin receptor substrate binding	2/192	14/28404	0.00392109	0.0442762	0.0346018	2	Astrocytic Neuroligins	Lonp1| Wdr6
Astrocyte NL3 Unique	GO:1901682	sulfur compound transmembrane transporter activity	3/192	47/28404	0.00396227	0.0442762	0.0346018	3	Astrocytic Neuroligins	Ralbp1| Slc1a1| Slc25a19
Astrocyte NL3 Unique	GO:0005178	integrin binding	5/192	155/28404	0.00413411	0.0442762	0.0346018	5	Astrocytic Neuroligins	Adam9| Itga6| Itgb1| Itgb5| Itgb8
Astrocyte NL3 Unique	GO:0003924	GTPase activity	7/192	296/28404	0.00414079	0.0442762	0.0346018	7	Astrocytic Neuroligins	Tubg1| Rab31| Gnal| Rab23| Rab9b| Ralb| Rab2b
Astrocyte NL3 Unique	GO:0003951	NAD+ kinase activity	2/192	15/28404	0.00450429	0.0442762	0.0346018	2	Astrocytic Neuroligins	Dgkb| Sphk2
Astrocyte NL3 Unique	GO:0032977	membrane insertase activity	2/192	15/28404	0.00450429	0.0442762	0.0346018	2	Astrocytic Neuroligins	Emc4| Oxa1l
Astrocyte NL3 Unique	GO:0004725	protein tyrosine phosphatase activity	4/192	100/28404	0.00478951	0.0451583	0.0352912	4	Astrocytic Neuroligins	Mtm1| Ptpra| Timm50| Pgp
Astrocyte NL3 Unique	GO:0051117	ATPase binding	4/192	100/28404	0.00478951	0.0451583	0.0352912	4	Astrocytic Neuroligins	Abca1| Snta1| Ralb| Derl1
Astrocyte NL3 Unique	GO:0005092	GDP-dissociation inhibitor activity	2/192	16/28404	0.00512496	0.0473546	0.0370076	2	Astrocytic Neuroligins	Rgs14| Gpsm1
Astrocyte NL3 Unique	GO:0005096	GTPase activator activity	6/192	237/28404	0.00563061	0.0485736	0.0379603	6	Astrocytic Neuroligins	Tbc1d10a| Rasa3| Ralbp1| Rin1| Elmod1| Rgs14
Astrocyte NL3 Unique	GO:0031625	ubiquitin protein ligase binding	7/192	315/28404	0.00578113	0.0485736	0.0379603	7	Astrocytic Neuroligins	Jak1| Glmn| Srprb| Ube2l3| Ralb| Derl1| Faf2
Astrocyte NL3 Unique	GO:0005326	neurotransmitter transmembrane transporter activity	2/192	17/28404	0.00578258	0.0485736	0.0379603	2	Astrocytic Neuroligins	Slc29a2| Cplx3
Astrocyte NL3 Unique	GO:0015172	acidic amino acid transmembrane transporter activity	2/192	17/28404	0.00578258	0.0485736	0.0379603	2	Astrocytic Neuroligins	Slc1a1| Slc1a4
Astrocyte NL3 Unique	GO:0140597	protein carrier chaperone	2/192	17/28404	0.00578258	0.0485736	0.0379603	2	Astrocytic Neuroligins	Emc4| Oxa1l
